# Supplementary material for: Bacterial Membrane Vesicles as a Novel Strategy for Extrusion of Antimicrobial Bismuth Drug in Helicobacter pylori
Source: mBio. 2022 Sep 26;13(5):e01633-22. doi: 10.1128/mbio.01633-22 (PMC9601102; doi:10.1128/mbio.01633-22)
Supplement: DATA SET S1 [file mbio.01633-22-s0009.xlsx]

## Sheet: proteinGroups
General information
Protein IDs	Majority protein IDs	Fasta headers	Number of proteins	Number of peptide identified	Mol. weight [kDa]	Q-value	Gel_Control_1				Gel_Control_2				Gel_Control_3				Gel_Bismuth_1				Gel_Bismuth_2				Gel_Bismuth_3
			If more than 1 : peptides are shared	all sample combined	Theoretical	Statistical Score	# Peptides	Sequence coverage [%]	Intensity	iBAQ	# Peptides	Sequence coverage [%]	Intensity	iBAQ	# Peptides	Sequence coverage [%]	Intensity	iBAQ	# Peptides	Sequence coverage [%]	Intensity	iBAQ	# Peptides	Sequence coverage [%]	Intensity	iBAQ	# Peptides	Sequence coverage [%]	Intensity	iBAQ
sp|B5Z670|UREH_HELPG	sp|B5Z670|UREH_HELPG	>sp|B5Z670|UREH_HELPG Urease accessory protein UreH OS=Helicobacter pylori (strain G27) OX=563041 GN=ureH PE=3 SV=1	1	3	29.773	0	1	3.4	5353100	334570	2	10.9	46402000	2900100	0	0	0	0	1	3.4	10578000	661150	2	7.5	17124000	1070300	2	7.5	32026000	2001600
sp|B5Z671|UREG_HELPG	sp|B5Z671|UREG_HELPG	>sp|B5Z671|UREG_HELPG Urease accessory protein UreG OS=Helicobacter pylori (strain G27) OX=563041 GN=ureG PE=3 SV=1	1	7	21.955	0	4	22.1	125850000	9680600	4	22.1	157490000	12115000	5	27.6	155970000	11998000	2	10.6	46249000	3557600	2	10.6	19498000	1499900	3	16.1	104550000	8042100
sp|B5Z672|UREE_HELPG	sp|B5Z672|UREE_HELPG	>sp|B5Z672|UREE_HELPG Urease accessory protein UreE OS=Helicobacter pylori (strain G27) OX=563041 GN=ureE PE=3 SV=1	1	2	19.439	0	0	0	0	0	0	0	0	0	0	0	0	0	1	8.2	18696000	1246400	1	8.2	25138000	1675900	2	15.9	58637000	3909100
sp|B5Z674|URE1_HELPG	sp|B5Z674|URE1_HELPG	>sp|B5Z674|URE1_HELPG Urease subunit beta OS=Helicobacter pylori (strain G27) OX=563041 GN=ureB PE=3 SV=1	1	19	61.713	0	16	33.4	5106300000	176080000	16	31.1	2861200000	98664000	16	35.7	6597600000	227500000	19	39	11556000000	398480000	16	31.8	6153100000	212180000	14	29.7	3120500000	107600000
sp|B5Z683|RS9_HELPG	sp|B5Z683|RS9_HELPG	>sp|B5Z683|RS9_HELPG 30S ribosomal protein S9 OS=Helicobacter pylori (strain G27) OX=563041 GN=rpsI PE=3 SV=1	1	3	14.508	0	2	20.2	36980000	3361800	2	20.2	98134000	8921200	2	20.2	57358000	5214300	2	20.2	223370000	20306000	2	13.2	75087000	6826100	3	25.6	418530000	38048000
sp|B5Z684|RL13_HELPG	sp|B5Z684|RL13_HELPG	>sp|B5Z684|RL13_HELPG 50S ribosomal protein L13 OS=Helicobacter pylori (strain G27) OX=563041 GN=rplM PE=3 SV=1	1	3	16.142	0	1	7.1	48256000	4825600	2	12.8	69597000	6959700	2	12.8	83630000	8363000	3	24.8	243300000	24330000	2	12.8	142660000	14266000	2	12.8	258470000	25847000
sp|B5Z6D1|CH60_HELPG	sp|B5Z6D1|CH60_HELPG	>sp|B5Z6D1|CH60_HELPG 60 kDa chaperonin OS=Helicobacter pylori (strain G27) OX=563041 GN=groL PE=3 SV=1	1	31	58.227	0	25	54	3530200000	86103000	25	54	4515100000	110130000	24	50	3112000000	75903000	28	57	5804400000	141570000	30	64.8	9429400000	229990000	31	67.9	10740000000	261950000
sp|B5Z6D2|CH10_HELPG	sp|B5Z6D2|CH10_HELPG	>sp|B5Z6D2|CH10_HELPG 10 kDa chaperonin OS=Helicobacter pylori (strain G27) OX=563041 GN=groS PE=3 SV=1	1	4	12.989	0	2	17.8	52444000	5827100	3	23.7	174380000	19375000	3	23.7	143460000	15940000	4	28.8	704890000	78321000	3	22.9	271050000	30117000	4	28.8	1139100000	126560000
sp|B5Z6D8|RISB_HELPG	sp|B5Z6D8|RISB_HELPG	>sp|B5Z6D8|RISB_HELPG 6,7-dimethyl-8-ribityllumazine synthase OS=Helicobacter pylori (strain G27) OX=563041 GN=ribH PE=3 SV=1	1	1	16.972	0	0	0	0	0	0	0	0	0	0	0	0	0	1	12.2	21354000	1642600	0	0	0	0	0	0	0	0
sp|B5Z6E3|PANC_HELPG	sp|B5Z6E3|PANC_HELPG	>sp|B5Z6E3|PANC_HELPG Pantothenate synthetase OS=Helicobacter pylori (strain G27) OX=563041 GN=panC PE=3 SV=1	1	5	31.237	0	3	10.1	45952000	2188200	3	10.1	64621000	3077200	3	10.1	45707000	2176500	5	21	114030000	5430000	5	21	83347000	3968900	4	15.2	123500000	5881200
sp|B5Z6E6|IF2_HELPG	sp|B5Z6E6|IF2_HELPG	>sp|B5Z6E6|IF2_HELPG Translation initiation factor IF-2 OS=Helicobacter pylori (strain G27) OX=563041 GN=infB PE=3 SV=1	1	8	104.64	0	8	9.9	415790000	6599800	8	9.9	660860000	10490000	8	9.9	547560000	8691400	7	8.9	459510000	7293800	7	8.9	533490000	8468100	7	8.9	775510000	12310000
sp|B5Z6E9|ACSA_HELPG	sp|B5Z6E9|ACSA_HELPG	>sp|B5Z6E9|ACSA_HELPG Acetyl-coenzyme A synthetase OS=Helicobacter pylori (strain G27) OX=563041 GN=acsA PE=3 SV=1	1	10	74.94	0	7	12.8	156060000	3251300	8	14.2	348970000	7270300	8	14.4	286840000	5975700	8	15.6	191090000	3981000	5	9.7	212100000	4418700	6	12.2	387020000	8063000
sp|B5Z6J9|SYE1_HELPG	sp|B5Z6J9|SYE1_HELPG	>sp|B5Z6J9|SYE1_HELPG Glutamate--tRNA ligase 1 OS=Helicobacter pylori (strain G27) OX=563041 GN=gltX1 PE=1 SV=1	1	9	53.318	0	5	16.2	295000000	6860500	7	21.2	286760000	6668900	5	16.2	205800000	4786100	5	15.3	200750000	4668600	5	15.3	317630000	7386800	6	14	482450000	11220000
sp|B5Z6L9|MURD_HELPG	sp|B5Z6L9|MURD_HELPG	>sp|B5Z6L9|MURD_HELPG UDP-N-acetylmuramoylalanine--D-glutamate ligase OS=Helicobacter pylori (strain G27) OX=563041 GN=murD PE=3 SV=1	1	1	47.978	0.0097403	0	0	0	0	0	0	0	0	0	0	0	0	0	0	0	0	0	0	0	0	1	2.1	13287000	442910
sp|B5Z6N2|DAPB_HELPG	sp|B5Z6N2|DAPB_HELPG	>sp|B5Z6N2|DAPB_HELPG 4-hydroxy-tetrahydrodipicolinate reductase OS=Helicobacter pylori (strain G27) OX=563041 GN=dapB PE=3 SV=1	1	2	27.824	0	0	0	0	0	0	0	0	0	0	0	0	0	1	4.3	16655000	876600	2	8.3	33332000	1754300	2	8.3	65689000	3457300
sp|B5Z6N7|RL9_HELPG	sp|B5Z6N7|RL9_HELPG	>sp|B5Z6N7|RL9_HELPG 50S ribosomal protein L9 OS=Helicobacter pylori (strain G27) OX=563041 GN=rplI PE=3 SV=1	1	3	16.522	0	2	11.4	39028000	3002100	2	11.4	33137000	2549000	2	11.4	40195000	3091900	3	18.1	286740000	22057000	2	11.4	50635000	3895000	2	11.4	153410000	11801000
sp|B5Z6S9|ACCA_HELPG	sp|B5Z6S9|ACCA_HELPG	>sp|B5Z6S9|ACCA_HELPG Acetyl-coenzyme A carboxylase carboxyl transferase subunit alpha OS=Helicobacter pylori (strain G27) OX=563041 GN=accA PE=3 SV=1	1	2	34.923	0	2	7.4	14856000	645900	1	2.9	22178000	964260	0	0	0	0	0	0	0	0	0	0	0	0	1	4.5	0	0
sp|B5Z6T3|RS21_HELPG	sp|B5Z6T3|RS21_HELPG	>sp|B5Z6T3|RS21_HELPG 30S ribosomal protein S21 OS=Helicobacter pylori (strain G27) OX=563041 GN=rpsU PE=3 SV=1	1	1	8.6131	0.0096774	0	0	0	0	0	0	0	0	0	0	0	0	1	11.4	31638000	6327500	0	0	0	0	0	0	0	0
sp|B5Z6U1|AMPA_HELPG	sp|B5Z6U1|AMPA_HELPG	>sp|B5Z6U1|AMPA_HELPG Probable cytosol aminopeptidase OS=Helicobacter pylori (strain G27) OX=563041 GN=pepA PE=3 SV=1	1	6	54.501	0	4	9.9	61982000	1631100	4	9.9	81406000	2142300	4	9.9	78504000	2065900	6	13.7	186700000	4913000	5	11.5	234160000	6162000	5	11.5	292000000	7684100
sp|B5Z6U3|APT_HELPG	sp|B5Z6U3|APT_HELPG	>sp|B5Z6U3|APT_HELPG Adenine phosphoribosyltransferase OS=Helicobacter pylori (strain G27) OX=563041 GN=apt PE=3 SV=1	1	3	19.833	0	2	23.5	146390000	12199000	2	23.5	52518000	4376500	2	23.5	145400000	12117000	3	29.1	398090000	33174000	3	29.1	288420000	24035000	3	29.1	211330000	17611000
sp|B5Z6X6|DCUP_HELPG	sp|B5Z6X6|DCUP_HELPG	>sp|B5Z6X6|DCUP_HELPG Uroporphyrinogen decarboxylase OS=Helicobacter pylori (strain G27) OX=563041 GN=hemE PE=3 SV=1	1	3	38.351	0	1	2.7	8303100	415160	3	9.1	56079000	2803900	2	5.9	9261500	463070	2	5.9	41602000	2080100	2	5.9	29685000	1484200	3	9.1	115560000	5778200
sp|B5Z6Y6|DNLJ_HELPG	sp|B5Z6Y6|DNLJ_HELPG	>sp|B5Z6Y6|DNLJ_HELPG DNA ligase OS=Helicobacter pylori (strain G27) OX=563041 GN=ligA PE=3 SV=1	1	8	74.328	0	4	6.5	88460000	1669100	5	8.2	154380000	2912800	7	11.4	171880000	3243000	7	11.9	136170000	2569300	8	13.2	198970000	3754100	7	11.4	311140000	5870600
sp|B5Z6Y8|SYDND_HELPG	sp|B5Z6Y8|SYDND_HELPG	>sp|B5Z6Y8|SYDND_HELPG Aspartate--tRNA(Asp/Asn) ligase OS=Helicobacter pylori (strain G27) OX=563041 GN=aspS PE=3 SV=1	1	14	65.337	0	5	12.1	92129000	1919400	7	14.6	202250000	4213400	5	9	70887000	1476800	12	21.7	452540000	9427900	11	20.3	561390000	11696000	13	22.7	946270000	19714000
sp|B5Z6Y9|KAD_HELPG	sp|B5Z6Y9|KAD_HELPG	>sp|B5Z6Y9|KAD_HELPG Adenylate kinase OS=Helicobacter pylori (strain G27) OX=563041 GN=adk PE=3 SV=1	1	5	21.355	0	3	24.1	78096000	4593900	4	29.8	96277000	5663400	3	24.1	63103000	3711900	4	30.9	366020000	21531000	4	30.9	113030000	6648600	5	36.6	306790000	18047000
sp|B5Z6Z7|ISPG_HELPG	sp|B5Z6Z7|ISPG_HELPG	>sp|B5Z6Z7|ISPG_HELPG 4-hydroxy-3-methylbut-2-en-1-yl diphosphate synthase (flavodoxin) OS=Helicobacter pylori (strain G27) OX=563041 GN=ispG PE=3 SV=1	1	4	39.256	0	3	10.6	62159000	2143400	3	10.6	70647000	2436100	3	10.6	59413000	2048700	2	5.3	35202000	1213800	1	5.3	49651000	1712100	2	5.3	44273000	1526600
sp|B5Z711|QUEC_HELPG	sp|B5Z711|QUEC_HELPG	>sp|B5Z711|QUEC_HELPG 7-cyano-7-deazaguanine synthase OS=Helicobacter pylori (strain G27) OX=563041 GN=queC PE=3 SV=1	1	2	25.33	0	1	9.7	2779300	163490	0	0	0	0	0	0	0	0	2	14.2	34106000	2006200	2	14.2	39702000	2335400	1	9.7	37622000	2213100
sp|B5Z716|SYE2_HELPG	sp|B5Z716|SYE2_HELPG	>sp|B5Z716|SYE2_HELPG Glutamate--tRNA ligase 2 OS=Helicobacter pylori (strain G27) OX=563041 GN=gltX2 PE=3 SV=1	1	6	51.089	0	3	7.5	47319000	1478700	1	2.3	27152000	848510	1	2.3	14921000	466270	5	14.6	113480000	3546300	5	14.6	141130000	4410200	6	21	261700000	8178300
sp|B5Z721|MURA_HELPG	sp|B5Z721|MURA_HELPG	>sp|B5Z721|MURA_HELPG UDP-N-acetylglucosamine 1-carboxyvinyltransferase OS=Helicobacter pylori (strain G27) OX=563041 GN=murA PE=3 SV=1	1	2	45.665	0	2	5.7	35418000	1311800	2	5.7	32948000	1220300	1	2.8	23177000	858410	1	2.8	26231000	971500	1	2.8	26446000	979500	1	2.8	42255000	1565000
sp|B5Z735|RNC_HELPG	sp|B5Z735|RNC_HELPG	>sp|B5Z735|RNC_HELPG Ribonuclease 3 OS=Helicobacter pylori (strain G27) OX=563041 GN=rnc PE=3 SV=1	1	1	27.281	0	0	0	0	0	0	0	0	0	0	0	0	0	1	8.4	8034000	472590	0	0	0	0	0	0	0	0
sp|B5Z7E8|SECA_HELPG	sp|B5Z7E8|SECA_HELPG	>sp|B5Z7E8|SECA_HELPG Protein translocase subunit SecA OS=Helicobacter pylori (strain G27) OX=563041 GN=secA PE=3 SV=1	1	19	99.16	0	14	20.7	350360000	4799400	13	19.4	504860000	6915900	12	17.8	357100000	4891800	14	19	539400000	7389000	14	19	773640000	10598000	15	20.9	971280000	13305000
sp|B5Z7F7|TIG_HELPG	sp|B5Z7F7|TIG_HELPG	>sp|B5Z7F7|TIG_HELPG Trigger factor OS=Helicobacter pylori (strain G27) OX=563041 GN=tig PE=3 SV=1	1	19	51.752	0	14	29.3	857540000	23821000	14	27.5	984750000	27354000	11	19.1	684670000	19019000	11	21.3	1209700000	33602000	12	22.8	1296100000	36002000	11	20.2	2041000000	56694000
sp|B5Z7J5|GATA_HELPG	sp|B5Z7J5|GATA_HELPG	>sp|B5Z7J5|GATA_HELPG Glutamyl-tRNA(Gln) amidotransferase subunit A OS=Helicobacter pylori (strain G27) OX=563041 GN=gatA PE=3 SV=1	1	2	49.65	0	2	11.3	22018000	880730	1	4.4	19035000	761400	0	0	0	0	0	0	0	0	0	0	0	0	0	0	0	0
sp|B5Z7J7|SPEE_HELPG	sp|B5Z7J7|SPEE_HELPG	>sp|B5Z7J7|SPEE_HELPG Polyamine aminopropyltransferase OS=Helicobacter pylori (strain G27) OX=563041 GN=speE PE=3 SV=1	1	7	30.518	0	4	19.8	99906000	3996200	4	19.8	135090000	5403400	4	19.5	84432000	3377300	5	22.5	224850000	8993900	5	22.5	154060000	6162300	6	25.6	267650000	10706000
sp|B5Z7L8|HLDE_HELPG	sp|B5Z7L8|HLDE_HELPG	>sp|B5Z7L8|HLDE_HELPG Bifunctional protein HldE OS=Helicobacter pylori (strain G27) OX=563041 GN=hldE PE=3 SV=1	1	6	50.918	0	1	2.2	10047000	324100	3	8.9	41101000	1325800	2	4.5	38831000	1252600	3	9.1	61863000	1995600	4	12.7	99309000	3203500	4	12.7	142200000	4587100
sp|B5Z7P5|SYC_HELPG	sp|B5Z7P5|SYC_HELPG	>sp|B5Z7P5|SYC_HELPG Cysteine--tRNA ligase OS=Helicobacter pylori (strain G27) OX=563041 GN=cysS PE=3 SV=1	1	5	53.19	0	2	4.1	31567000	928450	2	3.4	39328000	1156700	2	3.4	42131000	1239200	3	5.8	78823000	2318300	3	5.8	86007000	2529600	3	6.2	80882000	2378900
sp|B5Z7X4|SYGB_HELPG	sp|B5Z7X4|SYGB_HELPG	>sp|B5Z7X4|SYGB_HELPG Glycine--tRNA ligase beta subunit OS=Helicobacter pylori (strain G27) OX=563041 GN=glyS PE=3 SV=1	1	14	80.583	0	9	15	171950000	3244400	10	16.7	247190000	4663900	9	15.3	237860000	4487900	11	20.1	265620000	5011600	9	15.1	266110000	5021000	11	20.5	404910000	7639800
sp|B5Z842|GUAA_HELPG	sp|B5Z842|GUAA_HELPG	>sp|B5Z842|GUAA_HELPG GMP synthase [glutamine-hydrolyzing] OS=Helicobacter pylori (strain G27) OX=563041 GN=guaA PE=3 SV=1	1	18	56.605	0	14	35.4	677050000	21158000	13	31.5	976350000	30511000	13	30.9	797200000	24913000	14	35.2	964430000	30138000	15	36	1152900000	36028000	13	31.3	1717100000	53660000
sp|B5Z848|SYFA_HELPG	sp|B5Z848|SYFA_HELPG	>sp|B5Z848|SYFA_HELPG Phenylalanine--tRNA ligase alpha subunit OS=Helicobacter pylori (strain G27) OX=563041 GN=pheS PE=3 SV=1	1	5	38.049	0	1	2.4	13562000	502290	1	2.4	29466000	1091300	1	2.4	17915000	663530	4	15.5	84454000	3127900	3	10.4	54544000	2020100	3	11	67511000	2500400
sp|B5Z850|AROA_HELPG	sp|B5Z850|AROA_HELPG	>sp|B5Z850|AROA_HELPG 3-phosphoshikimate 1-carboxyvinyltransferase OS=Helicobacter pylori (strain G27) OX=563041 GN=aroA PE=3 SV=1	1	2	47.144	0.0097561	1	1.6	211300000	6816100	1	1.6	598550000	19308000	1	1.6	337060000	10873000	1	1.6	274060000	8840600	1	1.6	276590000	8922200	2	3.7	452340000	14592000
sp|B5Z879|DCD_HELPG	sp|B5Z879|DCD_HELPG	>sp|B5Z879|DCD_HELPG dCTP deaminase OS=Helicobacter pylori (strain G27) OX=563041 GN=dcd PE=3 SV=1	1	2	20.888	0	1	11.2	27958000	2329800	1	11.2	21873000	1822700	1	11.2	26288000	2190700	1	11.2	71168000	5930700	1	11.2	62846000	5237100	2	19.1	109190000	9099100
sp|B5Z889|TRUA_HELPG	sp|B5Z889|TRUA_HELPG	>sp|B5Z889|TRUA_HELPG tRNA pseudouridine synthase A OS=Helicobacter pylori (strain G27) OX=563041 GN=truA PE=3 SV=1	1	1	27.225	0.0097879	1	3.3	39711000	1891000	1	3.3	28951000	1378600	1	3.3	44120000	2101000	1	3.3	37346000	1778400	1	3.3	18752000	892960	1	3.3	33279000	1584700
sp|B5Z8D0|ATPB_HELPG	sp|B5Z8D0|ATPB_HELPG	>sp|B5Z8D0|ATPB_HELPG ATP synthase subunit beta OS=Helicobacter pylori (strain G27) OX=563041 GN=atpD PE=3 SV=1	1	8	51.45	0	6	21.3	237270000	8473800	6	21.3	328640000	11737000	6	21.3	196000000	6999900	6	20.9	321930000	11497000	6	19.4	1077400000	38479000	7	23.7	794150000	28362000
sp|B5Z8D2|ATPA_HELPG	sp|B5Z8D2|ATPA_HELPG	>sp|B5Z8D2|ATPA_HELPG ATP synthase subunit alpha OS=Helicobacter pylori (strain G27) OX=563041 GN=atpA PE=3 SV=1	1	14	55.129	0	12	27.2	456220000	12673000	10	23.7	627870000	17441000	9	21.5	358920000	9970000	7	18.5	233440000	6484400	10	25.4	389040000	10807000	10	25.4	707950000	19665000
sp|B5Z8E3|RL19_HELPG	sp|B5Z8E3|RL19_HELPG	>sp|B5Z8E3|RL19_HELPG 50S ribosomal protein L19 OS=Helicobacter pylori (strain G27) OX=563041 GN=rplS PE=3 SV=1	1	5	13.63	0	2	22	92068000	9206800	1	13.6	95303000	9530300	1	13.6	51656000	5165600	5	33.9	436110000	43611000	3	33.1	272830000	27283000	3	33.9	446110000	44611000
sp|B5Z8G1|G6PI_HELPG	sp|B5Z8G1|G6PI_HELPG	>sp|B5Z8G1|G6PI_HELPG Glucose-6-phosphate isomerase OS=Helicobacter pylori (strain G27) OX=563041 GN=pgi PE=3 SV=1	1	7	62.324	0	7	16.5	167850000	4795800	6	15.2	242140000	6918300	4	10.1	148300000	4237100	6	15.2	159840000	4566900	6	15.2	242310000	6923300	6	15.2	352140000	10061000
sp|B5Z8I6|SYH_HELPG	sp|B5Z8I6|SYH_HELPG	>sp|B5Z8I6|SYH_HELPG Histidine--tRNA ligase OS=Helicobacter pylori (strain G27) OX=563041 GN=hisS PE=3 SV=1	1	8	50.132	0	4	10.4	220180000	6290900	6	15.8	260620000	7446200	6	15.8	262740000	7506900	5	11.3	346100000	9888600	6	14.9	415370000	11868000	7	18.1	559270000	15979000
sp|B5Z8J0|EFG_HELPG	sp|B5Z8J0|EFG_HELPG	>sp|B5Z8J0|EFG_HELPG Elongation factor G OS=Helicobacter pylori (strain G27) OX=563041 GN=fusA PE=3 SV=1	1	25	77.079	0	20	37.4	2937500000	61198000	19	36.1	2860600000	59596000	21	36.3	2355400000	49072000	19	33.2	2286400000	47634000	15	27.2	2743100000	57149000	15	26	3979400000	82905000
sp|B5Z8J2|RS12_HELPG	sp|B5Z8J2|RS12_HELPG	>sp|B5Z8J2|RS12_HELPG 30S ribosomal protein S12 OS=Helicobacter pylori (strain G27) OX=563041 GN=rpsL PE=3 SV=1	1	3	15.106	0	1	5.9	0	0	1	5.9	20995000	2099500	1	5.9	12749000	1274900	2	23	191350000	19135000	1	5.9	37239000	3723900	3	30.4	228850000	22885000
sp|B5Z8J7|RL10_HELPG	sp|B5Z8J7|RL10_HELPG	>sp|B5Z8J7|RL10_HELPG 50S ribosomal protein L10 OS=Helicobacter pylori (strain G27) OX=563041 GN=rplJ PE=3 SV=1	1	6	18.575	0	4	17.1	235540000	14721000	5	26.8	369070000	23067000	4	17.1	252300000	15769000	6	39	556140000	34759000	5	29.3	315710000	19732000	6	39	726140000	45384000
sp|B5Z8J8|RL1_HELPG	sp|B5Z8J8|RL1_HELPG	>sp|B5Z8J8|RL1_HELPG 50S ribosomal protein L1 OS=Helicobacter pylori (strain G27) OX=563041 GN=rplA PE=3 SV=1	1	3	25.28	0	1	7.3	0	0	1	7.3	25219000	1200900	2	12.4	10881000	518120	2	12.4	53875000	2565500	1	5.1	16738000	797030	3	17.1	120370000	5732100
sp|B5Z8J9|RL11_HELPG	sp|B5Z8J9|RL11_HELPG	>sp|B5Z8J9|RL11_HELPG 50S ribosomal protein L11 OS=Helicobacter pylori (strain G27) OX=563041 GN=rplK PE=3 SV=1	1	2	15.329	0.0050083	1	9.9	11167000	797670	1	9.9	26255000	1875300	1	9.9	0	0	2	14.9	65197000	4656900	2	14.9	21411000	1529300	2	14.9	56973000	4069500
sp|B5Z8K3|EFTU_HELPG	sp|B5Z8K3|EFTU_HELPG	>sp|B5Z8K3|EFTU_HELPG Elongation factor Tu OS=Helicobacter pylori (strain G27) OX=563041 GN=tuf PE=3 SV=1	1	30	43.635	0	25	66.7	14231000000	490720000	28	71.9	21557000000	743350000	27	67.7	15211000000	524530000	25	69.2	15127000000	521610000	23	63.7	19272000000	664540000	22	63.2	27183000000	937350000
sp|B5Z8L0|PNP_HELPG	sp|B5Z8L0|PNP_HELPG	>sp|B5Z8L0|PNP_HELPG Polyribonucleotide nucleotidyltransferase OS=Helicobacter pylori (strain G27) OX=563041 GN=pnp PE=3 SV=1	1	8	77.162	0	7	13.2	1905800000	40550000	6	9.3	2210300000	47029000	6	9.3	1911900000	40678000	3	4.5	79265000	1686500	4	6	71912000	1530000	4	9.2	60062000	1277900
sp|B5Z8P5|AROE_HELPG	sp|B5Z8P5|AROE_HELPG	>sp|B5Z8P5|AROE_HELPG Shikimate dehydrogenase (NADP(+)) OS=Helicobacter pylori (strain G27) OX=563041 GN=aroE PE=3 SV=1	1	2	29.089	0	0	0	0	0	0	0	0	0	0	0	0	0	2	10.6	28243000	1882900	1	8	23396000	1559700	1	8	19463000	1297500
sp|B5Z8Q2|PYRE_HELPG	sp|B5Z8Q2|PYRE_HELPG	>sp|B5Z8Q2|PYRE_HELPG Orotate phosphoribosyltransferase OS=Helicobacter pylori (strain G27) OX=563041 GN=pyrE PE=3 SV=1	1	4	21.963	0	2	13.9	206500000	12906000	2	13.9	136020000	8501200	2	13.9	191840000	11990000	1	6.5	25931000	1620700	0	0	0	0	2	11.9	80636000	5039800
sp|B5Z8Q8|NUOD_HELPG	sp|B5Z8Q8|NUOD_HELPG	>sp|B5Z8Q8|NUOD_HELPG NADH-quinone oxidoreductase subunit D OS=Helicobacter pylori (strain G27) OX=563041 GN=nuoD PE=3 SV=1	1	6	46.753	0	5	22.5	103890000	4328700	5	22.5	139490000	5811900	3	11	48740000	2030900	5	22.2	116730000	4863600	5	22.2	156990000	6541100	5	22.2	212260000	8844300
sp|B5Z8U1|RL17_HELPG	sp|B5Z8U1|RL17_HELPG	>sp|B5Z8U1|RL17_HELPG 50S ribosomal protein L17 OS=Helicobacter pylori (strain G27) OX=563041 GN=rplQ PE=3 SV=1	1	4	13.394	0	1	11.2	5239000	476280	0	0	0	0	0	0	0	0	4	35.3	204860000	18623000	4	35.3	127550000	11596000	4	35.3	260660000	23696000
sp|B5Z8U3|RS4_HELPG	sp|B5Z8U3|RS4_HELPG	>sp|B5Z8U3|RS4_HELPG 30S ribosomal protein S4 OS=Helicobacter pylori (strain G27) OX=563041 GN=rpsD PE=3 SV=1	1	13	23.974	0	9	35.6	456740000	26867000	8	26.4	598630000	35214000	10	35.6	528220000	31072000	12	39.4	1838800000	108170000	11	35.6	1115600000	65622000	12	39.4	2600900000	152990000
sp|B5Z8U4|RS11_HELPG	sp|B5Z8U4|RS11_HELPG	>sp|B5Z8U4|RS11_HELPG 30S ribosomal protein S11 OS=Helicobacter pylori (strain G27) OX=563041 GN=rpsK PE=3 SV=1	1	1	14.015	0	1	12.2	0	0	0	0	0	0	0	0	0	0	0	0	0	0	0	0	0	0	1	12.2	0	0
sp|B5Z8V1|RL18_HELPG	sp|B5Z8V1|RL18_HELPG	>sp|B5Z8V1|RL18_HELPG 50S ribosomal protein L18 OS=Helicobacter pylori (strain G27) OX=563041 GN=rplR PE=3 SV=1	1	2	13.463	0	0	0	0	0	0	0	0	0	0	0	0	0	2	18.6	38676000	3867600	2	18.6	27225000	2722500	2	18.6	63913000	6391300
sp|B5Z8V2|RL6_HELPG	sp|B5Z8V2|RL6_HELPG	>sp|B5Z8V2|RL6_HELPG 50S ribosomal protein L6 OS=Helicobacter pylori (strain G27) OX=563041 GN=rplF PE=3 SV=1	1	7	19.474	0	2	10.7	20248000	1687300	3	15.7	67763000	5646900	2	10.1	45195000	3766300	6	48.9	246020000	20502000	4	24.7	79866000	6655500	6	40.4	334100000	27842000
sp|B5Z8V3|RS8_HELPG	sp|B5Z8V3|RS8_HELPG	>sp|B5Z8V3|RS8_HELPG 30S ribosomal protein S8 OS=Helicobacter pylori (strain G27) OX=563041 GN=rpsH PE=3 SV=1	1	7	15.183	0	4	23.7	213330000	21333000	4	23.7	242280000	24228000	4	23.7	201240000	20124000	5	32.8	547650000	54765000	6	44.3	293720000	29372000	6	42	751680000	75168000
sp|B5Z8V4|RS14Z_HELPG	sp|B5Z8V4|RS14Z_HELPG	>sp|B5Z8V4|RS14Z_HELPG 30S ribosomal protein S14 type Z OS=Helicobacter pylori (strain G27) OX=563041 GN=rpsZ PE=3 SV=1	1	3	7.0425	0	0	0	0	0	0	0	0	0	0	0	0	0	3	44.3	530750000	132690000	3	44.3	468100000	117030000	2	26.2	651740000	162940000
sp|B5Z8V5|RL5_HELPG	sp|B5Z8V5|RL5_HELPG	>sp|B5Z8V5|RL5_HELPG 50S ribosomal protein L5 OS=Helicobacter pylori (strain G27) OX=563041 GN=rplE PE=3 SV=1	1	6	20.279	0	5	26	614670000	47282000	5	26	667020000	51309000	6	34.8	615790000	47368000	6	34.8	1388000000	106770000	6	34.8	875750000	67366000	5	26	1832500000	140960000
sp|B5Z8V7|RL14_HELPG	sp|B5Z8V7|RL14_HELPG	>sp|B5Z8V7|RL14_HELPG 50S ribosomal protein L14 OS=Helicobacter pylori (strain G27) OX=563041 GN=rplN PE=3 SV=1	1	3	13.28	0	1	7.4	25826000	1844700	1	7.4	36345000	2596100	1	7.4	22760000	1625700	3	26.2	118940000	8495800	3	26.2	63075000	4505300	2	18	92470000	6605000
sp|B5Z8V8|RS17_HELPG	sp|B5Z8V8|RS17_HELPG	>sp|B5Z8V8|RS17_HELPG 30S ribosomal protein S17 OS=Helicobacter pylori (strain G27) OX=563041 GN=rpsQ PE=3 SV=1	1	2	9.9387	0	1	9.3	20418000	2916800	1	9.3	39365000	5623600	2	26.7	74004000	10572000	1	9.3	76098000	10871000	1	9.3	27877000	3982400	1	9.3	86530000	12361000
sp|B5Z8W0|RL16_HELPG	sp|B5Z8W0|RL16_HELPG	>sp|B5Z8W0|RL16_HELPG 50S ribosomal protein L16 OS=Helicobacter pylori (strain G27) OX=563041 GN=rplP PE=3 SV=1	1	2	16.046	0	0	0	0	0	0	0	0	0	0	0	0	0	2	18.4	103530000	7963700	1	10.6	15554000	1196500	1	10.6	50496000	3884300
sp|B5Z8W1|RS3_HELPG	sp|B5Z8W1|RS3_HELPG	>sp|B5Z8W1|RS3_HELPG 30S ribosomal protein S3 OS=Helicobacter pylori (strain G27) OX=563041 GN=rpsC PE=3 SV=1	1	9	26.466	0	7	26.1	191090000	10057000	8	32.1	373440000	19655000	7	26.1	484290000	25489000	9	32.1	1086400000	57181000	9	32.1	731780000	38515000	9	32.1	1769900000	93151000
sp|B5Z8W2|RL22_HELPG	sp|B5Z8W2|RL22_HELPG	>sp|B5Z8W2|RL22_HELPG 50S ribosomal protein L22 OS=Helicobacter pylori (strain G27) OX=563041 GN=rplV PE=3 SV=1	1	2	13.106	0	0	0	0	0	0	0	0	0	1	11.5	31547000	3943400	2	18	177760000	22220000	2	18	67960000	8495000	2	18	204500000	25562000
sp|B5Z8W4|RL2_HELPG	sp|B5Z8W4|RL2_HELPG	>sp|B5Z8W4|RL2_HELPG 50S ribosomal protein L2 OS=Helicobacter pylori (strain G27) OX=563041 GN=rplB PE=3 SV=1	1	8	30.271	0	5	18.8	502710000	23939000	5	18.8	1033400000	49209000	4	16.7	605210000	28820000	7	27.9	1689200000	80439000	7	27.9	1039600000	49504000	8	31.9	2541000000	121000000
sp|B5Z8W5|RL23_HELPG	sp|B5Z8W5|RL23_HELPG	>sp|B5Z8W5|RL23_HELPG 50S ribosomal protein L23 OS=Helicobacter pylori (strain G27) OX=563041 GN=rplW PE=3 SV=1	1	1	10.454	0	0	0	0	0	0	0	0	0	0	0	0	0	1	14	11856000	1693700	0	0	0	0	0	0	0	0
sp|B5Z8W6|RL4_HELPG	sp|B5Z8W6|RL4_HELPG	>sp|B5Z8W6|RL4_HELPG 50S ribosomal protein L4 OS=Helicobacter pylori (strain G27) OX=563041 GN=rplD PE=3 SV=1	1	6	24.094	0	2	8.8	83011000	5534100	2	8.8	144360000	9624100	2	8.8	95077000	6338500	6	28.4	625930000	41728000	5	21.9	228840000	15256000	4	19.1	800800000	53386000
sp|B5Z8Y2|MNMA_HELPG	sp|B5Z8Y2|MNMA_HELPG	>sp|B5Z8Y2|MNMA_HELPG tRNA-specific 2-thiouridylase MnmA OS=Helicobacter pylori (strain G27) OX=563041 GN=mnmA PE=3 SV=1	1	4	38.314	0	2	5.8	43186000	1439500	2	5.8	52236000	1741200	2	7.6	22560000	751990	2	7	63755000	2125200	2	5.8	51313000	1710400	2	5.8	118830000	3961100
sp|B5Z919|LPXA_HELPG	sp|B5Z919|LPXA_HELPG	>sp|B5Z919|LPXA_HELPG Acyl-[acyl-carrier-protein]--UDP-N-acetylglucosamine O-acyltransferase OS=Helicobacter pylori (strain G27) OX=563041 GN=lpxA PE=3 SV=1	1	4	29.797	0	0	0	0	0	0	0	0	0	0	0	0	0	3	13.7	145490000	7657500	2	7	59717000	3143000	4	14.1	203940000	10734000
sp|B5Z920|FABZ_HELPG	sp|B5Z920|FABZ_HELPG	>sp|B5Z920|FABZ_HELPG 3-hydroxyacyl-[acyl-carrier-protein] dehydratase FabZ OS=Helicobacter pylori (strain G27) OX=563041 GN=fabZ PE=3 SV=1	1	8	18.225	0	7	28.3	175860000	15987000	7	28.3	449310000	40846000	7	28.3	290160000	26379000	5	22.6	276020000	25093000	3	17	200570000	18234000	5	17	374160000	34014000
sp|B5Z928|BIOB_HELPG	sp|B5Z928|BIOB_HELPG	>sp|B5Z928|BIOB_HELPG Biotin synthase OS=Helicobacter pylori (strain G27) OX=563041 GN=bioB PE=3 SV=1	1	2	31.476	0	0	0	0	0	0	0	0	0	0	0	0	0	0	0	0	0	0	0	0	0	2	9.6	70865000	3374500
sp|B5Z943|SYI_HELPG	sp|B5Z943|SYI_HELPG	>sp|B5Z943|SYI_HELPG Isoleucine--tRNA ligase OS=Helicobacter pylori (strain G27) OX=563041 GN=ileS PE=3 SV=1	1	18	106.1	0	7	9.3	217980000	3758300	9	12.4	247630000	4269500	6	6.7	152860000	2635500	16	23.4	1059500000	18268000	15	21	1015800000	17514000	17	23	1753900000	30240000
sp|B5Z999|SYS_HELPG	sp|B5Z999|SYS_HELPG	>sp|B5Z999|SYS_HELPG Serine--tRNA ligase OS=Helicobacter pylori (strain G27) OX=563041 GN=serS PE=3 SV=1	1	5	47.323	0	4	14	138920000	4341200	4	14	236110000	7378500	4	14	132330000	4135200	5	16.1	278350000	8698500	5	16.1	253550000	7923500	5	16.1	360280000	11259000
sp|B5Z9B5|RL25_HELPG	sp|B5Z9B5|RL25_HELPG	>sp|B5Z9B5|RL25_HELPG 50S ribosomal protein L25 OS=Helicobacter pylori (strain G27) OX=563041 GN=rplY PE=3 SV=1	1	9	19.911	0	6	33.1	102470000	7882500	5	32.6	242890000	18684000	7	53.4	235190000	18091000	7	41.6	548690000	42207000	7	41.6	410770000	31598000	7	41.6	784990000	60384000
sp|B5Z9G5|F16PA_HELPG	sp|B5Z9G5|F16PA_HELPG	>sp|B5Z9G5|F16PA_HELPG Fructose-1,6-bisphosphatase class 1 OS=Helicobacter pylori (strain G27) OX=563041 GN=fbp PE=3 SV=1	1	12	32.938	0	6	20	240290000	11442000	7	22.4	362370000	17255000	7	22.4	270940000	12902000	9	34.1	493160000	23484000	6	20.7	403310000	19205000	9	32.4	888550000	42312000
sp|B5Z9I6|EFTS_HELPG	sp|B5Z9I6|EFTS_HELPG	>sp|B5Z9I6|EFTS_HELPG Elongation factor Ts OS=Helicobacter pylori (strain G27) OX=563041 GN=tsf PE=3 SV=1	1	20	39.799	0	18	52.1	1143200000	35724000	17	49	2297700000	71804000	15	36.6	1097700000	34303000	18	52.1	2060000000	64376000	19	54.1	1632500000	51015000	19	54.1	3648700000	114020000
sp|B5Z9I8|FLIE_HELPG	sp|B5Z9I8|FLIE_HELPG	>sp|B5Z9I8|FLIE_HELPG Flagellar hook-basal body complex protein FliE OS=Helicobacter pylori (strain G27) OX=563041 GN=fliE PE=3 SV=1	1	3	12.193	0	2	23.9	9303800	930380	1	10.1	17827000	1782700	0	0	0	0	0	0	0	0	0	0	0	0	1	10.1	24780000	2478000
sp|B5Z9L2|PDXJ_HELPG	sp|B5Z9L2|PDXJ_HELPG	>sp|B5Z9L2|PDXJ_HELPG Pyridoxine 5-phosphate synthase OS=Helicobacter pylori (strain G27) OX=563041 GN=pdxJ PE=3 SV=1	1	13	29.72	0	9	41.6	334870000	18604000	9	46.9	438060000	24337000	9	46.9	401760000	22320000	13	58	1438700000	79927000	12	52.7	863310000	47962000	13	58	2108500000	117140000
sp|B5Z9P0|DNAK_HELPG	sp|B5Z9P0|DNAK_HELPG	>sp|B5Z9P0|DNAK_HELPG Chaperone protein DnaK OS=Helicobacter pylori (strain G27) OX=563041 GN=dnaK PE=3 SV=1	1	14	67.094	0	13	30.3	1306400000	31104000	13	27.4	2238700000	53303000	12	23.9	1503300000	35792000	11	27.1	1296800000	30876000	9	18.9	1566300000	37294000	10	23.5	2163700000	51517000
sp|B5Z9P1|GRPE_HELPG	sp|B5Z9P1|GRPE_HELPG	>sp|B5Z9P1|GRPE_HELPG Protein GrpE OS=Helicobacter pylori (strain G27) OX=563041 GN=grpE PE=3 SV=1	1	1	22.143	0	1	8.9	37938000	2107700	1	8.9	0	0	1	8.9	13895000	771940	1	8.9	43995000	2444100	1	8.9	62750000	3486100	1	8.9	156010000	8667200
sp|B5Z9Q1|SYT_HELPG	sp|B5Z9Q1|SYT_HELPG	>sp|B5Z9Q1|SYT_HELPG Threonine--tRNA ligase OS=Helicobacter pylori (strain G27) OX=563041 GN=thrS PE=3 SV=1	1	9	70.133	0	5	10.3	139130000	2898600	7	13.1	227510000	4739900	5	10.3	138400000	2883300	6	15.2	242770000	5057700	6	15.2	308560000	6428400	8	18.3	379200000	7900000
sp|B5Z9Q4|RL20_HELPG	sp|B5Z9Q4|RL20_HELPG	>sp|B5Z9Q4|RL20_HELPG 50S ribosomal protein L20 OS=Helicobacter pylori (strain G27) OX=563041 GN=rplT PE=3 SV=1	1	3	14.017	0	0	0	0	0	1	7.8	0	0	1	7.8	9604800	960480	3	12.9	280100000	28010000	3	12.9	101040000	10104000	3	12.9	234230000	23423000
sp|B5Z9S8|RECA_HELPG	sp|B5Z9S8|RECA_HELPG	>sp|B5Z9S8|RECA_HELPG Protein RecA OS=Helicobacter pylori (strain G27) OX=563041 GN=recA PE=3 SV=1	1	13	37.669	0	10	35.4	879650000	35186000	11	37.2	1400200000	56007000	9	32.6	833620000	33345000	11	37.2	1052400000	42095000	12	38.9	1332500000	53301000	11	37.2	1804300000	72171000
sp|B5Z9V6|SYK_HELPG	sp|B5Z9V6|SYK_HELPG	>sp|B5Z9V6|SYK_HELPG Lysine--tRNA ligase OS=Helicobacter pylori (strain G27) OX=563041 GN=lysS PE=3 SV=1	1	11	57.635	0	10	22.8	247770000	7287300	9	20.8	310140000	9121700	8	17.2	209660000	6166400	7	15.4	263920000	7762500	7	15.4	476720000	14021000	8	17.6	454770000	13375000
sp|B5Z9W5|TPIS_HELPG	sp|B5Z9W5|TPIS_HELPG	>sp|B5Z9W5|TPIS_HELPG Triosephosphate isomerase OS=Helicobacter pylori (strain G27) OX=563041 GN=tpiA PE=3 SV=1	1	3	26.629	0	1	12	14028000	825170	0	0	0	0	1	6.4	13787000	810990	3	24.8	84166000	4950900	1	6.4	18497000	1088000	3	24.8	130170000	7656800
sp|B5Z9W8|METK_HELPG	sp|B5Z9W8|METK_HELPG	>sp|B5Z9W8|METK_HELPG S-adenosylmethionine synthase OS=Helicobacter pylori (strain G27) OX=563041 GN=metK PE=3 SV=1	1	7	42.342	0	7	23.6	478230000	19129000	7	23.6	623230000	24929000	7	23.6	508770000	20351000	7	23.6	725820000	29033000	7	23.6	1129500000	45179000	7	23.6	1393600000	55745000
sp|B5Z9X1|PLSX_HELPG	sp|B5Z9X1|PLSX_HELPG	>sp|B5Z9X1|PLSX_HELPG Phosphate acyltransferase OS=Helicobacter pylori (strain G27) OX=563041 GN=plsX PE=3 SV=1	1	5	36.41	0	5	22.4	153270000	6386000	5	22.4	196940000	8205800	4	17.7	110270000	4594500	5	22.4	168570000	7023600	4	16.5	99919000	4163300	4	16.5	191160000	7964900
sp|B5Z9X2|FABH_HELPG	sp|B5Z9X2|FABH_HELPG	>sp|B5Z9X2|FABH_HELPG 3-oxoacyl-[acyl-carrier-protein] synthase 3 OS=Helicobacter pylori (strain G27) OX=563041 GN=fabH PE=3 SV=1	1	6	36.32	0	4	10.9	46765000	1870600	5	13.9	153500000	6140000	3	7.9	72125000	2885000	2	10.9	64804000	2592200	1	3	35795000	1431800	2	6.1	78438000	3137500
sp|B5Z9Y2|MNMG_HELPG	sp|B5Z9Y2|MNMG_HELPG	>sp|B5Z9Y2|MNMG_HELPG tRNA uridine 5-carboxymethylaminomethyl modification enzyme MnmG OS=Helicobacter pylori (strain G27) OX=563041 GN=mnmG PE=3 SV=1	1	5	69.579	0	3	6.1	68954000	1532300	4	8.1	82239000	1827500	2	4.5	44410000	986900	4	7.6	81735000	1816300	4	7.6	80247000	1783300	4	7.6	121720000	2704900
sp|B5Z9Z9|Y212_HELPG	sp|B5Z9Z9|Y212_HELPG	>sp|B5Z9Z9|Y212_HELPG UPF0323 lipoprotein HPG27_212 OS=Helicobacter pylori (strain G27) OX=563041 GN=HPG27_212 PE=3 SV=1	1	2	22.943	0	0	0	0	0	0	0	0	0	0	0	0	0	2	11.1	25309000	1581800	0	0	0	0	1	5.1	0	0
sp|B5ZA04|HEM3_HELPG	sp|B5ZA04|HEM3_HELPG	>sp|B5ZA04|HEM3_HELPG Porphobilinogen deaminase OS=Helicobacter pylori (strain G27) OX=563041 GN=hemC PE=3 SV=1	1	5	33.955	0	1	5.9	5150400	206010	2	9.5	1577300	63092	1	2.6	10909000	436370	3	12.1	83260000	3330400	3	12.1	70622000	2824900	4	15	142650000	5705900
sp|B5ZA05|SYP_HELPG	sp|B5ZA05|SYP_HELPG	>sp|B5ZA05|SYP_HELPG Proline--tRNA ligase OS=Helicobacter pylori (strain G27) OX=563041 GN=proS PE=3 SV=1	1	12	65.1	0	9	19.2	301450000	6553200	9	19.2	344800000	7495700	7	15.1	215970000	4694900	9	19.6	1163100000	25284000	11	23.6	1397000000	30370000	11	20.6	1776400000	38617000
sp|B5ZA21|PURA_HELPG	sp|B5ZA21|PURA_HELPG	>sp|B5ZA21|PURA_HELPG Adenylosuccinate synthetase OS=Helicobacter pylori (strain G27) OX=563041 GN=purA PE=3 SV=1	1	3	45.646	0	2	6.6	30842000	963830	1	3.9	26132000	816620	1	3.9	29492000	921610	2	5.6	12356000	386120	2	5.6	50709000	1584700	2	5.6	92411000	2887800
sp|B5ZA35|MIAB_HELPG	sp|B5ZA35|MIAB_HELPG	>sp|B5ZA35|MIAB_HELPG tRNA-2-methylthio-N(6)-dimethylallyladenosine synthase OS=Helicobacter pylori (strain G27) OX=563041 GN=miaB PE=3 SV=1	1	2	49.336	0	2	4.1	26572000	805210	1	2.1	30595000	927110	1	2.1	17419000	527850	0	0	0	0	0	0	0	0	0	0	0	0
sp|B5ZA60|AMIE_HELPG	sp|B5ZA60|AMIE_HELPG	>sp|B5ZA60|AMIE_HELPG Aliphatic amidase OS=Helicobacter pylori (strain G27) OX=563041 GN=amiE PE=3 SV=1	1	17	37.713	0	0	0	0	0	0	0	0	0	0	0	0	0	16	50.1	2799000000	127230000	15	41	2765700000	125710000	16	45.4	4963200000	225600000
sp|B5ZA62|RL21_HELPG	sp|B5ZA62|RL21_HELPG	>sp|B5ZA62|RL21_HELPG 50S ribosomal protein L21 OS=Helicobacter pylori (strain G27) OX=563041 GN=rplU PE=3 SV=1	1	2	11.882	0	1	12.5	16852000	2407400	1	12.5	15792000	2256000	1	12.5	11192000	1598800	2	23.1	83264000	11895000	2	23.1	66465000	9495100	2	23.1	136270000	19467000
sp|B5ZA69|OBG_HELPG	sp|B5ZA69|OBG_HELPG	>sp|B5ZA69|OBG_HELPG GTPase Obg OS=Helicobacter pylori (strain G27) OX=563041 GN=obg PE=3 SV=1	1	6	38.792	0	4	11.4	64081000	2373400	3	9.4	68008000	2518800	3	9.4	56608000	2096600	5	18.1	70893000	2625700	5	18.1	65736000	2434700	5	19.4	107360000	3976100
sp|B5ZA72|GSA_HELPG	sp|B5ZA72|GSA_HELPG	>sp|B5ZA72|GSA_HELPG Glutamate-1-semialdehyde 2,1-aminomutase OS=Helicobacter pylori (strain G27) OX=563041 GN=hemL PE=3 SV=1	1	5	46.646	0	2	6.5	37825000	1513000	2	6.5	46994000	1879800	3	9.8	50486000	2019400	3	6.3	54550000	2182000	3	6.3	44449000	1778000	4	9.5	104650000	4185900
sp|B5ZA76|PGDAE_HELPG	sp|B5ZA76|PGDAE_HELPG	>sp|B5ZA76|PGDAE_HELPG Peptidoglycan deacetylase OS=Helicobacter pylori (strain G27) OX=563041 GN=pgdA PE=1 SV=1	1	2	33.733	0	2	7.5	33145000	1841400	1	3.8	31507000	1750400	1	3.8	19668000	1092600	2	7.5	36735000	2040800	0	0	0	0	1	3.8	62835000	3490800
sp|B5ZAB7|DXS_HELPG	sp|B5ZAB7|DXS_HELPG	>sp|B5ZAB7|DXS_HELPG 1-deoxy-D-xylulose-5-phosphate synthase OS=Helicobacter pylori (strain G27) OX=563041 GN=dxs PE=3 SV=1	1	2	67.689	0	1	3.6	53296000	1366600	1	3.6	14110000	361810	1	3.6	20983000	538020	1	3.6	33658000	863020	1	3.6	41624000	1067300	2	4.9	66526000	1705800
sp|B5ZAB8|LEPA_HELPG	sp|B5ZAB8|LEPA_HELPG	>sp|B5ZAB8|LEPA_HELPG Elongation factor 4 OS=Helicobacter pylori (strain G27) OX=563041 GN=lepA PE=3 SV=1	1	1	66.925	0	1	2.8	14432000	370060	1	2.8	17861000	457980	1	2.8	16096000	412710	0	0	0	0	0	0	0	0	1	2.8	26220000	672320
sp|B5ZAF2|QUEA_HELPG	sp|B5ZAF2|QUEA_HELPG	>sp|B5ZAF2|QUEA_HELPG S-adenosylmethionine:tRNA ribosyltransferase-isomerase OS=Helicobacter pylori (strain G27) OX=563041 GN=queA PE=3 SV=1	1	2	40.013	0	0	0	0	0	0	0	0	0	0	0	0	0	0	0	0	0	0	0	0	0	2	8.4	39633000	1801500
sp|B5ZAF5|RUVB_HELPG	sp|B5ZAF5|RUVB_HELPG	>sp|B5ZAF5|RUVB_HELPG Holliday junction ATP-dependent DNA helicase RuvB OS=Helicobacter pylori (strain G27) OX=563041 GN=ruvB PE=3 SV=1	1	3	37.327	0	2	7.1	23191000	966280	2	7.1	70576000	2940700	0	0	0	0	0	0	0	0	0	0	0	0	0	0	0	0
tr|A3R4G3|A3R4G3_HELPG	tr|A3R4G3|A3R4G3_HELPG	>tr|A3R4G3|A3R4G3_HELPG Arginase OS=Helicobacter pylori (strain G27) OX=563041 GN=rocF PE=3 SV=1	1	9	36.775	0	6	18.9	257790000	9547700	5	15.5	331940000	12294000	7	21.4	228700000	8470300	6	18	403550000	14946000	4	15.5	362990000	13444000	6	22	704080000	26077000
tr|A4GW35|A4GW35_HELPG	tr|A4GW35|A4GW35_HELPG	>tr|A4GW35|A4GW35_HELPG Oxygen-insensitive NADPH nitroreductase OS=Helicobacter pylori (strain G27) OX=563041 GN=rdxA PE=3 SV=1	1	4	24.039	0	3	13.8	187690000	14438000	3	13.8	277550000	21350000	3	13.8	269730000	20749000	4	18.1	580880000	44683000	4	18.1	279830000	21525000	3	12.4	659500000	50731000
tr|B5Z675|B5Z675_HELPG	tr|B5Z675|B5Z675_HELPG	>tr|B5Z675|B5Z675_HELPG Urease subunit alpha OS=Helicobacter pylori (strain G27) OX=563041 GN=ureA PE=3 SV=1	1	13	26.653	0	8	27.6	2270900000	119520000	7	27.2	994490000	52342000	10	38.9	1945800000	102410000	13	50.2	6517200000	343010000	11	46.9	2018200000	106220000	9	38.5	1674500000	88134000
tr|B5Z678|B5Z678_HELPG	tr|B5Z678|B5Z678_HELPG	>tr|B5Z678|B5Z678_HELPG Uncharacterized protein OS=Helicobacter pylori (strain G27) OX=563041 GN=HPG27_80 PE=3 SV=1	1	15	52.379	0	8	21.7	417670000	10709000	11	28.4	870700000	22326000	10	29.1	599360000	15368000	11	27.6	710910000	18228000	10	26.3	814300000	20879000	10	26.3	1028900000	26382000
tr|B5Z681|B5Z681_HELPG	tr|B5Z681|B5Z681_HELPG	>tr|B5Z681|B5Z681_HELPG Outer membrane protein OS=Helicobacter pylori (strain G27) OX=563041 GN=horA PE=4 SV=1	1	1	28.864	0	1	3.8	45959000	4595900	1	3.8	67916000	6791600	1	3.8	42772000	4277200	1	3.8	62427000	6242700	1	3.8	58457000	5845700	1	3.8	142000000	14200000
tr|B5Z682|B5Z682_HELPG	tr|B5Z682|B5Z682_HELPG	>tr|B5Z682|B5Z682_HELPG Uncharacterized protein OS=Helicobacter pylori (strain G27) OX=563041 GN=HPG27_74 PE=4 SV=1	1	9	64.373	0	9	17.3	253240000	9379400	8	15.6	559380000	20718000	9	17.3	247720000	9174900	6	12.7	202560000	7502400	6	10.2	176770000	6547200	6	12.7	291340000	10790000
tr|B5Z686|B5Z686_HELPG	tr|B5Z686|B5Z686_HELPG	>tr|B5Z686|B5Z686_HELPG Probable malate:quinone oxidoreductase OS=Helicobacter pylori (strain G27) OX=563041 GN=mqo PE=3 SV=1	1	8	50.508	0	3	7.8	53363000	1840100	4	13.6	169330000	5839100	3	7.8	59714000	2059100	5	16.1	169750000	5853400	5	16.1	161950000	5584500	8	22.5	451690000	15576000
tr|B5Z688|B5Z688_HELPG	tr|B5Z688|B5Z688_HELPG	>tr|B5Z688|B5Z688_HELPG Uncharacterized protein OS=Helicobacter pylori (strain G27) OX=563041 GN=HPG27_17 PE=4 SV=1	1	14	51	0	9	24.7	690540000	23018000	9	24.7	1087800000	36260000	8	22.9	595310000	19844000	9	34.8	724200000	24140000	11	44.8	1208600000	40287000	11	47.1	1840900000	61365000
tr|B5Z689|B5Z689_HELPG	tr|B5Z689|B5Z689_HELPG	>tr|B5Z689|B5Z689_HELPG Chemotaxis protein OS=Helicobacter pylori (strain G27) OX=563041 GN=cheVI PE=4 SV=1	1	3	36.56	0	1	2.8	22981000	1094400	1	2.8	64068000	3050900	1	2.8	39959000	1902800	2	5.6	60229000	2868000	3	8.1	65213000	3105400	3	8.1	229950000	10950000
tr|B5Z693|B5Z693_HELPG	tr|B5Z693|B5Z693_HELPG	>tr|B5Z693|B5Z693_HELPG Outer membrane protein OS=Helicobacter pylori (strain G27) OX=563041 GN=hopD PE=4 SV=1	1	13	77.586	0	12	20.6	300310000	7324700	13	22.8	704750000	17189000	11	19.6	322900000	7875500	10	15.9	241320000	5886000	11	18.6	309300000	7543900	10	17	444960000	10853000
tr|B5Z694|B5Z694_HELPG	tr|B5Z694|B5Z694_HELPG	>tr|B5Z694|B5Z694_HELPG Citrate synthase OS=Helicobacter pylori (strain G27) OX=563041 GN=gltA PE=3 SV=1	1	4	48.378	0	2	5.6	20230000	652580	2	5.6	36332000	1172000	0	0	0	0	1	2.3	31863000	1027800	3	9.2	56094000	1809500	3	8.7	108410000	3497000
tr|B5Z695|B5Z695_HELPG	tr|B5Z695|B5Z695_HELPG	>tr|B5Z695|B5Z695_HELPG Isocitrate dehydrogenase [NADP] OS=Helicobacter pylori (strain G27) OX=563041 GN=icd PE=3 SV=1	1	15	47.523	0	10	24.9	504630000	16821000	9	24	912390000	30413000	9	25.6	494300000	16477000	11	28.9	835130000	27838000	11	28.9	919430000	30648000	11	28.9	1597100000	53236000
tr|B5Z6A4|B5Z6A4_HELPG	tr|B5Z6A4|B5Z6A4_HELPG	>tr|B5Z6A4|B5Z6A4_HELPG PDZ domain-containing protein OS=Helicobacter pylori (strain G27) OX=563041 GN=HPG27_33 PE=4 SV=1	1	1	38.243	0	0	0	0	0	1	3.6	10923000	364080	0	0	0	0	1	3.6	29803000	993440	1	3.6	16588000	552940	1	3.6	49780000	1659300
tr|B5Z6A9|B5Z6A9_HELPG	tr|B5Z6A9|B5Z6A9_HELPG	>tr|B5Z6A9|B5Z6A9_HELPG Mannose-1-phosphate guanylyltransferase OS=Helicobacter pylori (strain G27) OX=563041 GN=algA PE=3 SV=1	1	1	53.48	0	0	0	0	0	1	2.3	12342000	333560	1	2.3	15943000	430900	0	0	0	0	0	0	0	0	1	2.3	16005000	432570
tr|B5Z6B0|B5Z6B0_HELPG	tr|B5Z6B0|B5Z6B0_HELPG	>tr|B5Z6B0|B5Z6B0_HELPG GDP-mannose 4,6-dehydratase OS=Helicobacter pylori (strain G27) OX=563041 GN=gmd PE=3 SV=1	1	8	43.813	0	8	34.6	320120000	11856000	6	24.4	314160000	11636000	5	16.5	218670000	8099000	6	24.4	382840000	14179000	6	24.4	458640000	16987000	6	24.4	635140000	23524000
tr|B5Z6B1|B5Z6B1_HELPG	tr|B5Z6B1|B5Z6B1_HELPG	>tr|B5Z6B1|B5Z6B1_HELPG GDP-L-fucose synthase OS=Helicobacter pylori (strain G27) OX=563041 GN=nolK PE=3 SV=1	1	6	33.592	0	4	13.1	127630000	6077400	4	13.1	190250000	9059700	6	21.1	130340000	6206700	2	5	44402000	2114400	2	5	18363000	874410	2	5	127090000	6051900
tr|B5Z6B4|B5Z6B4_HELPG	tr|B5Z6B4|B5Z6B4_HELPG	>tr|B5Z6B4|B5Z6B4_HELPG Uncharacterized protein OS=Helicobacter pylori (strain G27) OX=563041 GN=HPG27_43 PE=4 SV=1	1	4	37.454	0	1	2.7	4477000	194650	2	6.4	28730000	1249100	1	3.6	13476000	585900	3	7.9	86685000	3768900	3	7.9	84956000	3693700	4	11.5	194410000	8452800
tr|B5Z6C1|B5Z6C1_HELPG	tr|B5Z6C1|B5Z6C1_HELPG	>tr|B5Z6C1|B5Z6C1_HELPG Bifunctional protein PutA OS=Helicobacter pylori (strain G27) OX=563041 GN=HPG27_51 PE=3 SV=1	1	37	135.24	0	25	29.7	953790000	10717000	24	26.7	1466400000	16477000	28	32.8	1140900000	12819000	28	34.9	1386700000	15580000	24	28.2	1545600000	17367000	29	33.9	2684000000	30157000
tr|B5Z6D0|B5Z6D0_HELPG	tr|B5Z6D0|B5Z6D0_HELPG	>tr|B5Z6D0|B5Z6D0_HELPG Outer membrane protein OS=Helicobacter pylori (strain G27) OX=563041 GN=hopZ PE=4 SV=1	1	27	72.434	0	25	70	11009000000	524240000	24	64	20797000000	990340000	25	70	14915000000	710230000	24	68.9	8921200000	424820000	25	68.9	10961000000	521940000	24	68.9	15687000000	747010000
tr|B5Z6D4|B5Z6D4_HELPG	tr|B5Z6D4|B5Z6D4_HELPG	>tr|B5Z6D4|B5Z6D4_HELPG Arginino succinate synthase OS=Helicobacter pylori (strain G27) OX=563041 GN=HPG27_12 PE=4 SV=1	1	3	40.036	0	1	3.4	9407800	285080	1	3.4	12309000	373000	0	0	0	0	0	0	0	0	1	2	12007000	363860	2	5.7	21207000	642630
tr|B5Z6D5|B5Z6D5_HELPG	tr|B5Z6D5|B5Z6D5_HELPG	>tr|B5Z6D5|B5Z6D5_HELPG Uncharacterized protein OS=Helicobacter pylori (strain G27) OX=563041 GN=HPG27_13 PE=4 SV=1	1	5	31.808	0	3	14.2	72085000	3276600	3	14.2	112600000	5118000	3	14.2	92197000	4190800	3	11.6	101050000	4593300	2	5.8	52229000	2374000	4	15.3	184870000	8403300
tr|B5Z6D9|B5Z6D9_HELPG	tr|B5Z6D9|B5Z6D9_HELPG	>tr|B5Z6D9|B5Z6D9_HELPG 3-deoxy-8-phosphooctulonate synthase OS=Helicobacter pylori (strain G27) OX=563041 GN=HPG27_3 PE=3 SV=1	1	4	26.905	0	4	20.5	117700000	5604500	4	20.5	196740000	9368400	3	12.7	86845000	4135500	3	18	120500000	5738100	2	10.2	42142000	2006700	2	10.2	141480000	6737000
tr|B5Z6E2|B5Z6E2_HELPG	tr|B5Z6E2|B5Z6E2_HELPG	>tr|B5Z6E2|B5Z6E2_HELPG Orotidine 5-phosphate decarboxylase OS=Helicobacter pylori (strain G27) OX=563041 GN=HPG27_5 PE=3 SV=1	1	4	25.267	0	3	10.6	39685000	1984300	2	7	48950000	2447500	2	7	36492000	1824600	1	5.3	18141000	907030	0	0	0	0	1	5.3	16799000	839930
tr|B5Z6E4|B5Z6E4_HELPG	tr|B5Z6E4|B5Z6E4_HELPG	>tr|B5Z6E4|B5Z6E4_HELPG Homoserine kinase OS=Helicobacter pylori (strain G27) OX=563041 GN=thrB PE=3 SV=1	1	2	32.663	0.0016863	0	0	0	0	0	0	0	0	0	0	0	0	2	7.2	42259000	2012300	1	3.1	12748000	607060	1	3.1	27694000	1318800
tr|B5Z6F1|B5Z6F1_HELPG	tr|B5Z6F1|B5Z6F1_HELPG	>tr|B5Z6F1|B5Z6F1_HELPG Putative transcriptional regulator OS=Helicobacter pylori (strain G27) OX=563041 GN=HPG27_385 PE=4 SV=1	1	2	25.438	0	1	3.6	17948000	1196500	1	3.6	40739000	2715900	1	3.6	28049000	1869900	2	8.1	62635000	4175700	1	3.6	18726000	1248400	2	8.1	45673000	3044800
tr|B5Z6F2|B5Z6F2_HELPG	tr|B5Z6F2|B5Z6F2_HELPG	>tr|B5Z6F2|B5Z6F2_HELPG Uncharacterized protein OS=Helicobacter pylori (strain G27) OX=563041 GN=HPG27_386 PE=1 SV=1	1	1	40.107	0	1	5.2	24832000	1079600	0	0	0	0	0	0	0	0	0	0	0	0	0	0	0	0	0	0	0	0
tr|B5Z6F7|B5Z6F7_HELPG	tr|B5Z6F7|B5Z6F7_HELPG	>tr|B5Z6F7|B5Z6F7_HELPG Proline peptidase OS=Helicobacter pylori (strain G27) OX=563041 GN=HPG27_391 PE=3 SV=1	1	3	40.698	0	2	4.5	26752000	955430	1	2.2	29819000	1065000	1	2.2	22011000	786110	2	6.2	39004000	1393000	2	6.2	42411000	1514700	3	8.4	117530000	4197600
tr|B5Z6G3|B5Z6G3_HELPG	tr|B5Z6G3|B5Z6G3_HELPG	>tr|B5Z6G3|B5Z6G3_HELPG Flagellar motor switch protein FliM OS=Helicobacter pylori (strain G27) OX=563041 GN=fliM PE=3 SV=1	1	1	38.008	0	1	4.5	16888000	767640	1	4.5	12101000	550060	1	4.5	12661000	575480	1	4.5	22459000	1020900	1	4.5	40777000	1853500	1	4.5	25774000	1171500
tr|B5Z6G4|B5Z6G4_HELPG	tr|B5Z6G4|B5Z6G4_HELPG	>tr|B5Z6G4|B5Z6G4_HELPG Flagellar motor switch protein FliN OS=Helicobacter pylori (strain G27) OX=563041 GN=fliY-1 PE=3 SV=1	1	1	31.958	0	0	0	0	0	0	0	0	0	0	0	0	0	1	5.6	6001300	285780	1	5.6	19397000	923660	1	5.6	14034000	668300
tr|B5Z6G7|B5Z6G7_HELPG	tr|B5Z6G7|B5Z6G7_HELPG	>tr|B5Z6G7|B5Z6G7_HELPG Ferric uptake regulation protein OS=Helicobacter pylori (strain G27) OX=563041 GN=fur PE=1 SV=1	1	3	17.741	0	1	8	17171000	1320900	1	8	19388000	1491400	1	8	15030000	1156100	3	19.3	179570000	13813000	3	19.3	128740000	9903400	3	19.3	260860000	20066000
tr|B5Z6H0|B5Z6H0_HELPG	tr|B5Z6H0|B5Z6H0_HELPG	>tr|B5Z6H0|B5Z6H0_HELPG Co-chaperone-curved DNA binding protein A OS=Helicobacter pylori (strain G27) OX=563041 GN=HPG27_404 PE=4 SV=1	1	2	32.979	0	0	0	0	0	0	0	0	0	0	0	0	0	2	11.1	39768000	2209400	2	11.1	56985000	3165800	2	11.1	66968000	3720500
tr|B5Z6H3|B5Z6H3_HELPG	tr|B5Z6H3|B5Z6H3_HELPG	>tr|B5Z6H3|B5Z6H3_HELPG Response regulator OS=Helicobacter pylori (strain G27) OX=563041 GN=HPG27_408 PE=4 SV=1	1	5	35.174	0	4	21.5	147240000	5662900	3	17.4	114510000	4404400	4	21.5	101450000	3901800	5	24.2	219080000	8426200	3	12.4	220390000	8476600	5	24.2	458480000	17634000
tr|B5Z6H5|B5Z6H5_HELPG	tr|B5Z6H5|B5Z6H5_HELPG	>tr|B5Z6H5|B5Z6H5_HELPG Periplasmic serine endoprotease DegP-like OS=Helicobacter pylori (strain G27) OX=563041 GN=htrA PE=3 SV=1	1	26	51.652	0	23	65.5	4855200000	179820000	22	59.9	8544000000	316440000	25	67.2	5335800000	197620000	23	63.2	4525600000	167620000	23	63.2	5996500000	222090000	23	65.5	9257300000	342860000
tr|B5Z6H9|B5Z6H9_HELPG	tr|B5Z6H9|B5Z6H9_HELPG	>tr|B5Z6H9|B5Z6H9_HELPG 7 alpha-hydroxy steroid dehydrogenase OS=Helicobacter pylori (strain G27) OX=563041 GN=HPG27_414 PE=4 SV=1	1	10	28.515	0	9	44.7	641800000	37753000	9	44.7	840450000	49438000	9	44.7	521860000	30698000	7	37.8	679210000	39954000	6	33.6	415630000	24449000	7	37.8	1101500000	64795000
tr|B5Z6I1|B5Z6I1_HELPG	tr|B5Z6I1|B5Z6I1_HELPG	>tr|B5Z6I1|B5Z6I1_HELPG Putative zinc protease OS=Helicobacter pylori (strain G27) OX=563041 GN=HPG27_416 PE=3 SV=1	1	16	50.382	0	13	36.7	636950000	17693000	15	39.6	1245900000	34610000	12	34.9	701250000	19479000	9	27.9	599570000	16655000	8	25.5	786630000	21851000	10	30.6	1212200000	33673000
tr|B5Z6I3|B5Z6I3_HELPG	tr|B5Z6I3|B5Z6I3_HELPG	>tr|B5Z6I3|B5Z6I3_HELPG Polyphosphate kinase OS=Helicobacter pylori (strain G27) OX=563041 GN=ppk PE=3 SV=1	1	1	78.06	0.0066225	1	1	9558600	180350	1	1	14045000	265000	1	1	11476000	216520	1	1	13188000	248820	1	1	12115000	228580	1	1	24070000	454140
tr|B5Z6I5|B5Z6I5_HELPG	tr|B5Z6I5|B5Z6I5_HELPG	>tr|B5Z6I5|B5Z6I5_HELPG Site-specific DNA-methyltransferase (adenine-specific) OS=Helicobacter pylori (strain G27) OX=563041 GN=HPG27_420 PE=3 SV=1	1	5	61.572	0	3	6.3	41689000	1158000	4	8.8	65343000	1815100	2	5	31318000	869950	4	8.9	55429000	1539700	3	6.7	47891000	1330300	4	8.8	131660000	3657200
tr|B5Z6J2|B5Z6J2_HELPG	tr|B5Z6J2|B5Z6J2_HELPG	>tr|B5Z6J2|B5Z6J2_HELPG Uncharacterized protein OS=Helicobacter pylori (strain G27) OX=563041 GN=HPG27_427 PE=4 SV=1	1	1	16.704	0	1	6.8	19102000	1469400	1	6.8	17545000	1349600	1	6.8	11634000	894960	1	6.8	23095000	1776600	0	0	0	0	1	6.8	27669000	2128400
tr|B5Z6J3|B5Z6J3_HELPG	tr|B5Z6J3|B5Z6J3_HELPG	>tr|B5Z6J3|B5Z6J3_HELPG Oligoendopeptidase F OS=Helicobacter pylori (strain G27) OX=563041 GN=HPG27_428 PE=3 SV=1	1	8	67.746	0	5	9.5	156540000	4472600	5	9.5	214120000	6117600	6	10.9	211500000	6042700	4	8.1	170970000	4884800	5	9.5	136870000	3910500	6	11.2	385910000	11026000
tr|B5Z6J5|B5Z6J5_HELPG	tr|B5Z6J5|B5Z6J5_HELPG	>tr|B5Z6J5|B5Z6J5_HELPG Outer membrane protein OS=Helicobacter pylori (strain G27) OX=563041 GN=horE PE=4 SV=1	1	18	20.925	0	17	80.6	48899000000	3761400000	16	78.5	74180000000	5706100000	15	78.5	57860000000	4450800000	13	78.5	55680000000	4283100000	12	75.3	46324000000	3563400000	13	75.3	64220000000	4940000000
tr|B5Z6K0|B5Z6K0_HELPG	tr|B5Z6K0|B5Z6K0_HELPG	>tr|B5Z6K0|B5Z6K0_HELPG Outer membrane protein OS=Helicobacter pylori (strain G27) OX=563041 GN=hopK-1 PE=4 SV=1	1	8	41.488	0	6	21.5	483860000	24193000	8	32.7	712610000	35630000	8	32.7	508360000	25418000	5	17.7	327900000	16395000	5	17.7	358890000	17944000	4	15.3	794100000	39705000
tr|B5Z6K3|B5Z6K3_HELPG	tr|B5Z6K3|B5Z6K3_HELPG	>tr|B5Z6K3|B5Z6K3_HELPG GTP-binding protein OS=Helicobacter pylori (strain G27) OX=563041 GN=HPG27_438 PE=4 SV=1	1	4	66.76	0	2	2.8	44399000	1057100	3	4.8	80690000	1921200	2	2.8	52585000	1252000	3	4.2	92851000	2210700	3	4.2	67094000	1597500	3	4.2	124590000	2966500
tr|B5Z6K9|B5Z6K9_HELPG	tr|B5Z6K9|B5Z6K9_HELPG	>tr|B5Z6K9|B5Z6K9_HELPG Catalase-related peroxidase OS=Helicobacter pylori (strain G27) OX=563041 GN=HPG27_444 PE=3 SV=1	1	11	35.902	0	7	24.2	406360000	16932000	8	24.8	736730000	30697000	6	16.9	219690000	9153800	10	36.9	721160000	30049000	10	36.9	771560000	32148000	9	34.1	1591500000	66311000
tr|B5Z6L0|B5Z6L0_HELPG	tr|B5Z6L0|B5Z6L0_HELPG	>tr|B5Z6L0|B5Z6L0_HELPG Outer membrane protein OS=Helicobacter pylori (strain G27) OX=563041 GN=hofC PE=4 SV=1	1	19	59.692	0	16	32	2183100000	70423000	17	36	4267400000	137660000	16	33.9	2498900000	80609000	17	37.5	2937700000	94764000	17	37.5	3314700000	106930000	16	34.5	5585300000	180170000
tr|B5Z6L1|B5Z6L1_HELPG	tr|B5Z6L1|B5Z6L1_HELPG	>tr|B5Z6L1|B5Z6L1_HELPG Outer membrane protein OS=Helicobacter pylori (strain G27) OX=563041 GN=HPG27_446 PE=4 SV=1	1	6	53.58	0	5	14.8	172480000	6633900	5	14.8	299690000	11526000	5	14.8	117600000	4523000	5	16.1	318040000	12232000	4	13.5	361820000	13916000	5	16.1	448420000	17247000
tr|B5Z6L7|B5Z6L7_HELPG	tr|B5Z6L7|B5Z6L7_HELPG	>tr|B5Z6L7|B5Z6L7_HELPG Neuraminyllactose-binding hemagglutinin OS=Helicobacter pylori (strain G27) OX=563041 GN=hpaA PE=4 SV=1	1	13	31.81	0	12	47.5	2397000000	119850000	12	47.5	3541700000	177080000	13	48.9	2660700000	133030000	10	43.2	2153800000	107690000	10	43.2	2409600000	120480000	9	36	4312400000	215620000
tr|B5Z6M4|B5Z6M4_HELPG	tr|B5Z6M4|B5Z6M4_HELPG	>tr|B5Z6M4|B5Z6M4_HELPG Beta sliding clamp OS=Helicobacter pylori (strain G27) OX=563041 GN=dnaN PE=3 SV=1	1	15	42.178	0	12	29.4	360550000	11267000	11	29.4	457540000	14298000	11	27.3	397320000	12416000	7	16.3	331370000	10355000	10	27	470550000	14705000	12	31.8	725640000	22676000
tr|B5Z6M5|B5Z6M5_HELPG	tr|B5Z6M5|B5Z6M5_HELPG	>tr|B5Z6M5|B5Z6M5_HELPG DNA gyrase subunit B OS=Helicobacter pylori (strain G27) OX=563041 GN=gyrB PE=3 SV=1	1	17	87.418	0	15	20.1	553520000	9543500	15	21	654050000	11277000	15	19	509290000	8780900	13	17.6	434430000	7490200	13	17.6	726180000	12520000	13	18.2	977570000	16855000
tr|B5Z6N0|B5Z6N0_HELPG	tr|B5Z6N0|B5Z6N0_HELPG	>tr|B5Z6N0|B5Z6N0_HELPG Plasminogen binding protein OS=Helicobacter pylori (strain G27) OX=563041 GN=HPG27_466 PE=4 SV=1	1	10	52.155	0	7	21.6	224540000	8019200	7	21.6	518220000	18508000	6	17.4	330010000	11786000	5	15.1	262000000	9357100	6	19.6	352140000	12577000	6	18.7	386450000	13802000
tr|B5Z6N1|B5Z6N1_HELPG	tr|B5Z6N1|B5Z6N1_HELPG	>tr|B5Z6N1|B5Z6N1_HELPG Glycolate oxidase subunit OS=Helicobacter pylori (strain G27) OX=563041 GN=glcD PE=4 SV=1	1	6	50.535	0	3	6.8	38387000	1279600	2	4.1	58165000	1938800	2	4.1	31390000	1046300	4	10.7	83083000	2769400	3	9.2	104480000	3482800	5	13.1	150510000	5016900
tr|B5Z6N5|B5Z6N5_HELPG	tr|B5Z6N5|B5Z6N5_HELPG	>tr|B5Z6N5|B5Z6N5_HELPG Glutamine synthetase OS=Helicobacter pylori (strain G27) OX=563041 GN=glnA PE=3 SV=1	1	5	54.455	0	3	8.3	62121000	1827100	2	5.8	35582000	1046500	3	8.7	56233000	1653900	2	5.8	132410000	3894500	3	9.6	240530000	7074500	2	5.8	131410000	3864900
tr|B5Z6P2|B5Z6P2_HELPG	tr|B5Z6P2|B5Z6P2_HELPG	>tr|B5Z6P2|B5Z6P2_HELPG Beta-lactamase OS=Helicobacter pylori (strain G27) OX=563041 GN=HPG27_478 PE=4 SV=1	1	2	33.489	0	1	4.4	0	0	0	0	0	0	1	4.4	0	0	2	9.6	43043000	2049700	1	5.1	18356000	874070	1	5.1	27789000	1323300
tr|B5Z6P8|B5Z6P8_HELPG	tr|B5Z6P8|B5Z6P8_HELPG	>tr|B5Z6P8|B5Z6P8_HELPG Type IV secretion system protein OS=Helicobacter pylori (strain G27) OX=563041 GN=HPG27_484 PE=3 SV=1	1	3	37.579	0	1	2.1	159840000	5708500	1	2.1	251880000	8995800	1	2.1	110730000	3954600	2	3.9	172640000	6165800	3	7.6	230390000	8228200	3	7.6	319150000	11398000
tr|B5Z6P9|B5Z6P9_HELPG	tr|B5Z6P9|B5Z6P9_HELPG	>tr|B5Z6P9|B5Z6P9_HELPG Cag pathogenicity island protein Z OS=Helicobacter pylori (strain G27) OX=563041 GN=cagZ PE=4 SV=1	1	2	23.088	0	1	5.5	17811000	1113200	1	5.5	22540000	1408700	1	5.5	17299000	1081200	1	5	0	0	1	5.5	24616000	1538500	1	5.5	25926000	1620400
tr|B5Z6R7|B5Z6R7_HELPG	tr|B5Z6R7|B5Z6R7_HELPG	>tr|B5Z6R7|B5Z6R7_HELPG Cag pathogenicity island protein D OS=Helicobacter pylori (strain G27) OX=563041 GN=cagD PE=4 SV=1	1	9	23.884	0	6	33.3	380620000	22390000	8	41.5	650860000	38286000	7	33.3	517360000	30433000	7	32.9	606050000	35650000	7	32.9	378270000	22251000	6	30	609750000	35868000
tr|B5Z6S3|B5Z6S3_HELPG	tr|B5Z6S3|B5Z6S3_HELPG	>tr|B5Z6S3|B5Z6S3_HELPG Transcription termination factor Rho OS=Helicobacter pylori (strain G27) OX=563041 GN=rho PE=3 SV=1	1	13	49.544	0	7	15.1	200390000	5725500	7	13.5	236430000	6755200	7	13.5	250080000	7145200	10	26	329790000	9422700	11	26	552750000	15793000	10	26	715390000	20440000
tr|B5Z6S7|B5Z6S7_HELPG	tr|B5Z6S7|B5Z6S7_HELPG	>tr|B5Z6S7|B5Z6S7_HELPG Uncharacterized protein OS=Helicobacter pylori (strain G27) OX=563041 GN=HPG27_515 PE=4 SV=1	1	8	28.419	0	5	21.1	89733000	3738900	7	26.8	218280000	9095000	6	24.4	175010000	7291900	4	16.7	121660000	5069100	4	16.7	99598000	4149900	5	20.3	213920000	8913400
tr|B5Z6T0|B5Z6T0_HELPG	tr|B5Z6T0|B5Z6T0_HELPG	>tr|B5Z6T0|B5Z6T0_HELPG 3-oxoacyl-[acyl-carrier-protein] synthase 2 OS=Helicobacter pylori (strain G27) OX=563041 GN=HPG27_518 PE=3 SV=1	1	7	42.592	0	5	23.8	203780000	9262500	5	23.8	273770000	12444000	5	23.8	154780000	7035600	5	20.5	271930000	12360000	6	27	307420000	13973000	5	20.5	559990000	25454000
tr|B5Z6T2|B5Z6T2_HELPG	tr|B5Z6T2|B5Z6T2_HELPG	>tr|B5Z6T2|B5Z6T2_HELPG 3-oxoacyl-[acyl-carrier-protein] reductase OS=Helicobacter pylori (strain G27) OX=563041 GN=HPG27_520 PE=3 SV=1	1	8	26.758	0	4	35.1	919580000	48399000	5	37.5	636420000	33496000	5	37.5	633010000	33316000	8	52.4	2172900000	114360000	7	44.4	1267100000	66690000	7	44.4	2699700000	142090000
tr|B5Z6T4|B5Z6T4_HELPG	tr|B5Z6T4|B5Z6T4_HELPG	>tr|B5Z6T4|B5Z6T4_HELPG Uncharacterized protein OS=Helicobacter pylori (strain G27) OX=563041 GN=HPG27_522 PE=4 SV=1	1	7	49.073	0	5	14.4	262810000	9733900	5	18.3	438320000	16234000	4	12	296340000	10976000	5	14.4	461340000	17087000	7	24.8	692590000	25652000	6	18.5	642650000	23802000
tr|B5Z6U0|B5Z6U0_HELPG	tr|B5Z6U0|B5Z6U0_HELPG	>tr|B5Z6U0|B5Z6U0_HELPG Ribosome-binding ATPase YchF OS=Helicobacter pylori (strain G27) OX=563041 GN=ychF PE=3 SV=1	1	5	40.688	0	3	10.7	33883000	1355300	3	10.7	57181000	2287200	2	6.8	34850000	1394000	3	11.7	67583000	2703300	3	11.7	63014000	2520500	4	18.6	107730000	4309300
tr|B5Z6U5|B5Z6U5_HELPG	tr|B5Z6U5|B5Z6U5_HELPG	>tr|B5Z6U5|B5Z6U5_HELPG Ribose 5-phosphate isomerase OS=Helicobacter pylori (strain G27) OX=563041 GN=HPG27_533 PE=3 SV=1	1	1	17.082	0	0	0	0	0	0	0	0	0	0	0	0	0	1	15	23688000	2368800	0	0	0	0	0	0	0	0
tr|B5Z6U7|B5Z6U7_HELPG	tr|B5Z6U7|B5Z6U7_HELPG	>tr|B5Z6U7|B5Z6U7_HELPG Signal peptidase I OS=Helicobacter pylori (strain G27) OX=563041 GN=lepB PE=3 SV=1	1	1	33.815	0.0066445	0	0	0	0	0	0	0	0	0	0	0	0	1	2.8	14616000	812010	0	0	0	0	1	2.8	19740000	1096600
tr|B5Z6U8|B5Z6U8_HELPG	tr|B5Z6U8|B5Z6U8_HELPG	>tr|B5Z6U8|B5Z6U8_HELPG Bifunctional protein FolD OS=Helicobacter pylori (strain G27) OX=563041 GN=folD PE=1 SV=1	1	2	31.6	0.0016892	2	6.9	15103000	686490	2	6.9	22965000	1043900	1	4.1	17111000	777770	1	2.8	13714000	623380	0	0	0	0	0	0	0	0
tr|B5Z6V7|B5Z6V7_HELPG	tr|B5Z6V7|B5Z6V7_HELPG	>tr|B5Z6V7|B5Z6V7_HELPG Uncharacterized protein OS=Helicobacter pylori (strain G27) OX=563041 GN=HPG27_546 PE=4 SV=1	1	4	111.09	0	2	1.3	528700000	6778200	2	1.3	1309700000	16790000	2	1.3	785160000	10066000	3	2.1	1099400000	14095000	3	2.1	1198100000	15360000	3	2.1	2307500000	29583000
tr|B5Z6W0|B5Z6W0_HELPG	tr|B5Z6W0|B5Z6W0_HELPG	>tr|B5Z6W0|B5Z6W0_HELPG 2-oxoglutarate oxidoreductase OorA subunit OS=Helicobacter pylori (strain G27) OX=563041 GN=korA PE=4 SV=1	1	13	41.51	0	9	25.6	1630200000	62698000	12	40	2534100000	97467000	12	40	1793100000	68966000	10	31.2	1672800000	64338000	11	36	1766500000	67942000	10	32.5	3837600000	147600000
tr|B5Z6W1|B5Z6W1_HELPG	tr|B5Z6W1|B5Z6W1_HELPG	>tr|B5Z6W1|B5Z6W1_HELPG 2-oxoglutarate oxidoreductase OorB subunit OS=Helicobacter pylori (strain G27) OX=563041 GN=korB PE=4 SV=1	1	7	30.442	0	5	18.7	201070000	11828000	5	18.7	384670000	22628000	5	18.7	247820000	14577000	7	27.8	461370000	27140000	5	17.2	323530000	19031000	5	17.2	847050000	49827000
tr|B5Z6W2|B5Z6W2_HELPG	tr|B5Z6W2|B5Z6W2_HELPG	>tr|B5Z6W2|B5Z6W2_HELPG 2-oxoglutarate oxidoreductase OorC subunit OS=Helicobacter pylori (strain G27) OX=563041 GN=korC PE=4 SV=1	1	7	20.229	0	4	28.5	395670000	23275000	6	41.9	566150000	33303000	6	41.9	373030000	21943000	7	53.8	620150000	36479000	6	45.2	445840000	26226000	6	45.2	875290000	51488000
tr|B5Z6W7|B5Z6W7_HELPG	tr|B5Z6W7|B5Z6W7_HELPG	>tr|B5Z6W7|B5Z6W7_HELPG Uncharacterized protein OS=Helicobacter pylori (strain G27) OX=563041 GN=HPG27_556 PE=4 SV=1	1	10	24.171	0	7	42	744270000	49618000	9	42.5	1166700000	77779000	7	46.7	780130000	52009000	7	46.7	905010000	60334000	6	39.6	755610000	50374000	7	39.6	1178500000	78569000
tr|B5Z6W9|B5Z6W9_HELPG	tr|B5Z6W9|B5Z6W9_HELPG	>tr|B5Z6W9|B5Z6W9_HELPG 8-amino-7-oxononanoate synthase OS=Helicobacter pylori (strain G27) OX=563041 GN=bioF PE=3 SV=1	1	2	43.193	0	2	7.9	56624000	2359400	2	7.9	108520000	4521800	2	7.9	108320000	4513200	1	5.8	16013000	667190	2	7.9	4643100	193460	0	0	0	0
tr|B5Z6X0|B5Z6X0_HELPG	tr|B5Z6X0|B5Z6X0_HELPG	>tr|B5Z6X0|B5Z6X0_HELPG Methyl-accepting chemotaxis protein OS=Helicobacter pylori (strain G27) OX=563041 GN=tlpD PE=4 SV=1	1	7	48.447	0	7	24.9	167200000	5066700	7	24.9	192800000	5842300	6	20.8	114990000	3484500	6	21.7	161960000	4907800	6	21.7	181890000	5511800	6	21.7	252230000	7643400
tr|B5Z6X3|B5Z6X3_HELPG	tr|B5Z6X3|B5Z6X3_HELPG	>tr|B5Z6X3|B5Z6X3_HELPG Flagellin OS=Helicobacter pylori (strain G27) OX=563041 GN=flaA PE=3 SV=1	1	31	53.316	0	29	77.5	23878000000	795920000	30	81.8	46878000000	1562600000	29	74.9	32817000000	1093900000	25	68	18587000000	619550000	27	80	22098000000	736590000	28	81.6	32745000000	1091500000
tr|B5Z6X7|B5Z6X7_HELPG	tr|B5Z6X7|B5Z6X7_HELPG	>tr|B5Z6X7|B5Z6X7_HELPG Outer-membrane protein of the hefABC efflux system OS=Helicobacter pylori (strain G27) OX=563041 GN=hefA PE=3 SV=1	1	18	54.697	0	14	39.8	846300000	22271000	13	37.5	1323300000	34823000	12	35	669680000	17623000	12	30.8	643860000	16944000	14	37.1	1221500000	32145000	16	38.6	1577000000	41500000
tr|B5Z6X8|B5Z6X8_HELPG	tr|B5Z6X8|B5Z6X8_HELPG	>tr|B5Z6X8|B5Z6X8_HELPG Membrane fusion protein of the hefABC efflux system OS=Helicobacter pylori (strain G27) OX=563041 GN=hefB PE=3 SV=1	1	8	25.996	0	6	30.3	89491000	4710000	5	25.6	219460000	11551000	6	28.6	246050000	12950000	4	17.9	168890000	8888900	1	4.7	6527500	343550	4	21.4	98194000	5168100
tr|B5Z6Y0|B5Z6Y0_HELPG	tr|B5Z6Y0|B5Z6Y0_HELPG	>tr|B5Z6Y0|B5Z6Y0_HELPG Uncharacterized protein OS=Helicobacter pylori (strain G27) OX=563041 GN=HPG27_569 PE=4 SV=1	1	2	21.178	0	1	4.8	44029000	3669100	2	12.7	121080000	10090000	1	4.8	49820000	4151700	1	4.8	63747000	5312200	1	4.8	38191000	3182600	0	0	0	0
tr|B5Z6Y1|B5Z6Y1_HELPG;tr|B5Z7S6|B5Z7S6_HELPG	tr|B5Z6Y1|B5Z6Y1_HELPG	>tr|B5Z6Y1|B5Z6Y1_HELPG Putative vacuolating cytotoxin(VacA)-like protein OS=Helicobacter pylori (strain G27) OX=563041 GN=HPG27_570 PE=4 SV=1	2	90	348.84	0	71	32.4	4090800000	25252000	76	35.7	8947900000	55234000	75	34.4	6599600000	40738000	53	24.5	2714900000	16758000	54	26	4182800000	25819000	54	27.1	5412000000	33408000
tr|B5Z6Y7|B5Z6Y7_HELPG	tr|B5Z6Y7|B5Z6Y7_HELPG	>tr|B5Z6Y7|B5Z6Y7_HELPG Chemotaxis protein OS=Helicobacter pylori (strain G27) OX=563041 GN=cheV2 PE=4 SV=1	1	2	35.632	0	2	5.4	33727000	1405300	2	5.4	52225000	2176000	2	5.4	40536000	1689000	1	2.9	12854000	535600	0	0	0	0	1	2.9	0	0
tr|B5Z6Z6|B5Z6Z6_HELPG	tr|B5Z6Z6|B5Z6Z6_HELPG	>tr|B5Z6Z6|B5Z6Z6_HELPG Amino transferase OS=Helicobacter pylori (strain G27) OX=563041 GN=HPG27_585 PE=4 SV=1	1	2	43.15	0	0	0	0	0	0	0	0	0	0	0	0	0	0	0	0	0	2	11.7	36138000	1505800	1	9.1	11603000	483480
tr|B5Z6Z8|B5Z6Z8_HELPG	tr|B5Z6Z8|B5Z6Z8_HELPG	>tr|B5Z6Z8|B5Z6Z8_HELPG 2,3,4,5-tetrahydropyridine-2,6-dicarboxylate N-succinyltransferase OS=Helicobacter pylori (strain G27) OX=563041 GN=dapD PE=3 SV=1	1	8	44.196	0	6	21.4	294550000	11329000	6	19	331360000	12745000	5	14.5	206350000	7936700	6	20.4	397410000	15285000	6	20.4	432600000	16638000	7	21.2	618010000	23770000
tr|B5Z6Z9|B5Z6Z9_HELPG	tr|B5Z6Z9|B5Z6Z9_HELPG	>tr|B5Z6Z9|B5Z6Z9_HELPG Beta-lactamase OS=Helicobacter pylori (strain G27) OX=563041 GN=HPG27_588 PE=3 SV=1	1	3	38.069	0	3	20.5	150280000	8839700	3	20.5	170300000	10018000	2	8.8	24162000	1421300	0	0	0	0	0	0	0	0	0	0	0	0
tr|B5Z701|B5Z701_HELPG	tr|B5Z701|B5Z701_HELPG	>tr|B5Z701|B5Z701_HELPG Uncharacterized protein OS=Helicobacter pylori (strain G27) OX=563041 GN=HPG27_590 PE=4 SV=1	1	7	73.509	0	4	6.8	66075000	1405900	3	5.6	58803000	1251100	5	8.6	86926000	1849500	2	5.6	96201000	2046800	3	7.5	65340000	1390200	3	7.5	102470000	2180200
tr|B5Z702|B5Z702_HELPG	tr|B5Z702|B5Z702_HELPG	>tr|B5Z702|B5Z702_HELPG Modulator of drug activity OS=Helicobacter pylori (strain G27) OX=563041 GN=HPG27_591 PE=4 SV=1	1	5	21.645	0	1	10.3	36655000	3054600	1	10.3	10979000	914940	1	10.3	71404000	5950300	3	22.7	160790000	13399000	2	14.4	63162000	5263500	4	23.7	142670000	11889000
tr|B5Z704|B5Z704_HELPG	tr|B5Z704|B5Z704_HELPG	>tr|B5Z704|B5Z704_HELPG Quinone-reactive Ni/Fe hydrogenase OS=Helicobacter pylori (strain G27) OX=563041 GN=hydB PE=3 SV=1	1	6	64.467	0	5	12.3	114250000	2720300	6	16.1	223190000	5314100	6	16.1	155270000	3696900	4	10.2	84346000	2008200	5	14	142880000	3401900	5	14	230930000	5498400
tr|B5Z710|B5Z710_HELPG	tr|B5Z710|B5Z710_HELPG	>tr|B5Z710|B5Z710_HELPG Outer membrane protein OS=Helicobacter pylori (strain G27) OX=563041 GN=hopH PE=4 SV=1	1	16	34.442	0	15	48.9	1572600000	82766000	16	49.2	5063500000	266500000	14	45.6	1981300000	104280000	12	38.8	1665100000	87634000	14	45.6	1995300000	105010000	15	45.9	5186300000	272960000
tr|B5Z718|B5Z718_HELPG	tr|B5Z718|B5Z718_HELPG	>tr|B5Z718|B5Z718_HELPG Soluble lytic murein transglycosylase OS=Helicobacter pylori (strain G27) OX=563041 GN=HPG27_607 PE=4 SV=1	1	12	65.619	0	9	22.1	279570000	6212700	10	23.8	628050000	13957000	8	20.4	398920000	8864800	8	20	278340000	6185300	8	20	413550000	9190100	7	17	604830000	13441000
tr|B5Z719|B5Z719_HELPG	tr|B5Z719|B5Z719_HELPG	>tr|B5Z719|B5Z719_HELPG UTP--glucose-1-phosphate uridylyltransferase OS=Helicobacter pylori (strain G27) OX=563041 GN=HPG27_608 PE=3 SV=1	1	4	30.877	0	4	22.3	211980000	11777000	4	22.3	243580000	13532000	4	22.3	149430000	8301600	3	14.7	207430000	11524000	3	14.7	189230000	10513000	3	14.7	494790000	27488000
tr|B5Z722|B5Z722_HELPG	tr|B5Z722|B5Z722_HELPG	>tr|B5Z722|B5Z722_HELPG Aspartate ammonia-lyase OS=Helicobacter pylori (strain G27) OX=563041 GN=HPG27_611 PE=3 SV=1	1	6	51.952	0	6	16.5	239980000	7999300	4	10.5	183630000	6121000	4	10.5	127220000	4240600	4	11.8	135360000	4511900	5	13.7	247920000	8264100	4	10.5	357320000	11911000
tr|B5Z726|B5Z726_HELPG	tr|B5Z726|B5Z726_HELPG	>tr|B5Z726|B5Z726_HELPG Ferritin OS=Helicobacter pylori (strain G27) OX=563041 GN=HPG27_615 PE=3 SV=1	1	1	19.3	0.0066335	0	0	0	0	0	0	0	0	0	0	0	0	0	0	0	0	1	6	41255000	5893600	0	0	0	0
tr|B5Z727|B5Z727_HELPG	tr|B5Z727|B5Z727_HELPG	>tr|B5Z727|B5Z727_HELPG Aminodeoxyfutalosine synthase OS=Helicobacter pylori (strain G27) OX=563041 GN=mqnE PE=3 SV=1	1	4	41.369	0	2	6.9	51236000	1707900	3	9.4	106320000	3543800	3	9.4	50598000	1686600	4	13.3	129950000	4331500	4	13.3	107390000	3579800	4	13.3	230990000	7699700
tr|B5Z728|B5Z728_HELPG	tr|B5Z728|B5Z728_HELPG	>tr|B5Z728|B5Z728_HELPG Protective surface antigen D15 OS=Helicobacter pylori (strain G27) OX=563041 GN=HPG27_617 PE=4 SV=1	1	23	101.35	0	18	23.3	761600000	11539000	20	25.8	2121500000	32144000	20	25.5	1347500000	20417000	17	21	1015100000	15381000	19	23.3	1643600000	24904000	18	22	1851400000	28052000
tr|B5Z729|B5Z729_HELPG	tr|B5Z729|B5Z729_HELPG	>tr|B5Z729|B5Z729_HELPG Cyclic dehypoxanthine futalosine synthase OS=Helicobacter pylori (strain G27) OX=563041 GN=mqnC PE=3 SV=1	1	1	40.038	0	0	0	0	0	0	0	0	0	0	0	0	0	1	5.1	12487000	499490	1	5.1	22879000	915160	1	5.1	24867000	994690
tr|B5Z730|B5Z730_HELPG	tr|B5Z730|B5Z730_HELPG	>tr|B5Z730|B5Z730_HELPG Processing protease OS=Helicobacter pylori (strain G27) OX=563041 GN=HPG27_619 PE=3 SV=1	1	21	48.882	0	16	44	994560000	28416000	19	51.6	3544700000	101280000	16	45.4	2219800000	63423000	15	44.9	1126200000	32176000	16	44.9	1800600000	51447000	16	45.2	2494900000	71282000
tr|B5Z732|B5Z732_HELPG	tr|B5Z732|B5Z732_HELPG	>tr|B5Z732|B5Z732_HELPG SurA_N domain-containing protein OS=Helicobacter pylori (strain G27) OX=563041 GN=HPG27_621 PE=4 SV=1	1	4	47.59	0	3	7.5	25109000	896760	2	4.6	53564000	1913000	2	4.6	26870000	959660	2	4.6	21893000	781900	2	4.6	30446000	1087300	3	7.7	42338000	1512100
tr|B5Z738|B5Z738_HELPG	tr|B5Z738|B5Z738_HELPG	>tr|B5Z738|B5Z738_HELPG Coproporphyrinogen-III oxidase OS=Helicobacter pylori (strain G27) OX=563041 GN=HPG27_627 PE=3 SV=1	1	4	53.406	0	3	8.3	51599000	1433300	3	8.3	49910000	1386400	3	8.3	32101000	891680	3	8.3	85241000	2367800	3	8.3	113120000	3142200	4	10.5	152670000	4240900
tr|B5Z741|B5Z741_HELPG	tr|B5Z741|B5Z741_HELPG	>tr|B5Z741|B5Z741_HELPG Outer membrane protein OS=Helicobacter pylori (strain G27) OX=563041 GN=horF PE=4 SV=1	1	9	30.319	0	7	31.5	673990000	39646000	8	34.4	1327200000	78072000	9	40.7	732650000	43097000	7	34.1	1409500000	82909000	7	34.1	1025200000	60304000	7	31.5	1961900000	115410000
tr|B5Z742|B5Z742_HELPG	tr|B5Z742|B5Z742_HELPG	>tr|B5Z742|B5Z742_HELPG Aminotransferase OS=Helicobacter pylori (strain G27) OX=563041 GN=HPG27_632 PE=3 SV=1	1	7	42.809	0	2	7.9	38393000	1422000	1	3.1	32064000	1187600	2	6.2	33359000	1235500	5	18.5	180400000	6681400	5	18.5	223490000	8277600	5	18.5	317950000	11776000
tr|B5Z747|B5Z747_HELPG	tr|B5Z747|B5Z747_HELPG	>tr|B5Z747|B5Z747_HELPG Putative lipopolysaccharide biosynthesis protein OS=Helicobacter pylori (strain G27) OX=563041 GN=HPG27_637 PE=4 SV=1	1	2	36.041	0	2	10.2	41796000	2089800	1	2.5	48373000	2418600	1	2.5	32070000	1603500	2	10.2	60384000	3019200	2	10.2	53305000	2665200	2	10.2	74597000	3729900
tr|B5Z748|B5Z748_HELPG	tr|B5Z748|B5Z748_HELPG	>tr|B5Z748|B5Z748_HELPG Ribonucleoside-diphosphate reductase OS=Helicobacter pylori (strain G27) OX=563041 GN=HPG27_638 PE=3 SV=1	1	24	90.249	0	20	27.4	781790000	13960000	20	29.1	1280600000	22869000	17	23.9	824090000	14716000	16	22.5	630040000	11251000	14	19.9	612500000	10937000	19	26.4	1461800000	26104000
tr|B5Z753|B5Z753_HELPG	tr|B5Z753|B5Z753_HELPG	>tr|B5Z753|B5Z753_HELPG Iron (III) dicitrate transport protein OS=Helicobacter pylori (strain G27) OX=563041 GN=fecA PE=3 SV=1	1	26	87.504	0	22	39.8	1691200000	31318000	22	39.5	3551800000	65775000	22	36.2	2413900000	44701000	18	39.5	1916100000	35484000	19	41.3	2661800000	49293000	18	39.4	3412400000	63192000
tr|B5Z756|B5Z756_HELPG	tr|B5Z756|B5Z756_HELPG	>tr|B5Z756|B5Z756_HELPG Acetyl coenzyme A acetyltransferase OS=Helicobacter pylori (strain G27) OX=563041 GN=HPG27_646 PE=3 SV=1	1	1	41.22	0	0	0	0	0	0	0	0	0	0	0	0	0	1	2.8	24094000	1047600	1	2.8	43598000	1895600	1	2.8	80258000	3489500
tr|B5Z757|B5Z757_HELPG	tr|B5Z757|B5Z757_HELPG	>tr|B5Z757|B5Z757_HELPG Succinyl-CoA-transferase subunit A OS=Helicobacter pylori (strain G27) OX=563041 GN=HPG27_647 PE=3 SV=1	1	2	25.352	0	2	14.2	70753000	5896100	2	14.2	69820000	5818400	1	9.9	18802000	1566900	2	14.2	222260000	18522000	2	14.2	123090000	10258000	2	14.2	354550000	29545000
tr|B5Z758|B5Z758_HELPG	tr|B5Z758|B5Z758_HELPG	>tr|B5Z758|B5Z758_HELPG Succinyl-CoA-transferase subunit B OS=Helicobacter pylori (strain G27) OX=563041 GN=HPG27_648 PE=3 SV=1	1	1	22.2	0	1	6.8	23381000	2338100	1	6.8	21839000	2183900	1	6.8	20995000	2099500	1	6.8	35443000	3544300	1	6.8	24474000	2447400	0	0	0	0
tr|B5Z760|B5Z760_HELPG	tr|B5Z760|B5Z760_HELPG	>tr|B5Z760|B5Z760_HELPG Putative outer membrane protein OS=Helicobacter pylori (strain G27) OX=563041 GN=HPG27_650 PE=4 SV=1	1	10	38.851	0	9	31.8	833870000	39708000	9	31.8	1750200000	83344000	7	24.4	1098200000	52295000	8	28.9	1060200000	50488000	7	24.4	897970000	42760000	7	25.3	1614200000	76866000
tr|B5Z766|B5Z766_HELPG	tr|B5Z766|B5Z766_HELPG	>tr|B5Z766|B5Z766_HELPG DNA gyrase subunit A OS=Helicobacter pylori (strain G27) OX=563041 GN=gyrA PE=3 SV=1	1	12	93.17	0	9	12.5	293090000	4727200	9	12.5	427390000	6893500	8	9.8	351700000	5672500	9	17.2	368000000	5935400	10	18.4	441150000	7115300	9	17.3	610000000	9838700
tr|B5Z768|B5Z768_HELPG	tr|B5Z768|B5Z768_HELPG	>tr|B5Z768|B5Z768_HELPG Transcriptional activator of flagella proteins OS=Helicobacter pylori (strain G27) OX=563041 GN=HPG27_659 PE=4 SV=1	1	3	43.413	0	2	6	43357000	1445200	2	6	55155000	1838500	2	6	25154000	838470	3	8.4	57205000	1906800	3	8.4	6182700	206090	1	3.1	61001000	2033400
tr|B5Z771|B5Z771_HELPG	tr|B5Z771|B5Z771_HELPG	>tr|B5Z771|B5Z771_HELPG Outer membrane protein OS=Helicobacter pylori (strain G27) OX=563041 GN=hopE PE=4 SV=1	1	7	30.021	0	3	13.6	489930000	27218000	3	13.6	1139100000	63286000	4	20.5	686920000	38162000	6	31.9	1092500000	60695000	4	16.5	694170000	38565000	5	22.3	1442500000	80137000
tr|B5Z781|B5Z781_HELPG	tr|B5Z781|B5Z781_HELPG	>tr|B5Z781|B5Z781_HELPG Uncharacterized protein OS=Helicobacter pylori (strain G27) OX=563041 GN=HPG27_675 PE=4 SV=1	1	1	18.31	0	1	8.7	36760000	2450700	1	8.7	87266000	5817800	1	8.7	43710000	2914000	1	8.7	119890000	7992400	1	8.7	37721000	2514700	1	8.7	178750000	11917000
tr|B5Z783|B5Z783_HELPG	tr|B5Z783|B5Z783_HELPG	>tr|B5Z783|B5Z783_HELPG Outer membrane protein OS=Helicobacter pylori (strain G27) OX=563041 GN=sabB PE=4 SV=1	1	36	70.747	0	34	72.3	20899000000	564830000	33	59.9	36822000000	995200000	31	61.8	23079000000	623750000	32	65.8	16843000000	455220000	31	63	21300000000	575690000	30	63	31067000000	839650000
tr|B5Z785|B5Z785_HELPG	tr|B5Z785|B5Z785_HELPG	>tr|B5Z785|B5Z785_HELPG L-asparaginaseII OS=Helicobacter pylori (strain G27) OX=563041 GN=HPG27_679 PE=3 SV=1	1	8	37.702	0	5	22.3	227400000	10829000	8	32.9	844850000	40231000	6	24.9	360790000	17181000	5	22.9	245880000	11708000	4	18.9	246570000	11741000	5	22.9	607650000	28936000
tr|B5Z786|B5Z786_HELPG	tr|B5Z786|B5Z786_HELPG	>tr|B5Z786|B5Z786_HELPG Outer membrane protein OS=Helicobacter pylori (strain G27) OX=563041 GN=sabA PE=4 SV=1	1	33	72.158	0	31	59.4	7942700000	273890000	31	60.1	17440000000	601380000	29	55.5	9587300000	330600000	28	58.1	6456400000	222640000	27	51.6	6629300000	228600000	27	58.1	14163000000	488400000
tr|B5Z787|B5Z787_HELPG	tr|B5Z787|B5Z787_HELPG	>tr|B5Z787|B5Z787_HELPG Outer membrane protein OS=Helicobacter pylori (strain G27) OX=563041 GN=HPG27_681 PE=4 SV=1	1	13	32.212	0	11	45.3	710870000	32312000	11	45.3	1468800000	66762000	10	45.3	737140000	33506000	11	49.8	939780000	42717000	10	45.3	745220000	33874000	11	46	1926500000	87567000
tr|B5Z7A0|B5Z7A0_HELPG	tr|B5Z7A0|B5Z7A0_HELPG	>tr|B5Z7A0|B5Z7A0_HELPG D-alanine--D-alanine ligase OS=Helicobacter pylori (strain G27) OX=563041 GN=ddl PE=3 SV=1	1	10	39.948	0	8	28.4	148840000	6471100	9	31.8	275210000	11966000	7	20.6	151090000	6569300	8	28.4	194710000	8465600	8	28.4	175570000	7633400	9	34.1	389000000	16913000
tr|B5Z7A4|B5Z7A4_HELPG	tr|B5Z7A4|B5Z7A4_HELPG	>tr|B5Z7A4|B5Z7A4_HELPG Ribose-phosphate pyrophosphokinase OS=Helicobacter pylori (strain G27) OX=563041 GN=prs PE=3 SV=1	1	4	34.757	0	3	18.2	67834000	3570200	2	9.1	69089000	3636300	2	9.1	53065000	2792900	3	14.5	95722000	5038000	3	14.5	67145000	3533900	3	14.5	225710000	11879000
tr|B5Z7A9|B5Z7A9_HELPG	tr|B5Z7A9|B5Z7A9_HELPG	>tr|B5Z7A9|B5Z7A9_HELPG Uncharacterized protein OS=Helicobacter pylori (strain G27) OX=563041 GN=HPG27_703 PE=4 SV=1	1	17	41.535	0	12	40.4	651750000	19750000	16	56.8	1790600000	54261000	13	42.7	806710000	24446000	11	39.3	1177700000	35688000	13	41.8	1621600000	49139000	14	44	2702900000	81905000
tr|B5Z7B4|B5Z7B4_HELPG	tr|B5Z7B4|B5Z7B4_HELPG	>tr|B5Z7B4|B5Z7B4_HELPG Putative polar flagellin OS=Helicobacter pylori (strain G27) OX=563041 GN=flaG-2 PE=4 SV=1	1	4	13.418	0	4	36.1	445200000	40473000	4	36.1	696590000	63327000	4	36.1	546270000	49661000	4	36.1	447130000	40648000	4	36.1	194860000	17714000	4	36.1	622060000	56551000
tr|B5Z7B5|B5Z7B5_HELPG	tr|B5Z7B5|B5Z7B5_HELPG	>tr|B5Z7B5|B5Z7B5_HELPG Flagellar hook-associated protein 2 OS=Helicobacter pylori (strain G27) OX=563041 GN=fliD PE=3 SV=1	1	65	74.297	0	57	78.5	63706000000	1179700000	58	81.5	129540000000	2398900000	56	78.8	62369000000	1155000000	52	76.4	46398000000	859220000	56	77.8	70391000000	1303500000	55	80.3	106360000000	1969600000
tr|B5Z7B8|B5Z7B8_HELPG	tr|B5Z7B8|B5Z7B8_HELPG	>tr|B5Z7B8|B5Z7B8_HELPG Molybdopterin biosynthesis protein OS=Helicobacter pylori (strain G27) OX=563041 GN=HPG27_712 PE=4 SV=1	1	2	25.561	0	0	0	0	0	0	0	0	0	0	0	0	0	1	4.9	23754000	1696700	1	4.9	65929000	4709200	2	8.9	70417000	5029800
tr|B5Z7C5|B5Z7C5_HELPG	tr|B5Z7C5|B5Z7C5_HELPG	>tr|B5Z7C5|B5Z7C5_HELPG Signal recognition particle receptor FtsY OS=Helicobacter pylori (strain G27) OX=563041 GN=ftsY PE=3 SV=1	1	3	32.666	0	2	8.9	51157000	1967600	2	8.9	43283000	1664700	2	8.9	18330000	705000	1	5.8	32360000	1244600	1	5.8	16596000	638290	2	15	78568000	3021800
tr|B5Z7D6|B5Z7D6_HELPG	tr|B5Z7D6|B5Z7D6_HELPG	>tr|B5Z7D6|B5Z7D6_HELPG NMO domain-containing protein OS=Helicobacter pylori (strain G27) OX=563041 GN=HPG27_730 PE=4 SV=1	1	7	39.591	0	4	12.4	81553000	2912600	4	12.4	103450000	3694700	3	9.4	61645000	2201600	6	19.8	181830000	6494000	7	24	294690000	10525000	7	24	512680000	18310000
tr|B5Z7D7|B5Z7D7_HELPG	tr|B5Z7D7|B5Z7D7_HELPG	>tr|B5Z7D7|B5Z7D7_HELPG Tyrosine--tRNA ligase OS=Helicobacter pylori (strain G27) OX=563041 GN=tyrS PE=1 SV=1	1	9	45.641	0	5	16.4	171710000	5723800	3	11.7	94410000	3147000	2	9.7	97483000	3249400	3	10.4	188620000	6287200	5	18.4	264150000	8805000	6	20.4	294180000	9806000
tr|B5Z7E0|B5Z7E0_HELPG	tr|B5Z7E0|B5Z7E0_HELPG	>tr|B5Z7E0|B5Z7E0_HELPG Uridylate kinase OS=Helicobacter pylori (strain G27) OX=563041 GN=pyrH PE=3 SV=1	1	5	26.2	0	3	17.5	60519000	4655300	3	17.5	235420000	18110000	3	17.5	129400000	9953700	4	20.8	162110000	12470000	3	16.2	77866000	5989700	2	12.5	152180000	11706000
tr|B5Z7E2|B5Z7E2_HELPG	tr|B5Z7E2|B5Z7E2_HELPG	>tr|B5Z7E2|B5Z7E2_HELPG Aconitate hydratase B OS=Helicobacter pylori (strain G27) OX=563041 GN=HPG27_736 PE=3 SV=1	1	29	92.784	0	21	29.5	1966000000	33897000	22	29	2320900000	40016000	21	27.8	2145700000	36995000	22	30.4	2408900000	41533000	22	30.4	2612200000	45039000	23	26.9	4175700000	71996000
tr|B5Z7E4|B5Z7E4_HELPG	tr|B5Z7E4|B5Z7E4_HELPG	>tr|B5Z7E4|B5Z7E4_HELPG Uncharacterized protein OS=Helicobacter pylori (strain G27) OX=563041 GN=HPG27_738 PE=4 SV=1	1	11	49.787	0	10	33.3	292290000	9743000	10	33.3	597460000	19915000	9	32.9	247650000	8255000	8	28.7	306330000	10211000	7	24.8	362250000	12075000	8	30.1	583940000	19465000
tr|B5Z7E5|B5Z7E5_HELPG	tr|B5Z7E5|B5Z7E5_HELPG	>tr|B5Z7E5|B5Z7E5_HELPG Outer membrane protein OS=Helicobacter pylori (strain G27) OX=563041 GN=hofE PE=4 SV=1	1	4	52.077	0	2	5.5	34180000	1068100	3	8.4	53071000	1658500	2	5.5	30873000	964790	2	5.1	51830000	1619700	2	5.1	48476000	1514900	3	8.6	96665000	3020800
tr|B5Z7E6|B5Z7E6_HELPG	tr|B5Z7E6|B5Z7E6_HELPG	>tr|B5Z7E6|B5Z7E6_HELPG Uncharacterized protein OS=Helicobacter pylori (strain G27) OX=563041 GN=HPG27_740 PE=4 SV=1	1	1	20.181	0	0	0	0	0	0	0	0	0	1	6.3	0	0	0	0	0	0	0	0	0	0	0	0	0	0
tr|B5Z7F0|B5Z7F0_HELPG	tr|B5Z7F0|B5Z7F0_HELPG	>tr|B5Z7F0|B5Z7F0_HELPG Outer membrane protein OS=Helicobacter pylori (strain G27) OX=563041 GN=hofF PE=4 SV=1	1	18	56.959	0	16	35.7	1389500000	43421000	14	25.9	2134000000	66688000	14	30.9	1493300000	46664000	17	39.5	1801900000	56309000	18	39.9	2054200000	64193000	16	36.9	2727900000	85247000
tr|B5Z7L1|B5Z7L1_HELPG;tr|B5Z7F2|B5Z7F2_HELPG	tr|B5Z7L1|B5Z7L1_HELPG;tr|B5Z7F2|B5Z7F2_HELPG	>tr|B5Z7L1|B5Z7L1_HELPG HP0790-like protein OS=Helicobacter pylori (strain G27) OX=563041 GN=HPG27_805 PE=3 SV=1;>tr|B5Z7F2|B5Z7F2_HELPG HP0790-like protein OS=Helicobacter pylori (strain G27) OX=563041 GN=HPG27_746 PE=3 SV=1	2	2	49.747	0	0	0	0	0	1	4.9	16361000	584320	1	4.9	11294000	403340	1	4.9	14175000	506240	1	4.9	33085000	1181600	2	9.1	42701000	1525000
tr|B5Z7F3|B5Z7F3_HELPG	tr|B5Z7F3|B5Z7F3_HELPG	>tr|B5Z7F3|B5Z7F3_HELPG Cadmium-transporting ATPase OS=Helicobacter pylori (strain G27) OX=563041 GN=HPG27_747 PE=3 SV=1	1	5	74.843	0	1	1.7	9664100	230100	3	5	60398000	1438000	4	7	38001000	904780	0	0	0	0	0	0	0	0	1	2.5	210170	5003.9
tr|B5Z7F4|B5Z7F4_HELPG	tr|B5Z7F4|B5Z7F4_HELPG	>tr|B5Z7F4|B5Z7F4_HELPG DNA transformation competence protein OS=Helicobacter pylori (strain G27) OX=563041 GN=comM PE=4 SV=1	1	1	57.314	0	1	3.2	7092800	177320	1	3.2	9845900	246150	0	0	0	0	0	0	0	0	0	0	0	0	0	0	0	0
tr|B5Z7F9|B5Z7F9_HELPG	tr|B5Z7F9|B5Z7F9_HELPG	>tr|B5Z7F9|B5Z7F9_HELPG Neuraminyllactose-binding hemagglutinin OS=Helicobacter pylori (strain G27) OX=563041 GN=HPG27_753 PE=4 SV=1	1	12	29.083	0	10	33.1	2388800000	108580000	9	33.1	3565900000	162090000	9	33.1	1875000000	85228000	10	35.8	2684600000	122030000	10	35.8	2063000000	93774000	10	40.4	4100800000	186400000
tr|B5Z7G4|B5Z7G4_HELPG	tr|B5Z7G4|B5Z7G4_HELPG	>tr|B5Z7G4|B5Z7G4_HELPG GTP cyclohydrolase-2 OS=Helicobacter pylori (strain G27) OX=563041 GN=ribA PE=3 SV=1	1	5	23.887	0	2	10	22331000	1175300	1	3.3	14620000	769470	2	10	34892000	1836400	4	22.3	86483000	4551800	1	3.3	10859000	571520	2	7.6	35550000	1871100
tr|B5Z7G6|B5Z7G6_HELPG	tr|B5Z7G6|B5Z7G6_HELPG	>tr|B5Z7G6|B5Z7G6_HELPG 3,4-dihydroxy-2-butanone 4-phosphate synthase OS=Helicobacter pylori (strain G27) OX=563041 GN=ribB PE=3 SV=1	1	4	39.02	0	2	5.2	47611000	1487900	2	5.2	63558000	1986200	3	7.6	75372000	2355400	4	10.2	101480000	3171300	3	7.6	104950000	3279800	3	7.6	136100000	4253100
tr|B5Z7G9|B5Z7G9_HELPG	tr|B5Z7G9|B5Z7G9_HELPG	>tr|B5Z7G9|B5Z7G9_HELPG Iron (III) dicitrate transport protein OS=Helicobacter pylori (strain G27) OX=563041 GN=HPG27_763 PE=3 SV=1	1	7	89.683	0	1	1.1	13683000	258170	4	6.6	90382000	1705300	3	3.9	65684000	1239300	1	1.1	33797000	637670	4	4.8	65823000	1241900	3	2.9	19168000	361670
tr|B5Z7H1|B5Z7H1_HELPG	tr|B5Z7H1|B5Z7H1_HELPG	>tr|B5Z7H1|B5Z7H1_HELPG Flagellar protein FliL OS=Helicobacter pylori (strain G27) OX=563041 GN=fliL PE=3 SV=1	1	1	20.364	0.0082237	0	0	0	0	0	0	0	0	0	0	0	0	0	0	0	0	0	0	0	0	1	4.9	0	0
tr|B5Z7I7|B5Z7I7_HELPG	tr|B5Z7I7|B5Z7I7_HELPG	>tr|B5Z7I7|B5Z7I7_HELPG Homoserine dehydrogenase OS=Helicobacter pylori (strain G27) OX=563041 GN=uvrC PE=3 SV=1	1	3	46.293	0	2	8.1	44946000	1404600	2	8.1	24766000	773930	1	5.5	8872600	277270	2	8.1	31974000	999170	3	15	73001000	2281300	3	15	74125000	2316400
tr|B5Z7J0|B5Z7J0_HELPG	tr|B5Z7J0|B5Z7J0_HELPG	>tr|B5Z7J0|B5Z7J0_HELPG Thioredoxin reductase OS=Helicobacter pylori (strain G27) OX=563041 GN=trxB PE=3 SV=1	1	2	33.565	0	0	0	0	0	0	0	0	0	0	0	0	0	2	11.3	57840000	2629100	1	6.8	36858000	1675400	2	11.3	52042000	2365600
tr|B5Z7J4|B5Z7J4_HELPG	tr|B5Z7J4|B5Z7J4_HELPG	>tr|B5Z7J4|B5Z7J4_HELPG Inosine-5-monophosphate dehydrogenase OS=Helicobacter pylori (strain G27) OX=563041 GN=guaB PE=3 SV=1	1	4	51.787	0	2	4.6	32056000	843590	3	6.9	79811000	2100300	2	4.6	41446000	1090700	3	6.2	64098000	1686800	3	6.2	188740000	4966700	3	6.2	98187000	2583900
tr|B5Z7K1|B5Z7K1_HELPG	tr|B5Z7K1|B5Z7K1_HELPG	>tr|B5Z7K1|B5Z7K1_HELPG Uncharacterized protein OS=Helicobacter pylori (strain G27) OX=563041 GN=HPG27_795 PE=4 SV=1	1	4	22.12	0	2	7.9	46513000	3876100	3	12.8	148670000	12389000	3	12.8	96409000	8034100	3	12.3	127200000	10600000	2	7.9	32195000	2682900	3	12.3	190980000	15915000
tr|B5Z7K2|B5Z7K2_HELPG	tr|B5Z7K2|B5Z7K2_HELPG	>tr|B5Z7K2|B5Z7K2_HELPG Uncharacterized protein OS=Helicobacter pylori (strain G27) OX=563041 GN=HPG27_796 PE=4 SV=1	1	4	24.325	0	3	15.1	1795600000	112230000	4	20	2104900000	131560000	3	15.1	1464200000	91511000	3	15.1	68564000	4285200	3	15.1	111540000	6971100	3	15.1	1860600000	116280000
tr|B5Z7K3|B5Z7K3_HELPG	tr|B5Z7K3|B5Z7K3_HELPG	>tr|B5Z7K3|B5Z7K3_HELPG Outer membrane protein P1 OS=Helicobacter pylori (strain G27) OX=563041 GN=HPG27_797 PE=3 SV=1	1	17	63.576	0	13	29	1501900000	46935000	17	41.4	3582500000	111950000	16	38.2	2489300000	77792000	13	32.2	1141500000	35671000	13	32.2	1920700000	60022000	12	29	2441400000	76293000
tr|B5Z7L2|B5Z7L2_HELPG	tr|B5Z7L2|B5Z7L2_HELPG	>tr|B5Z7L2|B5Z7L2_HELPG Site-specific DNA-methyltransferase (adenine-specific) OS=Helicobacter pylori (strain G27) OX=563041 GN=HPG27_806 PE=3 SV=1	1	2	60.127	0	2	4.5	30399000	799990	2	4.5	64425000	1695400	2	4.5	42249000	1111800	1	2.3	22558000	593630	1	2.3	48458000	1275200	1	2.3	53530000	1408700
tr|B5Z7L5|B5Z7L5_HELPG	tr|B5Z7L5|B5Z7L5_HELPG	>tr|B5Z7L5|B5Z7L5_HELPG ABC transporter, ATP-binding protein OS=Helicobacter pylori (strain G27) OX=563041 GN=HPG27_809 PE=4 SV=1	1	12	60.041	0	9	21.2	253430000	6181100	6	13.7	299180000	7297100	6	11.4	230210000	5615000	9	21.2	270610000	6600300	7	13.7	227320000	5544300	9	20.6	430430000	10498000
tr|B5Z7L9|B5Z7L9_HELPG	tr|B5Z7L9|B5Z7L9_HELPG	>tr|B5Z7L9|B5Z7L9_HELPG ADP-L-glycero-D-mannoheptose-6-epimerase OS=Helicobacter pylori (strain G27) OX=563041 GN=HPG27_813 PE=1 SV=1	1	10	37.436	0	7	22.4	336980000	15317000	7	22.4	507540000	23070000	7	22.1	352570000	16026000	6	20.3	530590000	24118000	7	23.9	554620000	25210000	7	24.8	929820000	42264000
tr|B5Z7M3|B5Z7M3_HELPG	tr|B5Z7M3|B5Z7M3_HELPG	>tr|B5Z7M3|B5Z7M3_HELPG PGBA_C domain-containing protein OS=Helicobacter pylori (strain G27) OX=563041 GN=HPG27_817 PE=4 SV=1	1	10	63.16	0	7	18.2	298220000	7455600	9	20.2	1162200000	29054000	8	16.9	713970000	17849000	4	11.4	353620000	8840600	5	16	502340000	12558000	7	19.1	647370000	16184000
tr|B5Z7N0|B5Z7N0_HELPG	tr|B5Z7N0|B5Z7N0_HELPG	>tr|B5Z7N0|B5Z7N0_HELPG Flagellar hook protein FlgE OS=Helicobacter pylori (strain G27) OX=563041 GN=flgE-1 PE=3 SV=1	1	28	76.267	0	26	51.8	7894000000	192540000	27	52.9	13550000000	330500000	27	52.9	7085300000	172810000	26	51.4	4768100000	116290000	25	48.3	6620200000	161470000	27	52.9	11002000000	268350000
tr|B5Z7N1|B5Z7N1_HELPG	tr|B5Z7N1|B5Z7N1_HELPG	>tr|B5Z7N1|B5Z7N1_HELPG CDP-diacylglycerol pyrophosphatase OS=Helicobacter pylori (strain G27) OX=563041 GN=cdh PE=3 SV=1	1	2	27.289	0.0066556	1	3.3	15246000	896830	1	3.3	52614000	3095000	1	3.3	27565000	1621500	2	9.4	70456000	4144500	1	3.3	24192000	1423000	1	3.3	60333000	3549000
tr|B5Z7N5|B5Z7N5_HELPG	tr|B5Z7N5|B5Z7N5_HELPG	>tr|B5Z7N5|B5Z7N5_HELPG Catalase OS=Helicobacter pylori (strain G27) OX=563041 GN=HPG27_829 PE=3 SV=1	1	32	58.622	0	30	59	9102700000	252850000	31	60.6	29659000000	823860000	30	57.4	13459000000	373850000	28	55.2	18561000000	515590000	29	57.2	27013000000	750370000	29	57.4	27513000000	764240000
tr|B5Z7N6|B5Z7N6_HELPG	tr|B5Z7N6|B5Z7N6_HELPG	>tr|B5Z7N6|B5Z7N6_HELPG Iron-regulated outer membrane protein OS=Helicobacter pylori (strain G27) OX=563041 GN=HPG27_830 PE=3 SV=1	1	21	88.513	0	18	33.4	871450000	15844000	18	32.4	1633400000	29698000	19	34.5	1025100000	18638000	16	27.6	998520000	18155000	17	31.1	1070700000	19468000	20	37.8	1546600000	28120000
tr|B5Z7N8|B5Z7N8_HELPG	tr|B5Z7N8|B5Z7N8_HELPG	>tr|B5Z7N8|B5Z7N8_HELPG NYN domain-containing protein OS=Helicobacter pylori (strain G27) OX=563041 GN=HPG27_832 PE=4 SV=1	1	4	28.215	0	4	14.5	63494000	3023500	4	14.5	63695000	3033100	2	6.2	25815000	1229300	2	6.2	35403000	1685900	1	3.7	22260000	1060000	3	10	70093000	3337800
tr|B5Z7P3|B5Z7P3_HELPG	tr|B5Z7P3|B5Z7P3_HELPG	>tr|B5Z7P3|B5Z7P3_HELPG Uncharacterized protein OS=Helicobacter pylori (strain G27) OX=563041 GN=HPG27_837 PE=4 SV=1	1	1	70.881	0	1	1.5	9631000	200650	1	1.5	14869000	309770	1	1.5	12480000	260000	1	1.5	21913000	456530	1	1.5	14184000	295500	1	1.5	22463000	467990
tr|B5Z7P6|B5Z7P6_HELPG	tr|B5Z7P6|B5Z7P6_HELPG	>tr|B5Z7P6|B5Z7P6_HELPG Vacuolating cytotoxin OS=Helicobacter pylori (strain G27) OX=563041 GN=vacA PE=4 SV=1	1	69	139.94	0	62	60.7	34004000000	390850000	63	61.1	53830000000	618740000	61	61	31778000000	365260000	56	55.7	41072000000	472090000	56	60.9	41602000000	478190000	58	63.4	56800000000	652880000
tr|B5Z7Q0|B5Z7Q0_HELPG	tr|B5Z7Q0|B5Z7Q0_HELPG	>tr|B5Z7Q0|B5Z7Q0_HELPG Acyl coenzyme A thioesterase OS=Helicobacter pylori (strain G27) OX=563041 GN=HPG27_844 PE=3 SV=1	1	2	21.53	0	0	0	0	0	0	0	0	0	0	0	0	0	2	18.8	102940000	10294000	1	14.7	39271000	3927100	1	14.7	92145000	9214500
tr|B5Z7Q5|B5Z7Q5_HELPG;tr|B5Z8N8|B5Z8N8_HELPG	tr|B5Z7Q5|B5Z7Q5_HELPG	>tr|B5Z7Q5|B5Z7Q5_HELPG Outer membrane protein OS=Helicobacter pylori (strain G27) OX=563041 GN=hopU PE=4 SV=1	2	34	80.446	0	28	60.4	19626000000	726900000	29	62.6	32972000000	1221200000	32	67.8	25918000000	959940000	27	61.8	14287000000	529150000	28	62.8	23303000000	863070000	27	61.8	33602000000	1244500000
tr|B5Z7R0|B5Z7R0_HELPG	tr|B5Z7R0|B5Z7R0_HELPG	>tr|B5Z7R0|B5Z7R0_HELPG Hydrogenase expression/formation protein OS=Helicobacter pylori (strain G27) OX=563041 GN=hypB PE=3 SV=1	1	4	27.352	0	1	5	0	0	0	0	0	0	0	0	0	0	2	10.3	26186000	1636600	1	3.7	8276500	517280	3	13.2	77105000	4819100
tr|B5Z7R2|B5Z7R2_HELPG	tr|B5Z7R2|B5Z7R2_HELPG	>tr|B5Z7R2|B5Z7R2_HELPG Flg_hook domain-containing protein OS=Helicobacter pylori (strain G27) OX=563041 GN=HPG27_857 PE=4 SV=1	1	14	56.868	0	9	25.1	568310000	14955000	14	34.2	1705300000	44876000	12	30.5	620630000	16332000	11	28.8	676530000	17803000	9	25.1	592600000	15595000	9	25.1	1021000000	26869000
tr|B5Z7R3|B5Z7R3_HELPG	tr|B5Z7R3|B5Z7R3_HELPG	>tr|B5Z7R3|B5Z7R3_HELPG Basal-body rod modification protein FlgD OS=Helicobacter pylori (strain G27) OX=563041 GN=flgD PE=1 SV=1	1	22	35.486	0	19	65.2	4767400000	144470000	21	69.9	8351700000	253080000	17	60.4	2290700000	69414000	15	50	2460200000	74553000	16	53.8	4009800000	121510000	19	63.6	7708800000	233600000
tr|B5Z7R4|B5Z7R4_HELPG	tr|B5Z7R4|B5Z7R4_HELPG	>tr|B5Z7R4|B5Z7R4_HELPG Flagellar basal body protein OS=Helicobacter pylori (strain G27) OX=563041 GN=flgE-2 PE=1 SV=1	1	40	67.111	0	36	62.3	10361000000	230250000	39	63.5	21038000000	467500000	36	63.5	9495900000	211020000	32	60	8761000000	194690000	31	60	12149000000	269980000	35	62.1	15906000000	353470000
tr|B5Z7R8|B5Z7R8_HELPG	tr|B5Z7R8|B5Z7R8_HELPG	>tr|B5Z7R8|B5Z7R8_HELPG Outer membrane protein OS=Helicobacter pylori (strain G27) OX=563041 GN=hopC PE=4 SV=1	1	22	56.194	0	16	60.2	23588000000	1123200000	18	62.3	33764000000	1607800000	18	62.1	23442000000	1116300000	18	70.2	23563000000	1122100000	17	60.2	35895000000	1709300000	16	52.2	35408000000	1686100000
tr|B5Z7R9|B5Z7R9_HELPG	tr|B5Z7R9|B5Z7R9_HELPG	>tr|B5Z7R9|B5Z7R9_HELPG Outer membrane protein OS=Helicobacter pylori (strain G27) OX=563041 GN=hopB PE=4 SV=1	1	20	57.135	0	17	65.2	11408000000	713000000	19	53.4	22166000000	1385400000	19	66	13523000000	845190000	14	44	10446000000	652860000	15	62.8	13375000000	835910000	15	62.8	18341000000	1146300000
tr|B5Z7S0|B5Z7S0_HELPG	tr|B5Z7S0|B5Z7S0_HELPG	>tr|B5Z7S0|B5Z7S0_HELPG Outer membrane protein OS=Helicobacter pylori (strain G27) OX=563041 GN=hopG-2 PE=4 SV=1	1	23	62.123	0	20	48	1190800000	33077000	21	47.8	2662000000	73945000	19	44.6	1767700000	49102000	17	37.8	1195600000	33211000	18	42.2	1462200000	40617000	20	46.1	2197600000	61044000
tr|B5Z7S1|B5Z7S1_HELPG	tr|B5Z7S1|B5Z7S1_HELPG	>tr|B5Z7S1|B5Z7S1_HELPG Iron-regulated outer membrane protein OS=Helicobacter pylori (strain G27) OX=563041 GN=HPG27_866 PE=3 SV=1	1	10	90.458	0	6	16	160850000	2978800	7	21	272410000	5044700	8	20	202450000	3749100	3	7.4	65737000	1217400	4	10.4	105480000	1953400	4	8.4	134670000	2494000
tr|B5Z7S3|B5Z7S3_HELPG	tr|B5Z7S3|B5Z7S3_HELPG	>tr|B5Z7S3|B5Z7S3_HELPG Carbamoyl-phosphate synthase large chain OS=Helicobacter pylori (strain G27) OX=563041 GN=carB PE=3 SV=1	1	7	120.06	0	5	6	178120000	3018900	5	6	124750000	2114500	4	4	99948000	1694000	6	6.8	225780000	3826800	6	6.8	240290000	4072800	6	6.8	317880000	5387900
tr|B5Z7S5|B5Z7S5_HELPG	tr|B5Z7S5|B5Z7S5_HELPG	>tr|B5Z7S5|B5Z7S5_HELPG Glyceraldehyde-3-phosphate dehydrogenase OS=Helicobacter pylori (strain G27) OX=563041 GN=gapA PE=3 SV=1	1	1	37.17	0	0	0	0	0	0	0	0	0	0	0	0	0	1	4.5	15927000	758430	1	4.5	19530000	929990	1	4.5	38536000	1835000
tr|B5Z7T3|B5Z7T3_HELPG	tr|B5Z7T3|B5Z7T3_HELPG	>tr|B5Z7T3|B5Z7T3_HELPG Geranyltrans transferase OS=Helicobacter pylori (strain G27) OX=563041 GN=HPG27_878 PE=3 SV=1	1	2	34.225	0	1	3.3	15575000	865290	1	3.3	21156000	1175300	2	13.2	26333000	1463000	2	13.2	44925000	2495800	1	9.9	31813000	1767400	2	13.2	57814000	3211900
tr|B5Z7T5|B5Z7T5_HELPG	tr|B5Z7T5|B5Z7T5_HELPG	>tr|B5Z7T5|B5Z7T5_HELPG Uncharacterized protein OS=Helicobacter pylori (strain G27) OX=563041 GN=HPG27_880 PE=4 SV=1	1	2	26.039	0	2	12.8	14124000	1284000	2	12.8	33351000	3031900	2	12.8	21586000	1962300	1	5	18559000	1687200	1	5	14757000	1341500	1	5	26646000	2422300
tr|B5Z7U6|B5Z7U6_HELPG	tr|B5Z7U6|B5Z7U6_HELPG	>tr|B5Z7U6|B5Z7U6_HELPG D-alanine glycine permease OS=Helicobacter pylori (strain G27) OX=563041 GN=HPG27_891 PE=3 SV=1	1	1	48.76	0	1	2	0	0	1	2	14080000	741040	1	2	14655000	771340	1	2	9614500	506030	1	2	8606500	452970	1	2	24807000	1305600
tr|B5Z7V3|B5Z7V3_HELPG	tr|B5Z7V3|B5Z7V3_HELPG	>tr|B5Z7V3|B5Z7V3_HELPG Acetyl-coenzyme A carboxylase carboxyl transferase subunit beta OS=Helicobacter pylori (strain G27) OX=563041 GN=accD PE=3 SV=1	1	1	32.553	0	0	0	0	0	0	0	0	0	0	0	0	0	1	10	11620000	683520	1	10	11456000	673880	1	10	31208000	1835800
tr|B5Z7V6|B5Z7V6_HELPG	tr|B5Z7V6|B5Z7V6_HELPG	>tr|B5Z7V6|B5Z7V6_HELPG Uncharacterized protein OS=Helicobacter pylori (strain G27) OX=563041 GN=HPG27_901 PE=4 SV=1	1	7	21.244	0	3	20.7	159880000	13323000	3	20.7	263540000	21962000	3	20.7	180380000	15032000	6	36.2	310050000	25838000	4	26.1	217490000	18124000	5	30.3	362200000	30183000
tr|B5Z7V9|B5Z7V9_HELPG	tr|B5Z7V9|B5Z7V9_HELPG	>tr|B5Z7V9|B5Z7V9_HELPG RNA pseudouridylate synthase OS=Helicobacter pylori (strain G27) OX=563041 GN=HPG27_904 PE=4 SV=1	1	1	27.482	0	0	0	0	0	0	0	0	0	0	0	0	0	1	13.2	20563000	1285200	1	13.2	12013000	750840	1	13.2	19890000	1243100
tr|B5Z7W1|B5Z7W1_HELPG	tr|B5Z7W1|B5Z7W1_HELPG	>tr|B5Z7W1|B5Z7W1_HELPG zf-RING_7 domain-containing protein OS=Helicobacter pylori (strain G27) OX=563041 GN=HPG27_906 PE=4 SV=1	1	4	29.204	0	0	0	0	0	0	0	0	0	0	0	0	0	4	17.6	141740000	6162600	3	12	78377000	3407700	2	6.8	135740000	5901800
tr|B5Z7X2|B5Z7X2_HELPG	tr|B5Z7X2|B5Z7X2_HELPG	>tr|B5Z7X2|B5Z7X2_HELPG Cobalt-zinc-cadmium resistance protein OS=Helicobacter pylori (strain G27) OX=563041 GN=HPG27_917 PE=4 SV=1	1	1	39.886	0	1	3.6	9889400	380360	1	3.6	17045000	655580	0	0	0	0	0	0	0	0	0	0	0	0	1	3.6	25976000	999090
tr|B5Z7X3|B5Z7X3_HELPG	tr|B5Z7X3|B5Z7X3_HELPG	>tr|B5Z7X3|B5Z7X3_HELPG Uncharacterized protein OS=Helicobacter pylori (strain G27) OX=563041 GN=HPG27_918 PE=3 SV=1	1	2	47.962	0	0	0	0	0	2	7.2	21043000	618920	2	7.2	20965000	616620	0	0	0	0	1	2.4	14096000	414590	1	2.4	14287000	420220
tr|B5Z7X5|B5Z7X5_HELPG	tr|B5Z7X5|B5Z7X5_HELPG	>tr|B5Z7X5|B5Z7X5_HELPG Uncharacterized protein OS=Helicobacter pylori (strain G27) OX=563041 GN=HPG27_920 PE=4 SV=1	1	1	39.576	0	1	5.7	0	0	1	5.7	27754000	1067500	1	5.7	39455000	1517500	0	0	0	0	1	5.7	29962000	1152400	1	5.7	54353000	2090500
tr|B5Z7X9|B5Z7X9_HELPG	tr|B5Z7X9|B5Z7X9_HELPG	>tr|B5Z7X9|B5Z7X9_HELPG Peptidyl-prolylcis-transisomerase D OS=Helicobacter pylori (strain G27) OX=563041 GN=HPG27_924 PE=4 SV=1	1	3	58.767	0	3	5.3	84127000	1956400	3	5.3	117620000	2735400	3	5.3	88356000	2054800	1	1.6	10548000	245300	2	4.2	11273000	262160	1	1.6	16320000	379530
tr|B5Z7Y0|B5Z7Y0_HELPG	tr|B5Z7Y0|B5Z7Y0_HELPG	>tr|B5Z7Y0|B5Z7Y0_HELPG Cell division protein FtsA OS=Helicobacter pylori (strain G27) OX=563041 GN=ftsA PE=3 SV=1	1	3	55.18	0	3	6.2	29322000	771630	3	6.2	78617000	2068900	2	4.2	44825000	1179600	0	0	0	0	0	0	0	0	0	0	0	0
tr|B5Z7Y1|B5Z7Y1_HELPG	tr|B5Z7Y1|B5Z7Y1_HELPG	>tr|B5Z7Y1|B5Z7Y1_HELPG Cell division protein FtsZ OS=Helicobacter pylori (strain G27) OX=563041 GN=ftsZ PE=3 SV=1	1	5	40.747	0	4	17.4	85868000	3180300	5	23.4	160940000	5960600	4	17.4	77708000	2878100	3	14.8	43791000	1621900	3	14.8	71739000	2657000	3	14.8	84995000	3148000
tr|B5Z811|B5Z811_HELPG	tr|B5Z811|B5Z811_HELPG	>tr|B5Z811|B5Z811_HELPG Methionine--tRNA ligase OS=Helicobacter pylori (strain G27) OX=563041 GN=metG PE=3 SV=1	1	15	74.617	0	12	22.3	339190000	6783900	10	18.8	325380000	6507500	10	18.8	294290000	5885700	8	15.8	370720000	7414400	10	19.4	412250000	8245000	9	17.8	600540000	12011000
tr|B5Z812|B5Z812_HELPG	tr|B5Z812|B5Z812_HELPG	>tr|B5Z812|B5Z812_HELPG Cyclopropane fatty acid synthase OS=Helicobacter pylori (strain G27) OX=563041 GN=HPG27_957 PE=3 SV=1	1	6	45.419	0	4	13.6	503750000	19375000	4	13.6	383960000	14768000	4	13.6	326380000	12553000	6	20.1	548690000	21104000	6	20.1	631610000	24293000	6	20.1	845330000	32513000
tr|B5Z818|B5Z818_HELPG	tr|B5Z818|B5Z818_HELPG	>tr|B5Z818|B5Z818_HELPG DNA topoisomerase OS=Helicobacter pylori (strain G27) OX=563041 GN=HPG27_964 PE=3 SV=1	1	2	69.681	0.001692	2	3.2	1584000000	32999000	2	3.2	3705600000	77200000	2	3.2	2679800000	55830000	2	3.2	3971200000	82733000	2	3.2	3152700000	65682000	2	3.2	5511400000	114820000
tr|B5Z830|B5Z830_HELPG	tr|B5Z830|B5Z830_HELPG	>tr|B5Z830|B5Z830_HELPG Uncharacterized protein OS=Helicobacter pylori (strain G27) OX=563041 GN=HPG27_976 PE=4 SV=1	1	1	75.775	0.009772	1	1.7	24991000	490020	1	1.7	36003000	705940	1	1.7	24530000	480990	0	0	0	0	0	0	0	0	0	0	0	0
tr|B5Z831|B5Z831_HELPG	tr|B5Z831|B5Z831_HELPG	>tr|B5Z831|B5Z831_HELPG Uncharacterized protein OS=Helicobacter pylori (strain G27) OX=563041 GN=HPG27_977 PE=4 SV=1	1	9	45.617	0	5	13.8	188170000	5702000	5	13.8	405010000	12273000	6	21.3	151990000	4605800	3	10.3	226070000	6850600	4	14.1	292430000	8861600	4	14.1	463580000	14048000
tr|B5Z841|B5Z841_HELPG	tr|B5Z841|B5Z841_HELPG	>tr|B5Z841|B5Z841_HELPG Neuraminyllactose-binding hemagglutinin OS=Helicobacter pylori (strain G27) OX=563041 GN=HPG27_987 PE=4 SV=1	1	11	28.39	0	10	44.6	1299000000	64949000	9	37.8	2293000000	114650000	9	35.7	1437500000	71873000	8	34.5	1160900000	58045000	8	34.5	1259400000	62972000	8	34.5	2701200000	135060000
tr|B5Z843|B5Z843_HELPG	tr|B5Z843|B5Z843_HELPG	>tr|B5Z843|B5Z843_HELPG Uncharacterized protein OS=Helicobacter pylori (strain G27) OX=563041 GN=HPG27_989 PE=4 SV=1	1	6	18.675	0	4	24.1	608500000	40567000	4	24.1	929240000	61949000	6	34	660250000	44017000	4	24.1	1540100000	102670000	4	24.1	937740000	62516000	5	33.3	2316700000	154450000
tr|B5Z846|B5Z846_HELPG	tr|B5Z846|B5Z846_HELPG	>tr|B5Z846|B5Z846_HELPG NifS-like protein OS=Helicobacter pylori (strain G27) OX=563041 GN=HPG27_992 PE=4 SV=1	1	8	48.623	0	3	10.7	53652000	1625800	3	10.7	99576000	3017400	3	12.3	32440000	983020	5	15.9	120660000	3656400	4	12.5	118300000	3585000	6	20	295880000	8966000
tr|B5Z849|B5Z849_HELPG	tr|B5Z849|B5Z849_HELPG	>tr|B5Z849|B5Z849_HELPG Phenylalanine--tRNA ligase beta subunit OS=Helicobacter pylori (strain G27) OX=563041 GN=pheT PE=3 SV=1	1	10	85.004	0	4	7.7	85580000	1584800	5	9.7	86614000	1604000	4	8.1	74780000	1384800	6	12.4	161130000	2983800	5	11	164000000	3037000	7	14.8	292040000	5408200
tr|B5Z851|B5Z851_HELPG	tr|B5Z851|B5Z851_HELPG	>tr|B5Z851|B5Z851_HELPG 4-hydroxy-3-methylbut-2-enyl diphosphate reductase OS=Helicobacter pylori (strain G27) OX=563041 GN=ispH PE=3 SV=1	1	1	30.415	0	1	4.1	16542000	751920	1	4.1	9920300	450920	1	4.1	14132000	642370	1	4.1	13364000	607470	1	4.1	0	0	1	4.1	20986000	953920
tr|B5Z852|B5Z852_HELPG	tr|B5Z852|B5Z852_HELPG	>tr|B5Z852|B5Z852_HELPG 30S ribosomal protein S1 OS=Helicobacter pylori (strain G27) OX=563041 GN=rpsA PE=3 SV=1	1	11	62.818	0	7	16	122580000	2989900	9	18.2	395750000	9652500	8	18.2	271380000	6619000	7	14.7	271610000	6624700	7	14.7	252580000	6160600	9	17.4	578750000	14116000
tr|B5Z854|B5Z854_HELPG	tr|B5Z854|B5Z854_HELPG	>tr|B5Z854|B5Z854_HELPG D-3-phosphoglycerate dehydrogenase OS=Helicobacter pylori (strain G27) OX=563041 GN=HPG27_1000 PE=3 SV=1	1	12	57.949	0	8	20.2	413610000	10605000	8	20.2	545900000	13997000	9	25.6	429820000	11021000	9	23.7	361420000	9267200	7	18.9	402220000	10313000	8	21.4	664210000	17031000
tr|B5Z855|B5Z855_HELPG	tr|B5Z855|B5Z855_HELPG	>tr|B5Z855|B5Z855_HELPG 3-octaprenyl-4-hydroxybenzoate carboxylyase OS=Helicobacter pylori (strain G27) OX=563041 GN=HPG27_1001 PE=3 SV=1	1	4	70.983	0	3	5.5	124080000	2757200	3	5.5	106280000	2361800	2	3.9	60643000	1347600	1	2.4	57401000	1275600	3	5.5	99632000	2214100	2	4.1	46471000	1032700
tr|B5Z858|B5Z858_HELPG	tr|B5Z858|B5Z858_HELPG	>tr|B5Z858|B5Z858_HELPG CheA-MCP interaction modulator OS=Helicobacter pylori (strain G27) OX=563041 GN=cheV3 PE=4 SV=1	1	4	35.608	0	2	6.8	102320000	4263400	1	3.5	35637000	1484900	2	6.8	33987000	1416100	2	10.3	40477000	1686500	1	3.5	20621000	859210	3	13.8	61935000	2580600
tr|B5Z859|B5Z859_HELPG	tr|B5Z859|B5Z859_HELPG	>tr|B5Z859|B5Z859_HELPG Histidine kinase OS=Helicobacter pylori (strain G27) OX=563041 GN=cheA PE=4 SV=1	1	8	89.948	0	6	8.1	142900000	2802100	7	9.8	262070000	5138600	7	9.5	157730000	3092800	4	5.5	75789000	1486100	5	6.7	187800000	3682400	5	6.7	262100000	5139200
tr|B5Z860|B5Z860_HELPG	tr|B5Z860|B5Z860_HELPG	>tr|B5Z860|B5Z860_HELPG CheA-MCP coupling protein OS=Helicobacter pylori (strain G27) OX=563041 GN=cheW PE=4 SV=1	1	2	19.008	0	2	15.2	38005000	3167100	2	15.2	55501000	4625100	2	15.2	64564000	5380300	1	6.1	12855000	1071300	0	0	0	0	1	6.1	0	0
tr|B5Z861|B5Z861_HELPG	tr|B5Z861|B5Z861_HELPG	>tr|B5Z861|B5Z861_HELPG Thiol peroxidase OS=Helicobacter pylori (strain G27) OX=563041 GN=tpx PE=3 SV=1	1	8	18.262	0	8	57.2	698620000	58218000	8	57.2	855950000	71329000	8	57.2	724930000	60411000	8	57.2	1033900000	86156000	8	57.2	638090000	53174000	8	57.2	1422700000	118560000
tr|B5Z874|B5Z874_HELPG	tr|B5Z874|B5Z874_HELPG	>tr|B5Z874|B5Z874_HELPG Thiol:disulfide interchange protein OS=Helicobacter pylori (strain G27) OX=563041 GN=HPG27_1020 PE=4 SV=1	1	5	25.552	0	2	14.8	22319000	1394900	2	14.8	26203000	1637700	2	14.8	19632000	1227000	3	23.3	150590000	9411700	2	13	340160000	21260000	2	17	237510000	14844000
tr|B5Z878|B5Z878_HELPG	tr|B5Z878|B5Z878_HELPG	>tr|B5Z878|B5Z878_HELPG Outer membrane protein OS=Helicobacter pylori (strain G27) OX=563041 GN=HPG27_1024 PE=4 SV=1	1	28	77.911	0	26	54.6	7527600000	242830000	26	50.6	13594000000	438520000	26	50.6	9351600000	301670000	24	49.6	5632000000	181680000	23	45	7729000000	249320000	25	54.9	9883700000	318830000
tr|B5Z881|B5Z881_HELPG	tr|B5Z881|B5Z881_HELPG	>tr|B5Z881|B5Z881_HELPG Biotin carboxylase OS=Helicobacter pylori (strain G27) OX=563041 GN=HPG27_1027 PE=4 SV=1	1	9	50.774	0	6	13.6	264730000	8272900	6	13.6	511690000	15990000	6	13.6	286890000	8965300	9	22.4	501660000	15677000	9	22.4	532720000	16647000	9	22.4	857930000	26810000
tr|B5Z884|B5Z884_HELPG	tr|B5Z884|B5Z884_HELPG	>tr|B5Z884|B5Z884_HELPG Uncharacterized protein OS=Helicobacter pylori (strain G27) OX=563041 GN=HPG27_1030 PE=4 SV=1	1	4	24.941	0	3	13.8	164650000	7840500	3	13.8	259030000	12335000	3	13.8	62847000	2992700	3	14.3	169230000	8058400	3	14.3	89712000	4272000	3	14.3	277920000	13234000
tr|B5Z886|B5Z886_HELPG	tr|B5Z886|B5Z886_HELPG	>tr|B5Z886|B5Z886_HELPG Ribonucleoside-diphosphate reductase subunit beta OS=Helicobacter pylori (strain G27) OX=563041 GN=HPG27_1032 PE=3 SV=1	1	4	39.554	0	2	8.5	164230000	7140500	2	8.5	47528000	2066500	2	8.5	37377000	1625100	3	10.6	259910000	11300000	2	8.5	250960000	10911000	2	8.5	226260000	9837400
tr|B5Z890|B5Z890_HELPG	tr|B5Z890|B5Z890_HELPG	>tr|B5Z890|B5Z890_HELPG UDP-glucose 4-epimerase OS=Helicobacter pylori (strain G27) OX=563041 GN=HPG27_1036 PE=3 SV=1	1	6	39.048	0	4	13.4	94293000	3626700	5	18.6	143100000	5503800	5	18.6	128720000	4950800	2	8.7	68626000	2639500	4	16	154710000	5950600	4	16	292450000	11248000
tr|B5Z893|B5Z893_HELPG	tr|B5Z893|B5Z893_HELPG	>tr|B5Z893|B5Z893_HELPG Beta-lactamase OS=Helicobacter pylori (strain G27) OX=563041 GN=hcpC PE=3 SV=1	1	2	31.502	0.0016835	1	2.4	126630000	6331600	1	2.4	273890000	13694000	1	2.4	192030000	9601300	1	2.4	236380000	11819000	1	2.4	321830000	16092000	2	6.2	272190000	13609000
tr|B5Z895|B5Z895_HELPG	tr|B5Z895|B5Z895_HELPG	>tr|B5Z895|B5Z895_HELPG 6-phosphogluconate dehydratase OS=Helicobacter pylori (strain G27) OX=563041 GN=HPG27_1041 PE=3 SV=1	1	9	66.669	0	6	11.8	216890000	6024600	7	15	350400000	9733300	6	15	238520000	6625600	7	14.5	341400000	9483400	7	13.2	391850000	10885000	8	16.3	581250000	16146000
tr|B5Z896|B5Z896_HELPG	tr|B5Z896|B5Z896_HELPG	>tr|B5Z896|B5Z896_HELPG Glucose-6-phosphate 1-dehydrogenase OS=Helicobacter pylori (strain G27) OX=563041 GN=zwf PE=3 SV=1	1	8	49.308	0	6	17.6	89408000	3193100	5	17.4	144700000	5167800	3	6.8	62752000	2241100	7	20.5	192790000	6885500	5	18.6	256050000	9144800	5	18.6	349250000	12473000
tr|B5Z898|B5Z898_HELPG	tr|B5Z898|B5Z898_HELPG	>tr|B5Z898|B5Z898_HELPG Glucokinase OS=Helicobacter pylori (strain G27) OX=563041 GN=glk PE=3 SV=1	1	6	34.373	0	3	14.3	125160000	6587300	4	17.8	221090000	11636000	5	21.3	253660000	13350000	3	14.3	174950000	9208000	2	7	114600000	6031400	3	14.3	358120000	18849000
tr|B5Z899|B5Z899_HELPG	tr|B5Z899|B5Z899_HELPG	>tr|B5Z899|B5Z899_HELPG Mannitol dehydrogenase OS=Helicobacter pylori (strain G27) OX=563041 GN=HPG27_1045 PE=3 SV=1	1	11	38.577	0	7	22.7	356420000	17821000	7	22.1	640920000	32046000	5	13.5	447330000	22366000	8	28.4	1031400000	51568000	6	17.2	858380000	42919000	8	24.7	1504900000	75244000
tr|B5Z8A2|B5Z8A2_HELPG	tr|B5Z8A2|B5Z8A2_HELPG	>tr|B5Z8A2|B5Z8A2_HELPG Uncharacterized protein OS=Helicobacter pylori (strain G27) OX=563041 GN=HPG27_1048 PE=4 SV=1	1	7	51.176	0	5	12.2	87993000	3142600	5	12.2	218690000	7810500	5	12.2	150100000	5360700	3	5.7	112060000	4002300	4	7.8	147700000	5274900	6	12.6	231900000	8282100
tr|B5Z8A3|B5Z8A3_HELPG	tr|B5Z8A3|B5Z8A3_HELPG	>tr|B5Z8A3|B5Z8A3_HELPG Outer membrane protein OS=Helicobacter pylori (strain G27) OX=563041 GN=horH PE=4 SV=1	1	7	24.445	0	7	40.5	430940000	39176000	7	40.5	830280000	75480000	6	30.9	525960000	47815000	7	40.5	1021600000	92870000	6	30.9	546880000	49716000	7	40.5	1097300000	99751000
tr|B5Z8A4|B5Z8A4_HELPG	tr|B5Z8A4|B5Z8A4_HELPG	>tr|B5Z8A4|B5Z8A4_HELPG Pyruvate ferredoxin oxidoreductase, gamma subunit OS=Helicobacter pylori (strain G27) OX=563041 GN=HPG27_1050 PE=4 SV=1	1	3	20.965	0	1	4.3	30993000	2066200	1	4.3	24453000	1630200	2	4.8	98186000	6545800	1	13.4	14742000	982820	0	0	0	0	1	4.3	37848000	2523200
tr|B5Z8A6|B5Z8A6_HELPG	tr|B5Z8A6|B5Z8A6_HELPG	>tr|B5Z8A6|B5Z8A6_HELPG Pyruvate ferredoxin oxidoreductase, alpha subunit OS=Helicobacter pylori (strain G27) OX=563041 GN=HPG27_1052 PE=4 SV=1	1	9	44.714	0	7	27.3	1597200000	72599000	8	32.2	1603700000	72897000	8	32.2	1365800000	62082000	8	36.9	1108000000	50365000	8	36.9	1720500000	78205000	7	31.9	2176200000	98918000
tr|B5Z8A7|B5Z8A7_HELPG	tr|B5Z8A7|B5Z8A7_HELPG	>tr|B5Z8A7|B5Z8A7_HELPG Pyruvate ferredoxin oxidoreductase, beta subunit OS=Helicobacter pylori (strain G27) OX=563041 GN=HPG27_1053 PE=4 SV=1	1	5	34.97	0	1	7	9014300	563390	1	7	36750000	2296900	0	0	0	0	3	14.6	216180000	13511000	3	12.4	124520000	7782200	4	15.9	409420000	25589000
tr|B5Z8A8|B5Z8A8_HELPG	tr|B5Z8A8|B5Z8A8_HELPG	>tr|B5Z8A8|B5Z8A8_HELPG Adenylosuccinate lyase OS=Helicobacter pylori (strain G27) OX=563041 GN=HPG27_1054 PE=3 SV=1	1	1	49.928	0	0	0	0	0	1	2.5	35241000	1215200	0	0	0	0	1	2.5	77117000	2659200	1	2.5	29179000	1006200	0	0	0	0
tr|B5Z8B4|B5Z8B4_HELPG	tr|B5Z8B4|B5Z8B4_HELPG	>tr|B5Z8B4|B5Z8B4_HELPG Beta-lactamase OS=Helicobacter pylori (strain G27) OX=563041 GN=HPG27_1061 PE=4 SV=1	1	2	29.088	0	2	7	33632000	1528700	2	7	127760000	5807100	2	7	82918000	3769000	2	7	113440000	5156500	2	7	87191000	3963200	2	7	164720000	7487300
tr|B5Z8B6|B5Z8B6_HELPG	tr|B5Z8B6|B5Z8B6_HELPG	>tr|B5Z8B6|B5Z8B6_HELPG Gamma-glutamyl transpeptidase OS=Helicobacter pylori (strain G27) OX=563041 GN=HPG27_1063 PE=4 SV=1	1	11	61.124	0	7	12.9	502840000	16221000	10	22	1228600000	39632000	8	19.4	413650000	13344000	10	21	829060000	26744000	10	21	930220000	30007000	10	21	1387400000	44756000
tr|B5Z8B7|B5Z8B7_HELPG	tr|B5Z8B7|B5Z8B7_HELPG	>tr|B5Z8B7|B5Z8B7_HELPG Flagellar hook-associated protein 1 OS=Helicobacter pylori (strain G27) OX=563041 GN=flgK PE=3 SV=1	1	37	68.411	0	32	59.6	7464000000	196420000	34	63.9	16719000000	439960000	32	63	6981600000	183730000	26	51	6174200000	162480000	29	55.4	10551000000	277660000	28	55.4	11611000000	305540000
tr|B5Z8C2|B5Z8C2_HELPG	tr|B5Z8C2|B5Z8C2_HELPG	>tr|B5Z8C2|B5Z8C2_HELPG Peptidyl-prolyl cis-trans isomerase OS=Helicobacter pylori (strain G27) OX=563041 GN=HPG27_1069 PE=3 SV=1	1	5	18.58	0	1	5.8	12026000	1093300	1	5.8	20237000	1839800	0	0	0	0	3	36	64062000	5823900	2	18.6	105110000	9555200	4	24.4	201150000	18286000
tr|B5Z8C4|B5Z8C4_HELPG	tr|B5Z8C4|B5Z8C4_HELPG	>tr|B5Z8C4|B5Z8C4_HELPG Peptidoglycan-associated lipoprotein OS=Helicobacter pylori (strain G27) OX=563041 GN=HPG27_1071 PE=4 SV=1	1	4	20.022	0	2	17.9	102220000	10222000	3	35.8	307520000	30752000	3	35.8	76697000	7669700	2	17.9	150380000	15038000	3	22.3	99863000	9986300	2	17.9	202770000	20277000
tr|B5Z8C5|B5Z8C5_HELPG	tr|B5Z8C5|B5Z8C5_HELPG	>tr|B5Z8C5|B5Z8C5_HELPG Tol-Pal system protein TolB OS=Helicobacter pylori (strain G27) OX=563041 GN=tolB PE=3 SV=1	1	17	47.744	0	12	26.6	662860000	21383000	11	24	1486600000	47955000	14	37.4	943200000	30426000	10	26.1	541400000	17464000	11	28.3	705440000	22756000	12	23.7	1323400000	42690000
tr|B5Z8D7|B5Z8D7_HELPG	tr|B5Z8D7|B5Z8D7_HELPG	>tr|B5Z8D7|B5Z8D7_HELPG SpoOJ regulator OS=Helicobacter pylori (strain G27) OX=563041 GN=HPG27_1084 PE=4 SV=1	1	4	29.143	0	3	12.1	83339000	4386300	3	12.1	66503000	3500200	3	12.1	65395000	3441900	3	12.1	66531000	3501700	2	5.7	67448000	3549900	4	17.4	212630000	11191000
tr|B5Z8E8|B5Z8E8_HELPG	tr|B5Z8E8|B5Z8E8_HELPG	>tr|B5Z8E8|B5Z8E8_HELPG Signal recognition particle protein OS=Helicobacter pylori (strain G27) OX=563041 GN=ffh PE=3 SV=1	1	6	49.131	0	3	7.6	88108000	2447400	3	7.6	124500000	3458200	2	4.5	78713000	2186500	4	10	140830000	3911900	5	15	241510000	6708600	5	15	398370000	11066000
tr|B5Z8E9|B5Z8E9_HELPG	tr|B5Z8E9|B5Z8E9_HELPG	>tr|B5Z8E9|B5Z8E9_HELPG Valine--tRNA ligase OS=Helicobacter pylori (strain G27) OX=563041 GN=valS PE=3 SV=1	1	4	101.37	0	1	1	8615000	126690	2	2.2	29189000	429250	3	4.9	44853000	659600	3	4.9	147060000	2162700	3	4.7	60681000	892360	4	5.8	227880000	3351200
tr|B5Z8F2|B5Z8F2_HELPG	tr|B5Z8F2|B5Z8F2_HELPG	>tr|B5Z8F2|B5Z8F2_HELPG Outer membrane protein OS=Helicobacter pylori (strain G27) OX=563041 GN=hopI PE=4 SV=1	1	13	76.549	0	9	20.5	766070000	24712000	12	26.7	1472700000	47507000	11	28.5	1053700000	33990000	7	15.6	527100000	17003000	10	27.4	904490000	29177000	11	29.8	1430400000	46143000
tr|B5Z8F9|B5Z8F9_HELPG	tr|B5Z8F9|B5Z8F9_HELPG	>tr|B5Z8F9|B5Z8F9_HELPG Thioredoxin reductase OS=Helicobacter pylori (strain G27) OX=563041 GN=HPG27_1108 PE=4 SV=1	1	2	35.964	0	0	0	0	0	0	0	0	0	0	0	0	0	0	0	0	0	0	0	0	0	2	7.7	63186000	2527400
tr|B5Z8G2|B5Z8G2_HELPG	tr|B5Z8G2|B5Z8G2_HELPG	>tr|B5Z8G2|B5Z8G2_HELPG Outer membrane protein OS=Helicobacter pylori (strain G27) OX=563041 GN=hofH PE=4 SV=1	1	5	52.19	0	4	12.4	111790000	4299400	4	12.4	164670000	6333400	2	5.2	110310000	4242900	3	9.4	134120000	5158400	3	9.4	143150000	5505900	4	12.7	199150000	7659800
tr|B5Z8G7|B5Z8G7_HELPG	tr|B5Z8G7|B5Z8G7_HELPG	>tr|B5Z8G7|B5Z8G7_HELPG Glutamine ABC transporter, periplasmic glutamine-binding protein OS=Helicobacter pylori (strain G27) OX=563041 GN=HPG27_1116 PE=4 SV=1	1	3	31.204	0	1	6.1	27853000	1114100	1	6.1	37070000	1482800	2	11.9	41222000	1648900	2	13	31451000	1258000	1	6.1	36066000	1442600	2	11.9	119520000	4780700
tr|B5Z8G8|B5Z8G8_HELPG	tr|B5Z8G8|B5Z8G8_HELPG	>tr|B5Z8G8|B5Z8G8_HELPG Uncharacterized protein OS=Helicobacter pylori (strain G27) OX=563041 GN=HPG27_1117 PE=4 SV=1	1	4	20.644	0	4	34.4	122960000	11178000	4	34.4	343680000	31244000	3	28.4	422940000	38449000	3	25.1	270580000	24599000	3	20.2	58042000	5276600	4	34.4	564460000	51315000
tr|B5Z8H1|B5Z8H1_HELPG	tr|B5Z8H1|B5Z8H1_HELPG	>tr|B5Z8H1|B5Z8H1_HELPG Outer membrane protein OS=Helicobacter pylori (strain G27) OX=563041 GN=hopQ PE=1 SV=1	1	34	69.965	0	32	67.1	27035000000	772430000	33	67.1	53303000000	1522900000	33	67.1	36616000000	1046200000	31	62.6	25047000000	715630000	31	62.6	32904000000	940120000	32	62.6	48128000000	1375100000
tr|B5Z8H4|B5Z8H4_HELPG	tr|B5Z8H4|B5Z8H4_HELPG	>tr|B5Z8H4|B5Z8H4_HELPG Nucleoside permease OS=Helicobacter pylori (strain G27) OX=563041 GN=HPG27_1123 PE=3 SV=1	1	1	43.693	0	1	2.6	4522800	323060	1	2.6	19723000	1408800	1	2.6	11503000	821660	0	0	0	0	1	2.6	16828000	1202000	1	2.6	21332000	1523700
tr|B5Z8H6|B5Z8H6_HELPG	tr|B5Z8H6|B5Z8H6_HELPG	>tr|B5Z8H6|B5Z8H6_HELPG ATP_bind_3 domain-containing protein OS=Helicobacter pylori (strain G27) OX=563041 GN=HPG27_1125 PE=4 SV=1	1	3	28.57	0	2	10.3	25931000	1296500	2	10.3	53404000	2670200	2	10.3	38736000	1936800	1	5.1	15604000	780180	1	5.1	13258000	662910	2	11.5	67611000	3380600
tr|B5Z8I0|B5Z8I0_HELPG	tr|B5Z8I0|B5Z8I0_HELPG	>tr|B5Z8I0|B5Z8I0_HELPG Alpha-carbonic anhydrase OS=Helicobacter pylori (strain G27) OX=563041 GN=HPG27_1129 PE=1 SV=1	1	4	28.324	0	1	4	42672000	2510100	1	4	82684000	4863800	1	4	34930000	2054700	3	16.2	166610000	9800400	3	16.2	114970000	6762900	4	26.7	570320000	33549000
tr|B5Z8I9|B5Z8I9_HELPG	tr|B5Z8I9|B5Z8I9_HELPG	>tr|B5Z8I9|B5Z8I9_HELPG Aldo-ketoreductase, putative OS=Helicobacter pylori (strain G27) OX=563041 GN=HPG27_1138 PE=4 SV=1	1	18	37.165	0	16	51.7	2799700000	107680000	16	51.1	4159300000	159970000	16	51.7	2558100000	98390000	16	53.8	3663500000	140900000	15	50.5	3071300000	118130000	15	50.5	7766400000	298710000
tr|B5Z8J1|B5Z8J1_HELPG	tr|B5Z8J1|B5Z8J1_HELPG	>tr|B5Z8J1|B5Z8J1_HELPG 30S ribosomal protein S7 OS=Helicobacter pylori (strain G27) OX=563041 GN=rpsG PE=3 SV=1	1	4	16.609	0	1	5.6	17383000	1241600	1	5.6	27491000	1963600	1	5.6	32587000	2327600	2	10.4	156260000	11162000	2	10.4	55962000	3997300	4	27.8	293350000	20954000
tr|B5Z8J3|B5Z8J3_HELPG	tr|B5Z8J3|B5Z8J3_HELPG	>tr|B5Z8J3|B5Z8J3_HELPG Multifunctional fusion protein OS=Helicobacter pylori (strain G27) OX=563041 GN=rpoC PE=3 SV=1	1	83	313.89	0	52	23	2575400000	12264000	54	23.8	3695800000	17599000	54	24.3	2582000000	12295000	68	30.3	4331900000	20628000	69	29.6	5320600000	25336000	71	30.9	7703400000	36683000
tr|B5Z8J4|B5Z8J4_HELPG	tr|B5Z8J4|B5Z8J4_HELPG	>tr|B5Z8J4|B5Z8J4_HELPG DNA-directed RNA polymerase, beta subunit OS=Helicobacter pylori (strain G27) OX=563041 GN=HPG27_1143 PE=4 SV=1	1	2	7.6979	0	2	37.3	63359000	10560000	2	37.3	126770000	21128000	2	37.3	93424000	15571000	2	37.3	247410000	41235000	2	37.3	253910000	42318000	2	37.3	410120000	68353000
tr|B5Z8K0|B5Z8K0_HELPG	tr|B5Z8K0|B5Z8K0_HELPG	>tr|B5Z8K0|B5Z8K0_HELPG Transcription termination/antitermination protein NusG OS=Helicobacter pylori (strain G27) OX=563041 GN=nusG PE=3 SV=1	1	2	20.261	0	2	10.2	33258000	2771500	1	5.7	53032000	4419300	1	5.7	46980000	3915000	1	4.5	0	0	0	0	0	0	1	4.5	23349000	1945700
tr|B5Z8L4|B5Z8L4_HELPG	tr|B5Z8L4|B5Z8L4_HELPG	>tr|B5Z8L4|B5Z8L4_HELPG Phosphoribosylamine--glycine ligase OS=Helicobacter pylori (strain G27) OX=563041 GN=purD PE=3 SV=1	1	3	47.422	0	3	7.1	29000000	1000000	2	4	70980000	2447600	3	7.1	70793000	2441200	1	2.4	10951000	377610	1	2.4	10213000	352180	1	2.4	14905000	513980
tr|B5Z8L7|B5Z8L7_HELPG	tr|B5Z8L7|B5Z8L7_HELPG	>tr|B5Z8L7|B5Z8L7_HELPG D-lactate dehydrogenase OS=Helicobacter pylori (strain G27) OX=563041 GN=HPG27_1166 PE=4 SV=1	1	3	106.03	0	0	0	0	0	0	0	0	0	0	0	0	0	2	2	26841000	516180	3	2.7	105690000	2032500	3	2.7	289570000	5568600
tr|B5Z8M1|B5Z8M1_HELPG	tr|B5Z8M1|B5Z8M1_HELPG	>tr|B5Z8M1|B5Z8M1_HELPG Heme chaperone HemW OS=Helicobacter pylori (strain G27) OX=563041 GN=HPG27_1170 PE=3 SV=1	1	2	39.493	0.0097087	1	2.6	195330000	7512900	1	2.6	448310000	17243000	2	4.3	327030000	12578000	1	2.6	458060000	17618000	1	2.6	379060000	14579000	1	2.6	386870000	14880000
tr|B5Z8M4|B5Z8M4_HELPG	tr|B5Z8M4|B5Z8M4_HELPG	>tr|B5Z8M4|B5Z8M4_HELPG Aspartokinase OS=Helicobacter pylori (strain G27) OX=563041 GN=HPG27_1173 PE=3 SV=1	1	2	44.234	0	1	3.7	24885000	802730	1	3.7	21890000	706140	1	3	8036200	259230	0	0	0	0	0	0	0	0	0	0	0	0
tr|B5Z8M8|B5Z8M8_HELPG	tr|B5Z8M8|B5Z8M8_HELPG	>tr|B5Z8M8|B5Z8M8_HELPG Uncharacterized protein OS=Helicobacter pylori (strain G27) OX=563041 GN=HPG27_1177 PE=4 SV=1	1	2	17.333	0	1	12.4	56218000	5110700	2	22.9	85247000	7749700	0	0	0	0	0	0	0	0	0	0	0	0	1	12.4	0	0
tr|B5Z8N1|B5Z8N1_HELPG	tr|B5Z8N1|B5Z8N1_HELPG	>tr|B5Z8N1|B5Z8N1_HELPG Uncharacterized protein OS=Helicobacter pylori (strain G27) OX=563041 GN=HPG27_1180 PE=4 SV=1	1	5	22.149	0	1	7.1	18099000	1131200	1	7.1	7472200	467010	1	7.1	21767000	1360500	2	15.3	53805000	3362800	2	12	11878000	742400	5	30.1	73797000	4612300
tr|B5Z8N2|B5Z8N2_HELPG	tr|B5Z8N2|B5Z8N2_HELPG	>tr|B5Z8N2|B5Z8N2_HELPG Carbamoyl-phosphate synthase small chain OS=Helicobacter pylori (strain G27) OX=563041 GN=carA PE=3 SV=1	1	4	41.69	0	1	3.5	33772000	1350900	2	6.1	20038000	801530	2	6.4	20375000	814990	2	6.1	48924000	1957000	2	6.1	65205000	2608200	2	6.1	89033000	3561300
tr|B5Z8N6|B5Z8N6_HELPG	tr|B5Z8N6|B5Z8N6_HELPG	>tr|B5Z8N6|B5Z8N6_HELPG Alanine--tRNA ligase OS=Helicobacter pylori (strain G27) OX=563041 GN=alaS PE=3 SV=1	1	13	91.46	0	5	7.6	120210000	1908100	8	12.5	271660000	4312000	6	8.6	148490000	2357000	8	13.6	224140000	3557800	8	15.3	234800000	3727000	9	16	412000000	6539700
tr|B5Z8P8|B5Z8P8_HELPG	tr|B5Z8P8|B5Z8P8_HELPG	>tr|B5Z8P8|B5Z8P8_HELPG Tryptophan--tRNA ligase OS=Helicobacter pylori (strain G27) OX=563041 GN=trpS PE=3 SV=1	1	3	36.822	0	0	0	0	0	0	0	0	0	0	0	0	0	3	14.1	73155000	3850300	2	8.9	66129000	3480500	2	8.9	83753000	4408100
tr|B5Z8Q7|B5Z8Q7_HELPG	tr|B5Z8Q7|B5Z8Q7_HELPG	>tr|B5Z8Q7|B5Z8Q7_HELPG NADH-quinone oxidoreductase OS=Helicobacter pylori (strain G27) OX=563041 GN=nuoC PE=3 SV=1	1	3	31.368	0	1	4.5	11445000	497620	1	4.5	9043300	393190	1	4.5	11680000	507830	2	8.7	15520000	674770	1	4.5	13305000	578480	2	10.9	59278000	2577300
tr|B5Z8R0|B5Z8R0_HELPG	tr|B5Z8R0|B5Z8R0_HELPG	>tr|B5Z8R0|B5Z8R0_HELPG NADH-ubiquinone oxidoreductase chain F OS=Helicobacter pylori (strain G27) OX=563041 GN=HPG27_1210 PE=4 SV=1	1	1	36.772	0	0	0	0	0	0	0	0	0	0	0	0	0	0	0	0	0	1	3	13866000	602890	1	3	20647000	897690
tr|B5Z8R1|B5Z8R1_HELPG	tr|B5Z8R1|B5Z8R1_HELPG	>tr|B5Z8R1|B5Z8R1_HELPG NADH-ubiquinone oxidoreductase chain G OS=Helicobacter pylori (strain G27) OX=563041 GN=HPG27_1211 PE=4 SV=1	1	21	95.244	0	8	12.2	160880000	2331500	8	10.7	198970000	2883600	8	12.1	185580000	2689500	19	26.8	552770000	8011100	14	17.8	827390000	11991000	15	21.1	743900000	10781000
tr|B5Z8R9|B5Z8R9_HELPG	tr|B5Z8R9|B5Z8R9_HELPG	>tr|B5Z8R9|B5Z8R9_HELPG Phosphomannomutase OS=Helicobacter pylori (strain G27) OX=563041 GN=HPG27_1220 PE=3 SV=1	1	5	51.958	0	1	2	17397000	561190	1	2	16419000	529660	3	7.2	56068000	1808700	2	4.4	36582000	1180100	3	4.4	54820000	1768400	3	6.8	86246000	2782100
tr|B5Z8S3|B5Z8S3_HELPG	tr|B5Z8S3|B5Z8S3_HELPG	>tr|B5Z8S3|B5Z8S3_HELPG Tryptophan synthase beta chain OS=Helicobacter pylori (strain G27) OX=563041 GN=trpB PE=3 SV=1	1	3	42.744	0	1	1.8	26499000	1104100	1	1.8	32456000	1352300	1	1.8	25072000	1044600	2	8.9	45765000	1906900	2	8.9	62251000	2593800	2	8.9	88059000	3669100
tr|B5Z8T5|B5Z8T5_HELPG	tr|B5Z8T5|B5Z8T5_HELPG	>tr|B5Z8T5|B5Z8T5_HELPG Uncharacterized protein OS=Helicobacter pylori (strain G27) OX=563041 GN=HPG27_1236 PE=4 SV=1	1	3	39.109	0	1	4.3	23527000	1176300	2	6.1	11792000	589620	2	6.1	17511000	875530	2	6.6	32880000	1644000	2	6.6	40962000	2048100	3	8.4	89799000	4490000
tr|B5Z8T6|B5Z8T6_HELPG	tr|B5Z8T6|B5Z8T6_HELPG	>tr|B5Z8T6|B5Z8T6_HELPG Acid phosphatase lipoprotein OS=Helicobacter pylori (strain G27) OX=563041 GN=HPG27_1237 PE=4 SV=1	1	11	26.311	0	6	35.7	281650000	16568000	7	42.2	502310000	29548000	5	34.8	290260000	17074000	8	50.4	677360000	39845000	9	53.5	620970000	36527000	10	59.6	1103200000	64896000
tr|B5Z8T7|B5Z8T7_HELPG	tr|B5Z8T7|B5Z8T7_HELPG	>tr|B5Z8T7|B5Z8T7_HELPG Conserved hypothetical secreted protein OS=Helicobacter pylori (strain G27) OX=563041 GN=HPG27_1238 PE=4 SV=1	1	4	20.627	0	3	15.9	189910000	10551000	3	15.9	253700000	14095000	3	15.9	260800000	14489000	2	12.1	237980000	13221000	2	12.1	123440000	6857500	1	5.5	77977000	4332100
tr|B5Z8U2|B5Z8U2_HELPG	tr|B5Z8U2|B5Z8U2_HELPG	>tr|B5Z8U2|B5Z8U2_HELPG DNA-directed RNA polymerase subunit alpha OS=Helicobacter pylori (strain G27) OX=563041 GN=rpoA PE=3 SV=1	1	14	37.705	0	11	45.5	1705800000	85288000	10	41.4	1789300000	89464000	9	36.3	1461300000	73066000	11	45.8	1872000000	93599000	9	34.2	1701900000	85096000	10	37.5	3364700000	168230000
tr|B5Z8V0|B5Z8V0_HELPG	tr|B5Z8V0|B5Z8V0_HELPG	>tr|B5Z8V0|B5Z8V0_HELPG 30S ribosomal protein S5 OS=Helicobacter pylori (strain G27) OX=563041 GN=rpsE PE=3 SV=1	1	4	15.816	0	1	13.6	22089000	1699100	1	13.6	25656000	1973500	1	13.6	13967000	1074400	2	19	55555000	4273400	1	13.6	27259000	2096900	3	27.2	213590000	16430000
tr|B5Z8W7|B5Z8W7_HELPG	tr|B5Z8W7|B5Z8W7_HELPG	>tr|B5Z8W7|B5Z8W7_HELPG 50S ribosomal protein L3 OS=Helicobacter pylori (strain G27) OX=563041 GN=rplC PE=3 SV=1	1	5	21.191	0	5	25.7	260390000	14466000	5	25.7	344120000	19118000	4	25.7	229300000	12739000	5	25.7	880040000	48891000	5	25.7	603030000	33502000	4	19.4	1108100000	61562000
tr|B5Z8X2|B5Z8X2_HELPG	tr|B5Z8X2|B5Z8X2_HELPG	>tr|B5Z8X2|B5Z8X2_HELPG Fumarate hydratase class II OS=Helicobacter pylori (strain G27) OX=563041 GN=fumC PE=3 SV=1	1	8	50.916	0	5	13.2	311910000	10062000	6	15.6	454810000	14671000	5	13.2	246910000	7964900	7	17.7	460590000	14858000	7	17.7	431310000	13913000	7	17.7	928870000	29963000
tr|B5Z8Z2|B5Z8Z2_HELPG	tr|B5Z8Z2|B5Z8Z2_HELPG	>tr|B5Z8Z2|B5Z8Z2_HELPG Phosphoglycerate kinase OS=Helicobacter pylori (strain G27) OX=563041 GN=pgk PE=3 SV=1	1	22	44.699	0	15	53.5	1061900000	36617000	12	38.3	896550000	30915000	14	43.5	702090000	24210000	19	59.5	1397400000	48187000	17	58.7	1670900000	57618000	19	64.9	2507200000	86456000
tr|B5Z8Z3|B5Z8Z3_HELPG	tr|B5Z8Z3|B5Z8Z3_HELPG	>tr|B5Z8Z3|B5Z8Z3_HELPG Glyceraldehyde-3-phosphate dehydrogenase OS=Helicobacter pylori (strain G27) OX=563041 GN=gapB PE=3 SV=1	1	6	35.947	0	3	8.2	107780000	4686000	3	8.2	177110000	7700500	4	10.3	144430000	6279700	2	6.1	62235000	2705900	2	6.1	107290000	4664700	4	17.3	337300000	14665000
tr|B5Z8Z7|B5Z8Z7_HELPG	tr|B5Z8Z7|B5Z8Z7_HELPG	>tr|B5Z8Z7|B5Z8Z7_HELPG Carboxyl-terminal protease OS=Helicobacter pylori (strain G27) OX=563041 GN=HPG27_1298 PE=3 SV=1	1	15	49.98	0	11	29.3	540380000	15011000	13	31.5	1258100000	34947000	11	29.3	702240000	19507000	10	21.4	881320000	24481000	9	21.1	1406000000	39056000	12	23.8	2245000000	62361000
tr|B5Z913|B5Z913_HELPG	tr|B5Z913|B5Z913_HELPG	>tr|B5Z913|B5Z913_HELPG Site-specific DNA-methyltransferase (adenine-specific) OS=Helicobacter pylori (strain G27) OX=563041 GN=HPG27_1314 PE=3 SV=1	1	4	55.542	0	1	1.7	6094200	152350	1	1.7	8495300	212380	2	3.4	21877000	546930	4	10.1	62540000	1563500	4	10.1	65116000	1627900	4	10.1	93227000	2330700
tr|B5Z914|B5Z914_HELPG	tr|B5Z914|B5Z914_HELPG	>tr|B5Z914|B5Z914_HELPG Methyltransferase OS=Helicobacter pylori (strain G27) OX=563041 GN=HPG27_1315 PE=3 SV=1	1	6	34.408	0	2	8.7	13837000	553480	4	19.7	127230000	5089100	2	8.4	69118000	2764700	2	8.4	79215000	3168600	3	11.4	49918000	1996700	3	12	267480000	10699000
tr|B5Z917|B5Z917_HELPG	tr|B5Z917|B5Z917_HELPG	>tr|B5Z917|B5Z917_HELPG Cell shape-determining protein MreB OS=Helicobacter pylori (strain G27) OX=563041 GN=mreB PE=3 SV=1	1	9	37.366	0	8	33.7	393580000	14057000	9	38.6	457980000	16356000	8	33.7	256930000	9176100	6	28	229040000	8180200	7	31.4	281340000	10048000	7	32.9	872990000	31178000
tr|B5Z918|B5Z918_HELPG	tr|B5Z918|B5Z918_HELPG	>tr|B5Z918|B5Z918_HELPG ATP-dependent Clp protease ATP-binding subunit ClpX OS=Helicobacter pylori (strain G27) OX=563041 GN=clpX PE=3 SV=1	1	12	50.63	0	8	19.4	258800000	9242900	7	19.4	371910000	13282000	10	37.1	301270000	10760000	7	26.1	294740000	10527000	9	34.6	648380000	23157000	10	37.3	718290000	25653000
tr|B5Z922|B5Z922_HELPG	tr|B5Z922|B5Z922_HELPG	>tr|B5Z922|B5Z922_HELPG Outer membrane protein assembly factor BamD OS=Helicobacter pylori (strain G27) OX=563041 GN=comL PE=3 SV=1	1	4	26.284	0	2	8.6	67839000	4845700	3	16.8	117290000	8378000	2	8.6	74338000	5309900	2	9.1	147350000	10525000	2	9.1	76544000	5467400	2	9.1	207640000	14831000
tr|B5Z923|B5Z923_HELPG	tr|B5Z923|B5Z923_HELPG	>tr|B5Z923|B5Z923_HELPG Lon protease OS=Helicobacter pylori (strain G27) OX=563041 GN=lon PE=2 SV=1	1	20	93.232	0	13	22.5	437520000	7172500	14	21.3	817340000	13399000	13	20.1	509980000	8360400	12	18.4	647230000	10610000	14	24.2	815130000	13363000	15	22.4	1262200000	20692000
tr|B5Z933|B5Z933_HELPG	tr|B5Z933|B5Z933_HELPG	>tr|B5Z933|B5Z933_HELPG Uncharacterized protein OS=Helicobacter pylori (strain G27) OX=563041 GN=HPG27_1334 PE=4 SV=1	1	1	69.978	0.0033445	1	2	44498000	927030	1	2	402000000	8375100	1	2	58334000	1215300	0	0	0	0	0	0	0	0	0	0	0	0
tr|B5Z949|B5Z949_HELPG	tr|B5Z949|B5Z949_HELPG	>tr|B5Z949|B5Z949_HELPG Ribonuclease J OS=Helicobacter pylori (strain G27) OX=563041 GN=rnj PE=3 SV=1	1	8	77.431	0	8	18.4	176540000	3756100	8	18.4	305930000	6509200	7	16.3	188580000	4012400	5	12.6	257940000	5488100	6	14.8	407850000	8677700	6	14.8	592570000	12608000
tr|B5Z960|B5Z960_HELPG	tr|B5Z960|B5Z960_HELPG	>tr|B5Z960|B5Z960_HELPG Peptidyl-prolyl cis-trans isomerase OS=Helicobacter pylori (strain G27) OX=563041 GN=HPG27_1363 PE=3 SV=1	1	1	17.572	0	0	0	0	0	0	0	0	0	0	0	0	0	1	8.6	26253000	2019500	1	8.6	11712000	900930	1	8.6	122140000	9395500
tr|B5Z969|B5Z969_HELPG	tr|B5Z969|B5Z969_HELPG	>tr|B5Z969|B5Z969_HELPG tRNA modification GTPase MnmE OS=Helicobacter pylori (strain G27) OX=563041 GN=mnmE PE=3 SV=1	1	2	45.157	0	0	0	0	0	0	0	0	0	0	0	0	0	1	2.2	11246000	362780	1	2.2	17484000	563990	2	5.7	21574000	695930
tr|B5Z970|B5Z970_HELPG	tr|B5Z970|B5Z970_HELPG	>tr|B5Z970|B5Z970_HELPG Outer membrane protein OS=Helicobacter pylori (strain G27) OX=563041 GN=homD PE=4 SV=1	1	26	82.919	0	22	41.7	2676800000	81115000	25	47.1	5898200000	178730000	24	47.1	3446800000	104450000	20	37.3	2460700000	74566000	21	40.5	4033900000	122240000	21	41.3	4661600000	141260000
tr|B5Z973|B5Z973_HELPG	tr|B5Z973|B5Z973_HELPG	>tr|B5Z973|B5Z973_HELPG Uncharacterized protein OS=Helicobacter pylori (strain G27) OX=563041 GN=HPG27_1377 PE=4 SV=1	1	26	33.867	0	22	70.6	11332000000	453270000	23	72.6	26455000000	1058200000	22	72.6	12779000000	511160000	20	71	11652000000	466100000	21	75.2	13535000000	541410000	20	71	25892000000	1035700000
tr|B5Z974|B5Z974_HELPG	tr|B5Z974|B5Z974_HELPG	>tr|B5Z974|B5Z974_HELPG Uncharacterized protein OS=Helicobacter pylori (strain G27) OX=563041 GN=HPG27_1378 PE=4 SV=1	1	1	12.735	0	1	12.3	14185000	1576100	1	12.3	14156000	1572900	1	12.3	24911000	2767900	1	12.3	16691000	1854600	1	12.3	19933000	2214800	1	12.3	26651000	2961300
tr|B5Z975|B5Z975_HELPG	tr|B5Z975|B5Z975_HELPG	>tr|B5Z975|B5Z975_HELPG LPP20 lipoprotein OS=Helicobacter pylori (strain G27) OX=563041 GN=HPG27_1379 PE=4 SV=1	1	10	19.122	0	8	45.1	7480100000	498670000	8	45.1	15046000000	1003100000	9	46.3	7968800000	531250000	9	50.3	10841000000	722740000	8	45.1	6548100000	436540000	8	45.1	12864000000	857620000
tr|B5Z976|B5Z976_HELPG	tr|B5Z976|B5Z976_HELPG	>tr|B5Z976|B5Z976_HELPG Uncharacterized protein OS=Helicobacter pylori (strain G27) OX=563041 GN=HPG27_1380 PE=4 SV=1	1	13	23.261	0	11	65.2	1556200000	155620000	11	65.2	3187700000	318770000	12	66.2	2386300000	238630000	11	65.2	3378300000	337830000	11	65.2	1695400000	169540000	12	65.2	4470600000	447060000
tr|B5Z979|B5Z979_HELPG	tr|B5Z979|B5Z979_HELPG	>tr|B5Z979|B5Z979_HELPG DNA polymerase III subunit alpha OS=Helicobacter pylori (strain G27) OX=563041 GN=HPG27_1383 PE=4 SV=1	1	4	137.95	0	2	1.7	14149000	160780	2	1.7	28098000	319290	1	0.6	10496000	119270	3	1.8	202630000	2302600	3	1.8	217110000	2467200	3	1.8	1897000000	21557000
tr|B5Z980|B5Z980_HELPG	tr|B5Z980|B5Z980_HELPG	>tr|B5Z980|B5Z980_HELPG Cytochrome c551 peroxidase OS=Helicobacter pylori (strain G27) OX=563041 GN=HPG27_1384 PE=4 SV=1	1	2	38.695	0	1	3.4	22322000	1014700	1	3.4	48326000	2196700	1	3.4	16337000	742580	2	6.3	51665000	2348400	1	3.4	73480000	3340000	2	6.3	137020000	6228300
tr|B5Z981|B5Z981_HELPG	tr|B5Z981|B5Z981_HELPG	>tr|B5Z981|B5Z981_HELPG Putative secreted motility protein OS=Helicobacter pylori (strain G27) OX=563041 GN=HPG27_1385 PE=4 SV=1	1	1	22.911	0	1	5.6	20734000	1481000	1	5.6	35016000	2501100	1	5.6	40086000	2863300	0	0	0	0	0	0	0	0	0	0	0	0
tr|B5Z982|B5Z982_HELPG	tr|B5Z982|B5Z982_HELPG	>tr|B5Z982|B5Z982_HELPG Uncharacterized protein OS=Helicobacter pylori (strain G27) OX=563041 GN=HPG27_1386 PE=4 SV=1	1	5	24.95	0	1	5.8	64429000	3579400	2	10.2	131750000	7319300	2	10.2	167170000	9287400	5	33.8	203480000	11304000	3	15.1	104650000	5813900	3	15.1	208010000	11556000
tr|B5Z985|B5Z985_HELPG	tr|B5Z985|B5Z985_HELPG	>tr|B5Z985|B5Z985_HELPG ABC transport system permease OS=Helicobacter pylori (strain G27) OX=563041 GN=HPG27_1389 PE=3 SV=1	1	1	42.344	0.0096931	0	0	0	0	0	0	0	0	0	0	0	0	0	0	0	0	1	3.2	20399000	784580	0	0	0	0
tr|B5Z986|B5Z986_HELPG	tr|B5Z986|B5Z986_HELPG	>tr|B5Z986|B5Z986_HELPG Outer membrane protein OS=Helicobacter pylori (strain G27) OX=563041 GN=HPG27_1390 PE=4 SV=1	1	4	26.182	0	2	6.5	10482000	582320	2	6.5	33842000	1880100	2	6.5	20494000	1138500	2	11.3	65746000	3652500	1	6.5	21783000	1210200	2	7.4	56750000	3152800
tr|B5Z987|B5Z987_HELPG	tr|B5Z987|B5Z987_HELPG	>tr|B5Z987|B5Z987_HELPG Branched-chain-amino-acid aminotransferase OS=Helicobacter pylori (strain G27) OX=563041 GN=HPG27_1391 PE=3 SV=1	1	5	37.534	0	4	12.1	29460000	1178400	4	11.5	108640000	4345500	2	4.7	46716000	1868600	4	11.5	148620000	5944600	3	9.1	73679000	2947200	3	7.9	148140000	5925600
tr|B5Z988|B5Z988_HELPG	tr|B5Z988|B5Z988_HELPG	>tr|B5Z988|B5Z988_HELPG Outer membrane protein OS=Helicobacter pylori (strain G27) OX=563041 GN=horJ PE=4 SV=1	1	16	28.053	0	14	52.8	2429400000	142900000	13	52.8	6546800000	385110000	11	40.3	4004100000	235530000	13	58.5	4802200000	282480000	13	48.4	2908600000	171090000	13	48.4	6821400000	401260000
tr|B5Z989|B5Z989_HELPG	tr|B5Z989|B5Z989_HELPG	>tr|B5Z989|B5Z989_HELPG DNA polymerase I OS=Helicobacter pylori (strain G27) OX=563041 GN=polA PE=3 SV=1	1	9	103.13	0	3	4.8	64810000	925860	5	6.9	143810000	2054400	5	6.9	74784000	1068300	3	4.5	42746000	610660	6	7.2	87023000	1243200	4	5.1	75151000	1073600
tr|B5Z9A2|B5Z9A2_HELPG	tr|B5Z9A2|B5Z9A2_HELPG	>tr|B5Z9A2|B5Z9A2_HELPG Ubiquinone/menaquinone biosynthesis C-methyltransferase UbiE OS=Helicobacter pylori (strain G27) OX=563041 GN=ubiE PE=3 SV=1	1	3	27.857	0	2	7.7	27708000	1539300	2	7.7	49467000	2748200	2	7.7	34699000	1927700	2	7.3	32208000	1789300	1	4.1	6347100	352620	1	4.1	13893000	771840
tr|B5Z9A8|B5Z9A8_HELPG	tr|B5Z9A8|B5Z9A8_HELPG	>tr|B5Z9A8|B5Z9A8_HELPG Lipase-like protein OS=Helicobacter pylori (strain G27) OX=563041 GN=HPG27_1412 PE=3 SV=1	1	11	56.924	0	9	24.9	622140000	18298000	10	29.2	1123000000	33030000	9	25.1	677450000	19925000	7	20.4	524760000	15434000	7	20.4	988380000	29070000	7	20.4	1221400000	35924000
tr|B5Z9B3|B5Z9B3_HELPG	tr|B5Z9B3|B5Z9B3_HELPG	>tr|B5Z9B3|B5Z9B3_HELPG UDP-N-acetylmuramoyl-L-alanyl-D-glutamate--2,6-diaminopimelate ligase OS=Helicobacter pylori (strain G27) OX=563041 GN=murE PE=3 SV=1	1	1	50.654	0	1	4.7	9963100	284660	0	0	0	0	1	4.7	3997800	114220	1	4.7	10779000	307980	1	4.7	14170000	404860	1	4.7	23376000	667880
tr|B5Z9B8|B5Z9B8_HELPG	tr|B5Z9B8|B5Z9B8_HELPG	>tr|B5Z9B8|B5Z9B8_HELPG Type II methylase OS=Helicobacter pylori (strain G27) OX=563041 GN=HPG27_1422 PE=3 SV=1	1	1	38.893	0.0082645	1	2.7	90728000	3360300	0	0	0	0	0	0	0	0	0	0	0	0	1	2.7	0	0	0	0	0	0
tr|B5Z9C0|B5Z9C0_HELPG	tr|B5Z9C0|B5Z9C0_HELPG	>tr|B5Z9C0|B5Z9C0_HELPG Outer membrane protein OS=Helicobacter pylori (strain G27) OX=563041 GN=hopK-3 PE=4 SV=1	1	14	41.374	0	11	40.2	4057200000	162290000	13	48.7	6609300000	264370000	11	38	4416200000	176650000	10	39.9	3990700000	159630000	13	45.2	4595900000	183830000	12	47.1	7718400000	308740000
tr|B5Z9C5|B5Z9C5_HELPG	tr|B5Z9C5|B5Z9C5_HELPG	>tr|B5Z9C5|B5Z9C5_HELPG Uncharacterized protein OS=Helicobacter pylori (strain G27) OX=563041 GN=HPG27_1431 PE=4 SV=1	1	7	43.24	0	5	13.2	222510000	7672900	5	13.2	349330000	12046000	5	13.2	222660000	7678100	4	11.3	301700000	10403000	5	17.6	298050000	10278000	6	17.6	593230000	20456000
tr|B5Z9D0|B5Z9D0_HELPG	tr|B5Z9D0|B5Z9D0_HELPG	>tr|B5Z9D0|B5Z9D0_HELPG Iron-regulated outer membrane protein OS=Helicobacter pylori (strain G27) OX=563041 GN=HPG27_1436 PE=3 SV=1	1	43	97.521	0	39	60.8	11773000000	226410000	41	63.9	25305000000	486640000	40	62.6	16274000000	312960000	29	48.4	9626400000	185120000	28	46.2	13251000000	254830000	31	52.2	19934000000	383350000
tr|B5Z9D2|B5Z9D2_HELPG	tr|B5Z9D2|B5Z9D2_HELPG	>tr|B5Z9D2|B5Z9D2_HELPG Transcription termination/antitermination protein NusA OS=Helicobacter pylori (strain G27) OX=563041 GN=nusA PE=3 SV=1	1	3	44.707	0.005	2	4.8	23354000	729810	3	7.1	79616000	2488000	2	4.8	39619000	1238100	1	2.8	22536000	704240	1	2.8	14561000	455050	2	5.1	65853000	2057900
tr|B5Z9D9|B5Z9D9_HELPG	tr|B5Z9D9|B5Z9D9_HELPG	>tr|B5Z9D9|B5Z9D9_HELPG Uncharacterized protein OS=Helicobacter pylori (strain G27) OX=563041 GN=HPG27_1446 PE=4 SV=1	1	2	13.524	0	2	33.3	47723000	5965400	1	12	55793000	6974200	1	12	22254000	2781700	1	21.4	29768000	3721000	0	0	0	0	1	21.4	36953000	4619100
tr|B5Z9E2|B5Z9E2_HELPG	tr|B5Z9E2|B5Z9E2_HELPG	>tr|B5Z9E2|B5Z9E2_HELPG Periplasmic competence protein OS=Helicobacter pylori (strain G27) OX=563041 GN=comH PE=4 SV=1	1	2	54.784	0	1	3.3	20745000	531920	2	5.8	36753000	942390	0	0	0	0	1	3.3	25582000	655940	1	3.3	45035000	1154700	1	3.3	54687000	1402200
tr|B5Z9E4|B5Z9E4_HELPG	tr|B5Z9E4|B5Z9E4_HELPG	>tr|B5Z9E4|B5Z9E4_HELPG Purine nucleoside phosphorylase OS=Helicobacter pylori (strain G27) OX=563041 GN=HPG27_1451 PE=4 SV=1	1	1	20.084	0.0016807	1	9.4	14124000	1412400	1	9.4	12001000	1200100	1	9.4	9014400	901440	1	9.4	20270000	2027000	1	9.4	8631200	863120	1	9.4	24375000	2437500
tr|B5Z9F2|B5Z9F2_HELPG	tr|B5Z9F2|B5Z9F2_HELPG	>tr|B5Z9F2|B5Z9F2_HELPG Iron (III) dicitrate transport protein OS=Helicobacter pylori (strain G27) OX=563041 GN=HPG27_1459 PE=4 SV=1	1	38	94.64	0	32	51.6	4198400000	79215000	38	58.1	10083000000	190250000	35	54.2	6289100000	118660000	24	38.2	4304800000	81223000	24	37.9	6208200000	117140000	23	35.1	7541000000	142280000
tr|B5Z9F4|B5Z9F4_HELPG	tr|B5Z9F4|B5Z9F4_HELPG	>tr|B5Z9F4|B5Z9F4_HELPG Alanine dehydrogenase OS=Helicobacter pylori (strain G27) OX=563041 GN=HPG27_1461 PE=3 SV=1	1	14	40.979	0	11	35.8	534200000	25438000	11	35.8	760430000	36211000	10	32.6	539070000	25670000	9	32.6	613960000	29236000	11	38.7	684300000	32586000	12	43.2	1133500000	53976000
tr|B5Z9F5|B5Z9F5_HELPG	tr|B5Z9F5|B5Z9F5_HELPG	>tr|B5Z9F5|B5Z9F5_HELPG Uncharacterized protein OS=Helicobacter pylori (strain G27) OX=563041 GN=HPG27_1462 PE=4 SV=1	1	8	67.671	0	5	7.9	137380000	3052800	5	9.1	265050000	5890000	4	7	153920000	3420400	5	8.7	191910000	4264600	4	6.6	257040000	5712100	7	12.7	463790000	10306000
tr|B5Z9F6|B5Z9F6_HELPG	tr|B5Z9F6|B5Z9F6_HELPG	>tr|B5Z9F6|B5Z9F6_HELPG Outer membrane protein OS=Helicobacter pylori (strain G27) OX=563041 GN=horL PE=4 SV=1	1	17	26.809	0	15	49.6	13762000000	1058600000	14	49.6	22162000000	1704800000	15	49.6	14067000000	1082100000	17	51.7	16580000000	1275400000	17	51.7	11953000000	919470000	16	51.7	22630000000	1740800000
tr|B5Z9H0|B5Z9H0_HELPG	tr|B5Z9H0|B5Z9H0_HELPG	>tr|B5Z9H0|B5Z9H0_HELPG Cytochrome b OS=Helicobacter pylori (strain G27) OX=563041 GN=HPG27_1477 PE=3 SV=1	1	1	47.468	0	0	0	0	0	0	0	0	0	0	0	0	0	1	2.7	15066000	792960	0	0	0	0	0	0	0	0
tr|B5Z9H7|B5Z9H7_HELPG	tr|B5Z9H7|B5Z9H7_HELPG	>tr|B5Z9H7|B5Z9H7_HELPG Uncharacterized protein OS=Helicobacter pylori (strain G27) OX=563041 GN=HPG27_1484 PE=4 SV=1	1	2	19.509	0	1	8.8	20153000	1439500	1	8.8	21697000	1549800	0	0	0	0	2	17.1	21939000	1567100	2	17.1	34035000	2431100	2	17.1	72660000	5190000
tr|B5Z9H8|B5Z9H8_HELPG	tr|B5Z9H8|B5Z9H8_HELPG	>tr|B5Z9H8|B5Z9H8_HELPG Leucine--tRNA ligase OS=Helicobacter pylori (strain G27) OX=563041 GN=leuS PE=3 SV=1	1	10	93.01	0	7	9.1	98164000	1609300	8	10.8	154720000	2536400	6	7.6	107670000	1765100	8	10.9	155120000	2542900	9	13.8	166080000	2722600	8	11.9	208370000	3415800
tr|B5Z9I5|B5Z9I5_HELPG	tr|B5Z9I5|B5Z9I5_HELPG	>tr|B5Z9I5|B5Z9I5_HELPG 30S ribosomal protein S2 OS=Helicobacter pylori (strain G27) OX=563041 GN=rpsB PE=3 SV=1	1	8	30.318	0	4	13.8	235180000	12378000	4	13.8	484900000	25521000	5	17.6	304220000	16011000	5	16.5	521680000	27457000	5	16.5	453280000	23857000	8	28	868610000	45716000
tr|B5Z9I7|B5Z9I7_HELPG	tr|B5Z9I7|B5Z9I7_HELPG	>tr|B5Z9I7|B5Z9I7_HELPG Cell division protein OS=Helicobacter pylori (strain G27) OX=563041 GN=HPG27_1494 PE=4 SV=1	1	2	69.387	0.0098039	1	1	23128000	462560	1	1	52470000	1049400	1	1	40185000	803700	1	1.8	15029000	300580	1	1.8	11833000	236670	1	1	36132000	722640
tr|B5Z9I9|B5Z9I9_HELPG	tr|B5Z9I9|B5Z9I9_HELPG	>tr|B5Z9I9|B5Z9I9_HELPG Flagellar basal-body rod protein FlgC OS=Helicobacter pylori (strain G27) OX=563041 GN=flgC PE=3 SV=1	1	2	17.719	0	2	16.1	102860000	12857000	2	16.1	126810000	15851000	2	16.1	104720000	13090000	2	16.1	78810000	9851200	2	16.1	61504000	7688000	2	16.1	163450000	20431000
tr|B5Z9J0|B5Z9J0_HELPG	tr|B5Z9J0|B5Z9J0_HELPG	>tr|B5Z9J0|B5Z9J0_HELPG Flagellar basal body rod protein FlgB OS=Helicobacter pylori (strain G27) OX=563041 GN=flgB PE=3 SV=1	1	1	15.808	0.0082372	1	5.7	96781000	7444700	1	5.7	113570000	8735800	1	5.7	101910000	7839500	1	5.7	490260000	37712000	1	5.7	510270000	39252000	1	5.7	524860000	40374000
tr|B5Z9J2|B5Z9J2_HELPG	tr|B5Z9J2|B5Z9J2_HELPG	>tr|B5Z9J2|B5Z9J2_HELPG Iron (III) ABC transporter, periplasmic iron-bindin gprotein OS=Helicobacter pylori (strain G27) OX=563041 GN=HPG27_1499 PE=1 SV=1	1	17	37.16	0	13	42.3	1215700000	48627000	16	53.5	2638800000	105550000	13	36.3	1440700000	57628000	13	39.6	1686700000	67468000	11	29.4	1786500000	71460000	13	39.6	3366100000	134650000
tr|B5Z9J3|B5Z9J3_HELPG	tr|B5Z9J3|B5Z9J3_HELPG	>tr|B5Z9J3|B5Z9J3_HELPG Alkyl hydroperoxide reductase C OS=Helicobacter pylori (strain G27) OX=563041 GN=HPG27_1500 PE=3 SV=1	1	9	22.236	0	8	53	3124300000	195270000	8	53	4194700000	262170000	8	53	3681600000	230100000	8	57.6	4909000000	306820000	8	57.6	2815700000	175980000	8	57.6	5908300000	369270000
tr|B5Z9J4|B5Z9J4_HELPG	tr|B5Z9J4|B5Z9J4_HELPG	>tr|B5Z9J4|B5Z9J4_HELPG Putative outer membrane lipoprotein OS=Helicobacter pylori (strain G27) OX=563041 GN=HPG27_1501 PE=3 SV=1	1	14	34.494	0	12	55.2	909240000	37885000	12	55.2	1526500000	63603000	12	55.2	792410000	33017000	13	52.3	1417700000	59073000	12	52.3	1204000000	50166000	12	52.3	3164800000	131870000
tr|B5Z9K1|B5Z9K1_HELPG	tr|B5Z9K1|B5Z9K1_HELPG	>tr|B5Z9K1|B5Z9K1_HELPG Endolytic peptidoglycan transglycosylase RlpA OS=Helicobacter pylori (strain G27) OX=563041 GN=rlpA PE=3 SV=1	1	11	35.594	0	7	23.8	326720000	10539000	8	27.3	684340000	22076000	8	27.3	402540000	12985000	7	25.7	553940000	17869000	10	35.6	438290000	14138000	10	31.4	1044800000	33702000
tr|B5Z9K2|B5Z9K2_HELPG	tr|B5Z9K2|B5Z9K2_HELPG	>tr|B5Z9K2|B5Z9K2_HELPG Regulatory protein DniR OS=Helicobacter pylori (strain G27) OX=563041 GN=HPG27_1509 PE=4 SV=1	1	4	42.9	0	0	0	0	0	0	0	0	0	0	0	0	0	1	2.2	10782000	336920	2	5.1	34232000	1069800	4	11.4	151660000	4739500
tr|B5Z9K6|B5Z9K6_HELPG	tr|B5Z9K6|B5Z9K6_HELPG	>tr|B5Z9K6|B5Z9K6_HELPG Methionine import ATP-binding protein MetN OS=Helicobacter pylori (strain G27) OX=563041 GN=metN PE=3 SV=1	1	2	36.546	0	0	0	0	0	1	3.1	17688000	655110	0	0	0	0	0	0	0	0	1	5.5	24571000	910050	1	5.5	20703000	766770
tr|B5Z9L6|B5Z9L6_HELPG	tr|B5Z9L6|B5Z9L6_HELPG	>tr|B5Z9L6|B5Z9L6_HELPG Flagellar basal-body rod protein FlgG OS=Helicobacter pylori (strain G27) OX=563041 GN=flgG-2 PE=3 SV=1	1	5	28.061	0	4	17.9	289860000	32207000	3	13	351160000	39017000	4	17.9	326920000	36325000	3	14.9	267190000	29687000	3	14.9	258570000	28730000	3	18.7	482270000	53586000
tr|B5Z9L8|B5Z9L8_HELPG	tr|B5Z9L8|B5Z9L8_HELPG	>tr|B5Z9L8|B5Z9L8_HELPG DUF3944 domain-containing protein OS=Helicobacter pylori (strain G27) OX=563041 GN=HPG27_1525 PE=3 SV=1	1	14	28.448	0	11	45.8	4035800000	192180000	11	49	4135200000	196910000	10	41.9	4349100000	207100000	11	54.2	4737900000	225610000	9	49	2812100000	133910000	9	49	6714900000	319760000
tr|B5Z9M1|B5Z9M1_HELPG	tr|B5Z9M1|B5Z9M1_HELPG	>tr|B5Z9M1|B5Z9M1_HELPG RNA polymerase sigma factor RpoD OS=Helicobacter pylori (strain G27) OX=563041 GN=rpoD PE=3 SV=1	1	8	79.099	0	2	2.9	29422000	576900	3	4.8	82223000	1612200	3	4.8	56836000	1114400	7	9.5	100410000	1968800	6	7.6	140800000	2760800	6	8.5	184240000	3612600
tr|B5Z9M3|B5Z9M3_HELPG	tr|B5Z9M3|B5Z9M3_HELPG	>tr|B5Z9M3|B5Z9M3_HELPG Malonyl CoA-acyl carrier protein transacylase OS=Helicobacter pylori (strain G27) OX=563041 GN=HPG27_83 PE=3 SV=1	1	6	34.386	0	4	19.1	1840500000	80022000	6	24.6	2587300000	112490000	4	14.2	1716400000	74624000	5	21.4	391980000	17043000	5	21.4	249130000	10832000	5	21.4	527990000	22956000
tr|B5Z9M7|B5Z9M7_HELPG	tr|B5Z9M7|B5Z9M7_HELPG	>tr|B5Z9M7|B5Z9M7_HELPG Putative D-2-hydroxyacidde hydrogenase OS=Helicobacter pylori (strain G27) OX=563041 GN=HPG27_88 PE=3 SV=1	1	11	34.677	0	7	31.5	294750000	10527000	8	36.3	1075700000	38420000	6	28	352530000	12590000	7	31.8	363170000	12970000	6	29.6	302950000	10820000	7	31.5	599870000	21424000
tr|B5Z9M8|B5Z9M8_HELPG	tr|B5Z9M8|B5Z9M8_HELPG	>tr|B5Z9M8|B5Z9M8_HELPG Uncharacterized protein OS=Helicobacter pylori (strain G27) OX=563041 GN=HPG27_89 PE=4 SV=1	1	11	26.635	0	10	38	4886700000	407230000	11	41.7	6921600000	576800000	11	41.7	5055900000	421330000	9	37.2	5650100000	470840000	10	40.9	5391800000	449310000	11	41.7	10499000000	874880000
tr|B5Z9M9|B5Z9M9_HELPG	tr|B5Z9M9|B5Z9M9_HELPG	>tr|B5Z9M9|B5Z9M9_HELPG Threonine synthase OS=Helicobacter pylori (strain G27) OX=563041 GN=thrC PE=3 SV=1	1	7	54.396	0	6	13.2	130500000	3625000	5	11	158890000	4413700	5	11	137670000	3824100	2	4.1	63655000	1768200	2	4.1	67737000	1881600	3	6.2	119630000	3323000
tr|B5Z9N0|B5Z9N0_HELPG	tr|B5Z9N0|B5Z9N0_HELPG	>tr|B5Z9N0|B5Z9N0_HELPG Methyl-accepting chemotaxis transmembrane sensory protein OS=Helicobacter pylori (strain G27) OX=563041 GN=tlpA PE=4 SV=1	1	8	74.831	0	6	11.4	121470000	2381700	5	9.8	198860000	3899200	5	9.8	141010000	2764900	3	5	101250000	1985300	3	5.2	274020000	5372900	4	7.1	205750000	4034200
tr|B5Z9N4|B5Z9N4_HELPG	tr|B5Z9N4|B5Z9N4_HELPG	>tr|B5Z9N4|B5Z9N4_HELPG Methyl-accepting chemotaxis protein OS=Helicobacter pylori (strain G27) OX=563041 GN=tlpB PE=4 SV=1	1	7	62.749	0	6	12.9	50201000	1140900	4	6.5	63267000	1437900	4	6.9	56104000	1275100	3	8.1	21280000	483640	4	9.4	83166000	1890100	3	8.1	64357000	1462700
tr|B5Z9N5|B5Z9N5_HELPG	tr|B5Z9N5|B5Z9N5_HELPG	>tr|B5Z9N5|B5Z9N5_HELPG 2,3-cyclic-nucleotide 2-phosphodiesterase/3-nucleotidase OS=Helicobacter pylori (strain G27) OX=563041 GN=cpdB PE=3 SV=1	1	6	65.681	0	4	7.9	155230000	3167900	6	13.4	384680000	7850500	4	7.9	126630000	2584400	3	5.5	42997000	877480	5	11	1278400000	26089000	5	11	274310000	5598200
tr|B5Z9N7|B5Z9N7_HELPG	tr|B5Z9N7|B5Z9N7_HELPG	>tr|B5Z9N7|B5Z9N7_HELPG Cystathionine gamma-synthase OS=Helicobacter pylori (strain G27) OX=563041 GN=HPG27_98 PE=3 SV=1	1	2	41.257	0	1	3.9	37606000	2089200	1	3.9	6083700	337990	1	3.9	5468700	303810	2	7.4	28346000	1574800	1	3.9	11660000	647760	1	3.9	20366000	1131500
tr|B5Z9N8|B5Z9N8_HELPG	tr|B5Z9N8|B5Z9N8_HELPG	>tr|B5Z9N8|B5Z9N8_HELPG Cysteine synthetase OS=Helicobacter pylori (strain G27) OX=563041 GN=cysK PE=4 SV=1	1	4	32.953	0	2	12.5	34623000	2473100	2	12.5	51018000	3644200	2	12.5	30527000	2180500	2	11.1	41501000	2964400	3	14.8	77356000	5525400	2	10.5	144650000	10332000
tr|B5Z9P6|B5Z9P6_HELPG	tr|B5Z9P6|B5Z9P6_HELPG	>tr|B5Z9P6|B5Z9P6_HELPG Flagellin OS=Helicobacter pylori (strain G27) OX=563041 GN=flaB PE=3 SV=1	1	25	53.911	0	23	45.9	7057200000	213850000	24	46.9	19499000000	590890000	25	52.1	10435000000	316230000	19	42.8	5280200000	160010000	20	44	6603400000	200100000	19	42.8	10850000000	328800000
tr|B5Z9P7|B5Z9P7_HELPG	tr|B5Z9P7|B5Z9P7_HELPG	>tr|B5Z9P7|B5Z9P7_HELPG DNA topoisomerase 1 OS=Helicobacter pylori (strain G27) OX=563041 GN=topA PE=3 SV=1	1	6	83.261	0	2	1.9	13597000	212460	1	1	19125000	298830	1	1	11429000	178570	4	6.2	97163000	1518200	4	5.4	69793000	1090500	4	5.7	160060000	2500900
tr|B5Z9Q0|B5Z9Q0_HELPG	tr|B5Z9Q0|B5Z9Q0_HELPG	>tr|B5Z9Q0|B5Z9Q0_HELPG Phosphoenolpyruvate synthase OS=Helicobacter pylori (strain G27) OX=563041 GN=HPG27_111 PE=3 SV=1	1	12	91.291	0	10	14.3	556160000	9589000	9	12.2	753760000	12996000	10	14.3	544040000	9379900	12	19.2	569570000	9820200	11	15.5	611170000	10537000	11	17.1	941550000	16234000
tr|B5Z9Q2|B5Z9Q2_HELPG	tr|B5Z9Q2|B5Z9Q2_HELPG	>tr|B5Z9Q2|B5Z9Q2_HELPG Translation initiation factor IF-3 OS=Helicobacter pylori (strain G27) OX=563041 GN=infC PE=3 SV=1	1	2	23.333	0	1	3.9	20433000	1277100	1	3.9	15644000	977780	1	3.9	16066000	1004200	2	10.3	59362000	3710100	2	10.3	27480000	1717500	2	10.3	65700000	4106300
tr|B5Z9Q5|B5Z9Q5_HELPG	tr|B5Z9Q5|B5Z9Q5_HELPG	>tr|B5Z9Q5|B5Z9Q5_HELPG Outer membrane protein OS=Helicobacter pylori (strain G27) OX=563041 GN=horB PE=4 SV=1	1	9	31.854	0	9	36.7	977740000	61109000	9	36.7	2263100000	141450000	9	36.7	931450000	58216000	9	36.7	1307900000	81741000	8	30.1	652430000	40777000	8	36.7	1671500000	104470000
tr|B5Z9Q8|B5Z9Q8_HELPG	tr|B5Z9Q8|B5Z9Q8_HELPG	>tr|B5Z9Q8|B5Z9Q8_HELPG Uncharacterized protein OS=Helicobacter pylori (strain G27) OX=563041 GN=HPG27_119 PE=4 SV=1	1	7	32.827	0	5	22.7	242060000	12103000	5	22.7	484900000	24245000	5	22.7	380950000	19047000	6	26.6	651990000	32600000	7	33.6	1522500000	76127000	6	26.6	924560000	46228000
tr|B5Z9R1|B5Z9R1_HELPG	tr|B5Z9R1|B5Z9R1_HELPG	>tr|B5Z9R1|B5Z9R1_HELPG Phospho-2-dehydro-3-deoxyheptonate aldolase OS=Helicobacter pylori (strain G27) OX=563041 GN=HPG27_122 PE=3 SV=1	1	11	50.727	0	8	16	180850000	6028400	8	16	290000000	9666600	8	16	232450000	7748200	9	20.3	312550000	10418000	9	20.3	333380000	11113000	10	22.5	638990000	21300000
tr|B5Z9R3|B5Z9R3_HELPG	tr|B5Z9R3|B5Z9R3_HELPG	>tr|B5Z9R3|B5Z9R3_HELPG LUD_dom domain-containing protein OS=Helicobacter pylori (strain G27) OX=563041 GN=HPG27_124 PE=4 SV=1	1	6	19.98	0	3	18.3	103570000	6904700	3	18.3	315070000	21005000	4	22.8	185270000	12351000	5	31.1	112120000	7475000	3	21.1	58853000	3923500	4	23.9	179990000	11999000
tr|B5Z9R4|B5Z9R4_HELPG	tr|B5Z9R4|B5Z9R4_HELPG	>tr|B5Z9R4|B5Z9R4_HELPG Conserved hypothetical iron-sulfur protein OS=Helicobacter pylori (strain G27) OX=563041 GN=HPG27_125 PE=4 SV=1	1	7	54.248	0	3	6.2	105870000	3781100	6	17.5	225050000	8037600	5	15.2	218420000	7800600	3	11.4	212750000	7598400	5	16.6	192200000	6864400	5	16.6	362910000	12961000
tr|B5Z9R6|B5Z9R6_HELPG	tr|B5Z9R6|B5Z9R6_HELPG	>tr|B5Z9R6|B5Z9R6_HELPG L-lactate permease OS=Helicobacter pylori (strain G27) OX=563041 GN=HPG27_127 PE=3 SV=1	1	1	59.267	0	0	0	0	0	0	0	0	0	0	0	0	0	1	2.4	8816100	551010	1	2.4	7956600	497280	1	2.4	18826000	1176600
tr|B5Z9S0|B5Z9S0_HELPG	tr|B5Z9S0|B5Z9S0_HELPG	>tr|B5Z9S0|B5Z9S0_HELPG Cytochrome-c oxidase OS=Helicobacter pylori (strain G27) OX=563041 GN=HPG27_131 PE=3 SV=1	1	1	56.057	0	1	1.8	33714000	2593400	1	1.8	39451000	3034700	1	1.8	30800000	2369200	1	1.8	34278000	2636800	1	1.8	24508000	1885300	1	1.8	50580000	3890700
tr|B5Z9S1|B5Z9S1_HELPG	tr|B5Z9S1|B5Z9S1_HELPG	>tr|B5Z9S1|B5Z9S1_HELPG Cytochrome coxidase monoheme subunit OS=Helicobacter pylori (strain G27) OX=563041 GN=HPG27_132 PE=4 SV=1	1	1	26.526	0	1	8.6	7893100	358780	1	8.6	4239400	192700	0	0	0	0	1	8.6	30347000	1379400	1	8.6	14116000	641650	1	8.6	31079000	1412700
tr|B5Z9T5|B5Z9T5_HELPG	tr|B5Z9T5|B5Z9T5_HELPG	>tr|B5Z9T5|B5Z9T5_HELPG Beta-lactamase OS=Helicobacter pylori (strain G27) OX=563041 GN=HPG27_147 PE=3 SV=1	1	3	34.025	0	3	10.5	92481000	3699200	3	10.5	268900000	10756000	3	10.5	142610000	5704300	2	7.8	167380000	6695300	2	7.8	108180000	4327100	2	7.8	265680000	10627000
tr|B5Z9T7|B5Z9T7_HELPG	tr|B5Z9T7|B5Z9T7_HELPG	>tr|B5Z9T7|B5Z9T7_HELPG Delta-aminolevulinic acid dehydratase OS=Helicobacter pylori (strain G27) OX=563041 GN=HPG27_149 PE=3 SV=1	1	2	36.2	0	0	0	0	0	1	6.2	5620900	312270	1	6.2	3865100	214730	2	9	42755000	2375300	2	9	51641000	2868900	2	9	78624000	4368000
tr|B5Z9T9|B5Z9T9_HELPG	tr|B5Z9T9|B5Z9T9_HELPG	>tr|B5Z9T9|B5Z9T9_HELPG Response regulator OS=Helicobacter pylori (strain G27) OX=563041 GN=HPG27_151 PE=4 SV=1	1	3	25.885	0	2	13.3	20925000	1395000	1	3.6	16102000	1073400	1	3.6	16915000	1127700	2	11.1	21010000	1400600	2	11.1	28855000	1923700	2	11.1	34196000	2279700
tr|B5Z9U2|B5Z9U2_HELPG	tr|B5Z9U2|B5Z9U2_HELPG	>tr|B5Z9U2|B5Z9U2_HELPG Collagenase OS=Helicobacter pylori (strain G27) OX=563041 GN=HPG27_154 PE=4 SV=1	1	1	47.755	0	1	2.8	42180000	1406000	1	2.8	67521000	2250700	1	2.8	51422000	1714100	1	2.8	43097000	1436600	1	2.8	43539000	1451300	1	2.8	62656000	2088500
tr|B5Z9U5|B5Z9U5_HELPG	tr|B5Z9U5|B5Z9U5_HELPG	>tr|B5Z9U5|B5Z9U5_HELPG Molybdopterin molybdenumtransferase OS=Helicobacter pylori (strain G27) OX=563041 GN=HPG27_157 PE=3 SV=1	1	1	43.626	0	1	2.3	30230000	1259600	1	2.3	27503000	1146000	1	2.3	29336000	1222300	1	2.3	21207000	883640	1	2.3	18621000	775890	1	2.3	31990000	1332900
tr|B5Z9U8|B5Z9U8_HELPG	tr|B5Z9U8|B5Z9U8_HELPG	>tr|B5Z9U8|B5Z9U8_HELPG Peptidylprolyl isomerase OS=Helicobacter pylori (strain G27) OX=563041 GN=HPG27_160 PE=4 SV=1	1	13	33.967	0	10	30.4	456050000	15726000	10	30.4	1761800000	60752000	9	27.8	471850000	16271000	10	27.8	992270000	34216000	10	27.8	1075100000	37072000	13	40.5	2301300000	79355000
tr|B5Z9V1|B5Z9V1_HELPG	tr|B5Z9V1|B5Z9V1_HELPG	>tr|B5Z9V1|B5Z9V1_HELPG Sialic acid synthase OS=Helicobacter pylori (strain G27) OX=563041 GN=HPG27_163 PE=4 SV=1	1	4	37.852	0	4	14.4	53525000	2141000	3	10.9	75969000	3038700	3	10.9	54163000	2166500	2	7.4	27694000	1107800	2	7.4	46605000	1864200	2	7.4	80894000	3235800
tr|B5Z9V8|B5Z9V8_HELPG	tr|B5Z9V8|B5Z9V8_HELPG	>tr|B5Z9V8|B5Z9V8_HELPG DUF1882 domain-containing protein OS=Helicobacter pylori (strain G27) OX=563041 GN=HPG27_170 PE=4 SV=1	1	2	21.208	0	2	13.9	53294000	3134900	2	13.9	44205000	2600300	2	13.9	31068000	1827500	2	13.9	172050000	10121000	2	13.9	136510000	8029800	2	13.9	224000000	13177000
tr|B5Z9W1|B5Z9W1_HELPG	tr|B5Z9W1|B5Z9W1_HELPG	>tr|B5Z9W1|B5Z9W1_HELPG Phospholipase D-family protein OS=Helicobacter pylori (strain G27) OX=563041 GN=HPG27_174 PE=4 SV=1	1	2	58.235	0.0033557	1	1.6	0	0	0	0	0	0	1	1.6	16032000	471540	1	1.6	14161000	416500	1	1.6	24192000	711530	1	1.6	0	0
tr|B5Z9W2|B5Z9W2_HELPG	tr|B5Z9W2|B5Z9W2_HELPG	>tr|B5Z9W2|B5Z9W2_HELPG Fumarate reductase iron-sulfur subunit OS=Helicobacter pylori (strain G27) OX=563041 GN=frdB PE=3 SV=1	1	3	26.327	0	2	11.1	122090000	8139500	2	11.1	77498000	5166500	2	11.1	43748000	2916600	2	11.1	116140000	7742500	1	5.1	100900000	6726700	3	11.5	268600000	17907000
tr|B5Z9W3|B5Z9W3_HELPG	tr|B5Z9W3|B5Z9W3_HELPG	>tr|B5Z9W3|B5Z9W3_HELPG Fumarate reductase. flavo protein subunit OS=Helicobacter pylori (strain G27) OX=563041 GN=frdA PE=1 SV=1	1	9	80.153	0	6	8	105940000	1961800	5	6.2	185160000	3428800	5	6.4	93076000	1723600	7	9	326180000	6040300	9	13	509090000	9427600	8	11.2	677020000	12537000
tr|B5Z9W7|B5Z9W7_HELPG	tr|B5Z9W7|B5Z9W7_HELPG	>tr|B5Z9W7|B5Z9W7_HELPG UDP-3-O-acylglucosamine N-acyltransferase OS=Helicobacter pylori (strain G27) OX=563041 GN=lpxD PE=3 SV=1	1	3	36.583	0	3	9.8	36505000	2433700	3	9.8	110760000	7383800	2	6	58913000	3927600	2	7.4	54867000	3657800	2	7.4	52561000	3504100	2	7.4	65700000	4380000
tr|B5Z9X6|B5Z9X6_HELPG	tr|B5Z9X6|B5Z9X6_HELPG	>tr|B5Z9X6|B5Z9X6_HELPG Iron-sulfur cluster carrier protein OS=Helicobacter pylori (strain G27) OX=563041 GN=HPG27_189 PE=3 SV=1	1	3	39.904	0	1	4.1	60254000	2410200	1	4.1	85409000	3416400	1	4.1	53086000	2123400	3	8.4	115320000	4612900	3	8.4	149200000	5968100	3	8.4	268370000	10735000
tr|B5Z9X9|B5Z9X9_HELPG	tr|B5Z9X9|B5Z9X9_HELPG	>tr|B5Z9X9|B5Z9X9_HELPG Chaperone protein HtpG OS=Helicobacter pylori (strain G27) OX=563041 GN=htpG PE=3 SV=1	1	27	71.366	0	24	44	2769400000	61543000	23	41.4	3751700000	83372000	21	38.2	2328700000	51749000	21	37.8	2778400000	61742000	20	37.7	3874900000	86108000	22	37.8	5352600000	118950000
tr|B5Z9Y0|B5Z9Y0_HELPG	tr|B5Z9Y0|B5Z9Y0_HELPG	>tr|B5Z9Y0|B5Z9Y0_HELPG Beta-lactamase OS=Helicobacter pylori (strain G27) OX=563041 GN=HPG27_193 PE=3 SV=1	1	1	27.236	0	1	4.4	16618000	830900	1	4.4	25111000	1255600	1	4.4	14042000	702120	1	4.4	0	0	0	0	0	0	1	4.4	42980000	2149000
tr|B5Z9Y8|B5Z9Y8_HELPG	tr|B5Z9Y8|B5Z9Y8_HELPG	>tr|B5Z9Y8|B5Z9Y8_HELPG Cysteine desulfurase OS=Helicobacter pylori (strain G27) OX=563041 GN=HPG27_201 PE=3 SV=1	1	8	48.924	0	6	15.7	213110000	6268000	6	14.5	465590000	13694000	6	15.7	311510000	9162100	5	10.9	221050000	6501400	3	5.7	163220000	4800700	3	5.7	309410000	9100200
tr|B5Z9Y9|B5Z9Y9_HELPG	tr|B5Z9Y9|B5Z9Y9_HELPG	>tr|B5Z9Y9|B5Z9Y9_HELPG Nitrogen fixation protein NifU OS=Helicobacter pylori (strain G27) OX=563041 GN=HPG27_202 PE=3 SV=1	1	5	36.35	0	2	5.8	145700000	5603900	2	5.8	168920000	6496900	3	10.7	177200000	6815400	3	11	150190000	5776600	2	6.1	102130000	3928000	3	10.7	462430000	17786000
tr|B5Z9Z2|B5Z9Z2_HELPG	tr|B5Z9Z2|B5Z9Z2_HELPG	>tr|B5Z9Z2|B5Z9Z2_HELPG Peptide methionine sulfoxide reductase MsrA OS=Helicobacter pylori (strain G27) OX=563041 GN=msrA PE=3 SV=1	1	13	41.232	0	8	21.4	145500000	5017400	8	21.4	414350000	14288000	5	12	178310000	6148500	9	22.8	368580000	12710000	11	32	569170000	19626000	12	34.8	690210000	23800000
tr|B5Z9Z4|B5Z9Z4_HELPG	tr|B5Z9Z4|B5Z9Z4_HELPG	>tr|B5Z9Z4|B5Z9Z4_HELPG Outer membrane protein OS=Helicobacter pylori (strain G27) OX=563041 GN=HPG27_207 PE=4 SV=1	1	25	76.182	0	18	41.6	8837800000	304750000	24	56	15124000000	521530000	21	45.7	9294600000	320500000	19	45.2	5463300000	188390000	19	47.9	7649600000	263780000	21	54.4	12749000000	439630000
tr|B5Z9Z6|B5Z9Z6_HELPG	tr|B5Z9Z6|B5Z9Z6_HELPG	>tr|B5Z9Z6|B5Z9Z6_HELPG Outer membrane protein OS=Helicobacter pylori (strain G27) OX=563041 GN=hopA PE=4 SV=1	1	36	52.887	0	30	75.7	67460000000	2326200000	32	76.7	85833000000	2959800000	32	79.8	55787000000	1923700000	25	68.1	41950000000	1446600000	25	68.1	65442000000	2256600000	26	68.1	88889000000	3065100000
tr|B5Z9Z8|B5Z9Z8_HELPG	tr|B5Z9Z8|B5Z9Z8_HELPG	>tr|B5Z9Z8|B5Z9Z8_HELPG Disulphide isomerase OS=Helicobacter pylori (strain G27) OX=563041 GN=HPG27_211 PE=4 SV=1	1	17	29.531	0	16	57.4	1458200000	63401000	16	57.4	3996100000	173740000	15	57.4	2320900000	100910000	14	52.5	2551800000	110950000	14	52.5	2032500000	88368000	15	56.6	3742800000	162730000
tr|B5ZA00|B5ZA00_HELPG	tr|B5ZA00|B5ZA00_HELPG	>tr|B5ZA00|B5ZA00_HELPG Glutathione spermidine synthetase OS=Helicobacter pylori (strain G27) OX=563041 GN=HPG27_213 PE=4 SV=1	1	11	45.468	0	7	18.5	321430000	12363000	9	23.6	566520000	21789000	8	22.8	226770000	8722000	5	14.4	434110000	16696000	6	20.5	507080000	19503000	7	24.4	766280000	29472000
tr|B5ZA02|B5ZA02_HELPG	tr|B5ZA02|B5ZA02_HELPG	>tr|B5ZA02|B5ZA02_HELPG Beta-lactamase OS=Helicobacter pylori (strain G27) OX=563041 GN=HPG27_215 PE=3 SV=1	1	5	39.528	0	3	8.2	44926000	1727900	4	15.5	199100000	7657800	4	15.5	141620000	5446900	4	14.1	114280000	4395400	3	6.8	104110000	4004100	3	6.8	167550000	6444400
tr|B5ZA14|B5ZA14_HELPG	tr|B5ZA14|B5ZA14_HELPG	>tr|B5ZA14|B5ZA14_HELPG ATP-dependent RNA helicase OS=Helicobacter pylori (strain G27) OX=563041 GN=HPG27_227 PE=4 SV=1	1	9	55.777	0	4	12.6	45342000	1416900	6	16.1	178300000	5572000	4	12.4	70373000	2199100	7	21.3	185170000	5786500	6	18.1	269900000	8434500	7	21.3	453530000	14173000
tr|B5ZA15|B5ZA15_HELPG	tr|B5ZA15|B5ZA15_HELPG	>tr|B5ZA15|B5ZA15_HELPG PHB domain-containing protein OS=Helicobacter pylori (strain G27) OX=563041 GN=HPG27_228 PE=3 SV=1	1	3	40	0	1	3.6	60694000	1957900	1	3.6	46594000	1503000	1	3.6	21475000	692750	2	10.8	330230000	10653000	2	10.8	407830000	13156000	2	7.5	627380000	20238000
tr|B5ZA19|B5ZA19_HELPG	tr|B5ZA19|B5ZA19_HELPG	>tr|B5ZA19|B5ZA19_HELPG Outer membrane protein OS=Helicobacter pylori (strain G27) OX=563041 GN=hopF PE=4 SV=1	1	17	52.27	0	15	45.4	2873600000	95787000	16	50.2	4604400000	153480000	13	42.6	3005400000	100180000	12	38.9	2296000000	76532000	13	42.2	3439500000	114650000	14	46.4	5076300000	169210000
tr|B5ZA20|B5ZA20_HELPG	tr|B5ZA20|B5ZA20_HELPG	>tr|B5ZA20|B5ZA20_HELPG Outer membrane protein OS=Helicobacter pylori (strain G27) OX=563041 GN=hopG-1 PE=4 SV=1	1	16	51.753	0	15	44.7	2510700000	96566000	13	34.5	4029200000	154970000	13	40	2590100000	99618000	12	40.2	2600900000	100040000	13	41.9	4052100000	155850000	13	44.3	4818700000	185330000
tr|B5ZA30|B5ZA30_HELPG	tr|B5ZA30|B5ZA30_HELPG	>tr|B5ZA30|B5ZA30_HELPG ATP-dependent protease binding subunit / heatshock protein OS=Helicobacter pylori (strain G27) OX=563041 GN=clpB PE=3 SV=1	1	27	96.589	0	21	34.3	1033100000	16141000	23	37.6	1469400000	22959000	20	31.1	830280000	12973000	18	31.8	1156800000	18075000	20	36.1	1706800000	26669000	22	37.6	2887700000	45121000
tr|B5ZA32|B5ZA32_HELPG	tr|B5ZA32|B5ZA32_HELPG	>tr|B5ZA32|B5ZA32_HELPG Dihydroorotase OS=Helicobacter pylori (strain G27) OX=563041 GN=pyrC PE=4 SV=1	1	2	42.409	0	1	2.6	12521000	544410	2	8.2	29686000	1290700	2	8.2	28486000	1238500	0	0	0	0	0	0	0	0	0	0	0	0
tr|B5ZA33|B5ZA33_HELPG	tr|B5ZA33|B5ZA33_HELPG	>tr|B5ZA33|B5ZA33_HELPG Chlorohydrolase OS=Helicobacter pylori (strain G27) OX=563041 GN=HPG27_246 PE=4 SV=1	1	7	44.505	0	4	13.6	100060000	3848500	5	18.6	178310000	6858000	4	15.3	132880000	5110600	5	19.1	208000000	7999900	5	19.1	142980000	5499200	4	13.1	210440000	8093800
tr|B5ZA41|B5ZA41_HELPG	tr|B5ZA41|B5ZA41_HELPG	>tr|B5ZA41|B5ZA41_HELPG ATP-dependent nuclease OS=Helicobacter pylori (strain G27) OX=563041 GN=HPG27_254 PE=4 SV=1	1	13	49.699	0	8	20.9	274290000	7619200	10	26.7	680910000	18914000	9	23.9	364450000	10124000	9	25.1	352640000	9795500	11	29.5	680570000	18905000	13	34.8	1062500000	29514000
tr|B5ZA44|B5ZA44_HELPG	tr|B5ZA44|B5ZA44_HELPG	>tr|B5ZA44|B5ZA44_HELPG Guanosine pentaphosphate phosphohydrolase OS=Helicobacter pylori (strain G27) OX=563041 GN=HPG27_257 PE=1 SV=1	1	6	54.292	0	2	3.7	16535000	413380	1	2.1	23348000	583700	1	2.1	19165000	479130	4	8.3	58213000	1455300	4	9.1	89218000	2230500	5	12.2	178360000	4459100
tr|B5ZA55|B5ZA55_HELPG	tr|B5ZA55|B5ZA55_HELPG	>tr|B5ZA55|B5ZA55_HELPG Putative vacuolating cytotoxin(VacA)-like protein OS=Helicobacter pylori (strain G27) OX=563041 GN=HPG27_268 PE=4 SV=1	1	32	313.15	0	24	12.6	702660000	7170000	30	16.6	1864400000	19025000	28	15	1305300000	13319000	17	9.5	929380000	9483400	18	9.7	1025400000	10463000	22	11.6	1858600000	18965000
tr|B5ZA61|B5ZA61_HELPG	tr|B5ZA61|B5ZA61_HELPG	>tr|B5ZA61|B5ZA61_HELPG Putative flagellar-hook associated protein 3 OS=Helicobacter pylori (strain G27) OX=563041 GN=flgL PE=4 SV=1	1	45	91.921	0	37	60	13700000000	207570000	44	64	29234000000	442940000	40	60.1	11678000000	176940000	35	55.1	10718000000	162390000	35	55.7	16868000000	255580000	35	55.1	22131000000	335320000
tr|B5ZA64|B5ZA64_HELPG	tr|B5ZA64|B5ZA64_HELPG	>tr|B5ZA64|B5ZA64_HELPG Periplasmic dipeptide-binding protein OS=Helicobacter pylori (strain G27) OX=563041 GN=hbpA PE=4 SV=1	1	6	62.35	0	4	6.9	42541000	966830	4	6.9	145100000	3297700	3	5.1	58352000	1326200	0	0	0	0	1	1.5	21999000	499990	2	3.1	53187000	1208800
tr|B5ZA65|B5ZA65_HELPG	tr|B5ZA65|B5ZA65_HELPG	>tr|B5ZA65|B5ZA65_HELPG Dipeptide permease protein OS=Helicobacter pylori (strain G27) OX=563041 GN=dppB PE=3 SV=1	1	1	36.959	0	1	6.6	68989000	5749100	1	6.6	13244000	1103600	1	6.6	13328000	1110700	1	6.6	23361000	1946700	1	6.6	20009000	1667400	1	6.6	45804000	3817000
tr|B5ZA70|B5ZA70_HELPG	tr|B5ZA70|B5ZA70_HELPG	>tr|B5ZA70|B5ZA70_HELPG Alginate_lyase domain-containing protein OS=Helicobacter pylori (strain G27) OX=563041 GN=HPG27_283 PE=4 SV=1	1	2	37.69	0	1	3.6	0	0	2	6.6	42330000	2645600	0	0	0	0	1	3.6	10930000	683110	1	3.6	8628500	539280	1	3.6	15844000	990220
tr|B5ZA71|B5ZA71_HELPG	tr|B5ZA71|B5ZA71_HELPG	>tr|B5ZA71|B5ZA71_HELPG YceI domain-containing protein OS=Helicobacter pylori (strain G27) OX=563041 GN=HPG27_284 PE=4 SV=1	1	9	20.399	0	8	45.1	1448700000	111440000	8	45.1	2217000000	170540000	8	45.1	1277200000	98244000	8	45.1	1790800000	137750000	7	39.1	1032300000	79409000	8	44.6	2838000000	218300000
tr|B5ZA75|B5ZA75_HELPG	tr|B5ZA75|B5ZA75_HELPG	>tr|B5ZA75|B5ZA75_HELPG Putative N-carbamoyl-D-amino acid amidohydrolase OS=Helicobacter pylori (strain G27) OX=563041 GN=HPG27_288 PE=4 SV=1	1	3	32.514	0	1	3.4	6810100	358430	1	3.4	34761000	1829500	0	0	0	0	2	6.8	47584000	2504400	1	3.4	16176000	851390	2	7.5	29298000	1542000
tr|B5ZA84|B5ZA84_HELPG	tr|B5ZA84|B5ZA84_HELPG	>tr|B5ZA84|B5ZA84_HELPG Outer membrane protein OS=Helicobacter pylori (strain G27) OX=563041 GN=babA PE=4 SV=1	1	30	80.849	0	26	49.2	3238800000	98146000	28	54.2	8345100000	252880000	27	54.2	5439000000	164820000	27	56.9	3559600000	107870000	25	51.7	3706600000	112320000	25	46.4	6230200000	188790000
tr|B5ZA85|B5ZA85_HELPG	tr|B5ZA85|B5ZA85_HELPG	>tr|B5ZA85|B5ZA85_HELPG Uncharacterized protein OS=Helicobacter pylori (strain G27) OX=563041 GN=HPG27_299 PE=4 SV=1	1	3	27.48	0	0	0	0	0	0	0	0	0	0	0	0	0	3	13.6	128700000	7149800	3	13.6	70992000	3944000	3	13.6	158480000	8804600
tr|B5ZA89|B5ZA89_HELPG	tr|B5ZA89|B5ZA89_HELPG	>tr|B5ZA89|B5ZA89_HELPG PolyE-rich protein OS=Helicobacter pylori (strain G27) OX=563041 GN=HPG27_303 PE=4 SV=1	1	1	55.58	0.0081967	1	1.7	0	0	1	1.7	8578500	225750	1	1.7	15154000	398800	0	0	0	0	0	0	0	0	0	0	0	0
tr|B5ZA90|B5ZA90_HELPG	tr|B5ZA90|B5ZA90_HELPG	>tr|B5ZA90|B5ZA90_HELPG Membrane bound endonuclease OS=Helicobacter pylori (strain G27) OX=563041 GN=HPG27_304 PE=4 SV=1	1	3	20.175	0	2	11.1	5045500	315340	3	18.9	34922000	2182700	2	12.8	44138000	2758600	2	13.9	53071000	3316900	0	0	0	0	1	6.1	18460000	1153700
tr|B5ZA91|B5ZA91_HELPG	tr|B5ZA91|B5ZA91_HELPG	>tr|B5ZA91|B5ZA91_HELPG Outer membrane protein OS=Helicobacter pylori (strain G27) OX=563041 GN=horC PE=4 SV=1	1	7	27.778	0	2	16.7	210320000	17527000	3	20	163770000	13648000	2	16.7	114090000	9507200	5	27.3	256920000	21410000	3	21.6	175950000	14663000	5	27.8	450890000	37574000
tr|B5ZA99|B5ZA99_HELPG	tr|B5ZA99|B5ZA99_HELPG	>tr|B5ZA99|B5ZA99_HELPG Cell division inhibitor MinD OS=Helicobacter pylori (strain G27) OX=563041 GN=minD PE=3 SV=1	1	4	29.292	0	4	14.9	51523000	2711800	2	6.3	51621000	2716900	3	10.8	75112000	3953300	3	10.8	107610000	5663500	3	10.8	37546000	1976100	2	6.3	62479000	3288400
tr|B5ZAA1|B5ZAA1_HELPG	tr|B5ZAA1|B5ZAA1_HELPG	>tr|B5ZAA1|B5ZAA1_HELPG DNA processing chain A OS=Helicobacter pylori (strain G27) OX=563041 GN=dprA PE=3 SV=1	1	1	29.774	0.0082102	0	0	0	0	0	0	0	0	0	0	0	0	1	6.8	0	0	0	0	0	0	0	0	0	0
tr|B5ZAB2|B5ZAB2_HELPG	tr|B5ZAB2|B5ZAB2_HELPG	>tr|B5ZAB2|B5ZAB2_HELPG CTP synthase OS=Helicobacter pylori (strain G27) OX=563041 GN=pyrG PE=3 SV=1	1	6	60.685	0	6	17.5	338810000	10929000	6	17.5	397930000	12836000	6	17.5	511340000	16495000	6	17.5	378640000	12214000	5	13.8	331880000	10706000	6	17.5	631540000	20372000
tr|B5ZAC3|B5ZAC3_HELPG	tr|B5ZAC3|B5ZAC3_HELPG	>tr|B5ZAC3|B5ZAC3_HELPG Flagellar basal body protein OS=Helicobacter pylori (strain G27) OX=563041 GN=flgG-1 PE=3 SV=1	1	11	29.987	0	8	49.1	926160000	54480000	9	51.7	1091800000	64224000	7	41.6	658130000	38714000	6	35.3	750880000	44170000	5	33.1	636320000	37431000	6	39.4	1446200000	85072000
tr|B5ZAC8|B5ZAC8_HELPG	tr|B5ZAC8|B5ZAC8_HELPG	>tr|B5ZAC8|B5ZAC8_HELPG Transketolase OS=Helicobacter pylori (strain G27) OX=563041 GN=HPG27_342 PE=3 SV=1	1	4	70.71	0	3	5.9	40016000	1143300	3	4.4	68637000	1961100	3	4.4	45965000	1313300	1	2	28534000	815250	0	0	0	0	2	4.5	38059000	1087400
tr|B5ZAD3|B5ZAD3_HELPG	tr|B5ZAD3|B5ZAD3_HELPG	>tr|B5ZAD3|B5ZAD3_HELPG Outer membrane protein OS=Helicobacter pylori (strain G27) OX=563041 GN=hofB PE=4 SV=1	1	17	53.136	0	8	27.1	389850000	13923000	11	35.7	949260000	33902000	13	41.1	764310000	27297000	11	32.6	736130000	26290000	13	37.6	847280000	30260000	12	37.8	1090400000	38943000
tr|B5ZAD7|B5ZAD7_HELPG	tr|B5ZAD7|B5ZAD7_HELPG	>tr|B5ZAD7|B5ZAD7_HELPG Nickel/cobalt efflux system OS=Helicobacter pylori (strain G27) OX=563041 GN=nixA PE=3 SV=1	1	1	36.985	0.0033501	1	3.3	6227600	691950	1	3.3	16606000	1845100	1	3.3	9481600	1053500	0	0	0	0	1	3.3	13687000	1520800	1	3.3	25724000	2858200
tr|B5ZAD9|B5ZAD9_HELPG	tr|B5ZAD9|B5ZAD9_HELPG	>tr|B5ZAD9|B5ZAD9_HELPG Conserved hypothetical secreted protein OS=Helicobacter pylori (strain G27) OX=563041 GN=HPG27_353 PE=1 SV=1	1	1	50.294	0	1	2.1	8083100	237740	1	2.1	18454000	542770	1	2.1	8380500	246480	1	2.1	19032000	559760	1	2.1	12284000	361280	1	2.1	16976000	499280
tr|B5ZAE5|B5ZAE5_HELPG	tr|B5ZAE5|B5ZAE5_HELPG	>tr|B5ZAE5|B5ZAE5_HELPG ATP-dependent zinc metalloprotease FtsH OS=Helicobacter pylori (strain G27) OX=563041 GN=ftsH-2 PE=3 SV=1	1	4	69.763	0	3	7.9	124850000	2656400	3	8.7	116610000	2481000	2	6.8	53794000	1144600	2	6	127860000	2720400	1	3.6	178050000	3788400	1	3.6	212190000	4514600
tr|B5ZAE6|B5ZAE6_HELPG	tr|B5ZAE6|B5ZAE6_HELPG	>tr|B5ZAE6|B5ZAE6_HELPG Ribosomal protein L11 methyltransferase OS=Helicobacter pylori (strain G27) OX=563041 GN=prmA PE=3 SV=1	1	1	37.128	0	1	7.4	21624000	1138100	0	0	0	0	0	0	0	0	1	7.4	38482000	2025400	0	0	0	0	0	0	0	0
tr|B5ZAF7|B5ZAF7_HELPG	tr|B5ZAF7|B5ZAF7_HELPG	>tr|B5ZAF7|B5ZAF7_HELPG Uncharacterized protein OS=Helicobacter pylori (strain G27) OX=563041 GN=HPG27_372 PE=4 SV=1	1	8	30.75	0	6	19.9	309010000	14715000	8	24	576780000	27466000	7	20.7	280070000	13337000	5	19.6	316620000	15077000	5	19.6	291370000	13875000	7	23.2	649250000	30917000
tr|B5ZAF8|B5ZAF8_HELPG	tr|B5ZAF8|B5ZAF8_HELPG	>tr|B5ZAF8|B5ZAF8_HELPG Uncharacterized protein OS=Helicobacter pylori (strain G27) OX=563041 GN=HPG27_373 PE=4 SV=1	1	7	35.639	0	6	19.4	344130000	14962000	7	19.7	960230000	41749000	7	19.7	551580000	23982000	6	19.4	548930000	23866000	6	19.4	450530000	19588000	6	19.4	881190000	38312000
tr|B5ZAG1|B5ZAG1_HELPG	tr|B5ZAG1|B5ZAG1_HELPG	>tr|B5ZAG1|B5ZAG1_HELPG UDP-3-O-acyl-N-acetylglucosamine deacetylase OS=Helicobacter pylori (strain G27) OX=563041 GN=lpxC PE=3 SV=1	1	2	32.5	0	2	9.5	54997000	2291500	2	9.5	30872000	1286300	2	9.5	60332000	2513800	2	9.5	65052000	2710500	1	4.1	27627000	1151100	1	4.1	37729000	1572000
tr|B5ZAG4|B5ZAG4_HELPG	tr|B5ZAG4|B5ZAG4_HELPG	>tr|B5ZAG4|B5ZAG4_HELPG Fido domain-containing protein OS=Helicobacter pylori (strain G27) OX=563041 GN=HPG27_A002 PE=4 SV=1	1	1	28.102	0	1	4.9	15710000	872760	1	4.9	15469000	859400	1	4.9	17070000	948330	1	4.9	35195000	1955300	1	4.9	34224000	1901300	1	4.9	46069000	2559400
tr|B5ZAG6|B5ZAG6_HELPG	tr|B5ZAG6|B5ZAG6_HELPG	>tr|B5ZAG6|B5ZAG6_HELPG MccC-like protein OS=Helicobacter pylori (strain G27) OX=563041 GN=HPG27_A004 PE=4 SV=1	1	1	39.15	0.00982	1	2.3	21110000	2111000	1	2.3	55966000	5596600	1	2.3	33861000	3386100	1	2.3	30257000	3025700	1	2.3	39436000	3943600	1	2.3	69662000	6966200
CON__A2I7N0	CON__A2I7N0	>A2I7N0 TREMBL:A2I7N0;Q28922;Q3ZEJ6 (Bos taurus) SERPINA3-4	1	12	46.311	0	12	28	335920000	12920000	11	24.3	361300000	13896000	11	24.3	374340000	14398000	11	25.1	285150000	10967000	11	25.1	311490000	11980000	11	25.1	309430000	11901000
CON__A2I7N3	CON__A2I7N3	>A2I7N3 TREMBL:A2I7N3;Q27984 (Bos taurus) SERPINA3-7	1	9	46.941	0	9	24	129420000	6162700	9	24	324790000	15466000	9	24	216500000	10309000	7	17.5	202740000	9654200	7	17.5	126690000	6032900	7	17.5	186160000	8864800
CON__ENSEMBL:ENSBTAP00000006074	CON__ENSEMBL:ENSBTAP00000006074	>ENSEMBL:ENSBTAP00000006074 (Bos taurus) 81 kDa protein	1	14	80.674	0	9	14.2	402170000	12568000	9	14.2	744940000	23279000	11	20.2	657260000	20539000	9	15.3	755800000	23619000	8	13.1	714220000	22319000	9	15.3	1074400000	33575000
CON__ENSEMBL:ENSBTAP00000007350	CON__ENSEMBL:ENSBTAP00000007350	>ENSEMBL:ENSBTAP00000007350 (Bos taurus) similar to Complement C4-A precursor	1	109	192.99	0	93	61.4	85373000000	748890000	94	60.3	104930000000	920410000	93	60.4	77274000000	677840000	88	59.2	89560000000	785620000	85	57.3	100410000000	880750000	92	65.5	117810000000	1033400000
CON__ENSEMBL:ENSBTAP00000011227	CON__ENSEMBL:ENSBTAP00000011227	>ENSEMBL:ENSBTAP00000011227 (Bos taurus) 15 kDa protein	1	4	14.629	0	3	46	437600000	48623000	4	62	495240000	55026000	4	62	439420000	48825000	2	31.4	384310000	42701000	1	15.3	299180000	33242000	1	15.3	359360000	39929000
CON__ENSEMBL:ENSBTAP00000013050	CON__ENSEMBL:ENSBTAP00000013050	>ENSEMBL:ENSBTAP00000013050 (Bos taurus) hypothetical protein	1	14	51.988	0	10	36.3	2220200000	79292000	9	30.5	1919000000	68535000	9	28.8	1712900000	61176000	11	35.6	2320500000	82875000	12	42	2761500000	98623000	10	32.1	2819600000	100700000
CON__ENSEMBL:ENSBTAP00000014147	CON__ENSEMBL:ENSBTAP00000014147	>ENSEMBL:ENSBTAP00000014147 (Bos taurus) 12 kDa protein	1	5	11.756	0	5	53.1	756840000	108120000	5	53.1	1765000000	252140000	5	53.1	890330000	127190000	4	53.1	831430000	118780000	3	40.7	416820000	59546000	3	40.7	1004800000	143550000
CON__ENSEMBL:ENSBTAP00000016046	CON__ENSEMBL:ENSBTAP00000016046	>ENSEMBL:ENSBTAP00000016046 (Bos taurus) similar to fibulin-1 C isoform 1	1	24	77.456	0	13	20.5	5543500000	149820000	17	29.9	8783300000	237390000	20	34	8368100000	226170000	19	35.3	8952900000	241970000	21	35.6	8647800000	233720000	20	32.2	13288000000	359130000
CON__ENSEMBL:ENSBTAP00000016285	CON__ENSEMBL:ENSBTAP00000016285	>ENSEMBL:ENSBTAP00000016285 (Bos taurus) similar to peptidoglycan recognition protein L	1	2	63.485	0	2	7.8	39831000	1422500	1	2.4	15175000	541980	2	7.8	15758000	562800	1	5.4	18710000	668200	1	5.4	28701000	1025000	0	0	0	0
CON__ENSEMBL:ENSBTAP00000018229	CON__ENSEMBL:ENSBTAP00000018229	>ENSEMBL:ENSBTAP00000018229 (Bos taurus) 54 kDa protein	1	15	53.661	0	11	26.9	1293000000	40407000	9	20.2	1717000000	53656000	13	34.3	1959400000	61233000	12	33.1	2138100000	66816000	9	23.2	2450300000	76572000	8	21.7	2045700000	63928000
CON__ENSEMBL:ENSBTAP00000018574	CON__ENSEMBL:ENSBTAP00000018574	>ENSEMBL:ENSBTAP00000018574 (Bos taurus) 55 kDa protein	1	29	55.207	0	25	59.1	17109000000	518470000	27	63.3	15043000000	455850000	24	52.6	15781000000	478210000	24	63.3	16617000000	503540000	25	64.7	15993000000	484650000	25	64.7	24729000000	749370000
CON__ENSEMBL:ENSBTAP00000023055	CON__ENSEMBL:ENSBTAP00000023055	>ENSEMBL:ENSBTAP00000023055 (Bos taurus) 68 kDa protein	1	9	67.703	0	4	6.8	78605000	2245900	5	10.1	186640000	5332600	5	10.1	174440000	4984100	9	16.7	497310000	14209000	9	16.7	448270000	12808000	9	16.7	718180000	20519000
CON__ENSEMBL:ENSBTAP00000023402	CON__ENSEMBL:ENSBTAP00000023402	>ENSEMBL:ENSBTAP00000023402 (Bos taurus) 46 kDa protein	1	7	46.017	0	5	17.3	386650000	16811000	5	17.3	346300000	15057000	7	22.6	659250000	28663000	5	17.5	375950000	16346000	5	14.6	592820000	25775000	5	14.6	507730000	22075000
CON__ENSEMBL:ENSBTAP00000024146	CON__ENSEMBL:ENSBTAP00000024146	>ENSEMBL:ENSBTAP00000024146 (Bos taurus) similar to alpha-2-macroglobulin isoform 1	1	127	164.34	0	117	79.7	294690000000	3038100000	113	76.3	269830000000	2781800000	117	81.5	327050000000	3371700000	102	75.6	328910000000	3390800000	97	73.2	278680000000	2873000000	96	72.4	356580000000	3676100000
CON__ENSEMBL:ENSBTAP00000024462;CON__ENSEMBL:ENSBTAP00000024466	CON__ENSEMBL:ENSBTAP00000024462;CON__ENSEMBL:ENSBTAP00000024466	>ENSEMBL:ENSBTAP00000024462 (Bos taurus) 47 kDa protein;>ENSEMBL:ENSBTAP00000024466 (Bos taurus) 44 kDa protein	2	8	46.543	0	6	19.3	804110000	36551000	7	23.2	1167900000	53088000	7	21.5	679280000	30877000	7	21.5	954730000	43397000	5	15	825330000	37515000	6	19.3	1019800000	46353000
CON__ENSEMBL:ENSBTAP00000025008	CON__ENSEMBL:ENSBTAP00000025008	>ENSEMBL:ENSBTAP00000025008 (Bos taurus) hypothetical protein	1	32	59.299	0	27	71.8	21174000000	814390000	27	66	29948000000	1151800000	29	78.5	29437000000	1132200000	26	77.8	23385000000	899430000	25	64.6	21865000000	840950000	27	64.7	32615000000	1254400000
CON__ENSEMBL:ENSBTAP00000031360	CON__ENSEMBL:ENSBTAP00000031360	>ENSEMBL:ENSBTAP00000031360 (Bos taurus) 55 kDa protein	1	7	54.678	0	3	13.2	202490000	5624800	4	15.7	650120000	18059000	6	14.3	465990000	12944000	5	18.7	570100000	15836000	5	18.7	566090000	15725000	2	4.3	75957000	2109900
CON__ENSEMBL:ENSBTAP00000031900	CON__ENSEMBL:ENSBTAP00000031900	>ENSEMBL:ENSBTAP00000031900 (Bos taurus) 121 kDa protein	1	11	121.45	0	8	10.6	159220000	2487800	7	9.3	196610000	3072000	8	10.6	240940000	3764700	9	11.1	479490000	7492100	9	11.1	328580000	5134000	9	11.1	526110000	8220500
CON__ENSEMBL:ENSBTAP00000032840	CON__ENSEMBL:ENSBTAP00000032840	>ENSEMBL:ENSBTAP00000032840 (Bos taurus) similar to apolipoprotein B, partial	1	66	92.273	0	61	72.1	71052000000	1164800000	59	70.8	72151000000	1182800000	60	73.7	63050000000	1033600000	55	72.7	77885000000	1276800000	54	68.4	104490000000	1713000000	54	68.4	106850000000	1751600000
CON__ENSEMBL:ENSBTAP00000033053	CON__ENSEMBL:ENSBTAP00000033053	>ENSEMBL:ENSBTAP00000033053 (Bos taurus) 15 kDa protein	1	4	14.759	0	3	25.9	339000000	30818000	3	25.9	431170000	39197000	3	41	261920000	23811000	1	15.1	219350000	19941000	1	15.1	257720000	23429000	1	15.1	299400000	27219000
CON__ENSEMBL:ENSBTAP00000034412	CON__ENSEMBL:ENSBTAP00000034412	>ENSEMBL:ENSBTAP00000034412 (Bos taurus) similar to C4b-binding protein alpha chain	1	7	22.336	0	6	23.6	326700000	18150000	6	23.6	600400000	33356000	6	23.6	454030000	25224000	5	23.6	676420000	37579000	5	23.6	241120000	13396000	6	24.1	720410000	40023000
CON__ENSEMBL:ENSBTAP00000037665	CON__ENSEMBL:ENSBTAP00000037665	>ENSEMBL:ENSBTAP00000037665 (Bos taurus) similar to Pregnancy zone protein, partial	1	29	65.19	0	25	49.5	14470000000	401940000	22	49	9897500000	274930000	24	48.4	10820000000	300540000	24	59.7	15701000000	436130000	22	52.1	14415000000	400410000	21	49.5	17120000000	475560000
CON__ENSEMBL:ENSBTAP00000038329	CON__ENSEMBL:ENSBTAP00000038329	>ENSEMBL:ENSBTAP00000038329 (Bos taurus) 9 kDa protein	1	2	8.5787	0	2	27.5	8249700	1649900	2	27.5	48663000	9732500	2	27.5	25833000	5166700	2	27.5	19132000	3826400	2	27.5	22360000	4472100	2	27.5	523160000	104630000
CON__P00735	CON__P00735	>P00735 SWISS-PROT:P00735 (Bos taurus) Prothrombin precursor (Fragment)	1	35	70.505	0	28	43	6676800000	158970000	24	37.3	9942600000	236730000	28	47	7108200000	169240000	32	50.6	19275000000	458930000	24	38.6	14079000000	335210000	26	38.6	24903000000	592930000
CON__P00761	CON__P00761	>P00761 SWISS-PROT:P00761|TRYP_PIG Trypsin - Sus scrofa (Pig).	1	9	24.409	0	6	37.7	22223000000	1851900000	7	37.7	38247000000	3187200000	8	45.5	28682000000	2390100000	8	47.2	17017000000	1418100000	7	45.5	21694000000	1807800000	7	45.5	28758000000	2396500000
CON__P00978	CON__P00978	>P00978 SWISS-PROT:P00978 (Bos taurus) AMBP protein precursor	1	13	39.234	0	8	27.8	1179300000	53607000	9	30.4	1032200000	46918000	11	32.4	1560300000	70923000	12	32.4	2186600000	99390000	9	25	1256100000	57093000	9	25	1698800000	77216000
CON__P01030	CON__P01030	>P01030 SWISS-PROT:P01030 (Bos taurus) similar to Complement C4-A precursor	1	102	192.79	0	90	58.8	7961400000	68632000	91	58.8	8030200000	69226000	90	60	6798400000	58607000	83	55.8	7203100000	62096000	81	54.9	8745200000	75390000	87	61.4	11218000000	96711000
CON__Q2KJ62;CON__P01044-1	CON__Q2KJ62;CON__P01044-1	>Q2KJ62 TREMBL:Q2KJ62 (Bos taurus) KNG protein;>P01044-1 SWISS-PROT:P01044-1 (Bos taurus) Isoform HMW of Kininogen-1 precursor	2	15	68.964	0	7	10.6	1326100000	30839000	8	12.6	2336800000	54344000	9	16.6	1880500000	43732000	13	20.6	2768400000	64380000	11	17.4	2083100000	48443000	12	18.7	3995600000	92921000
CON__P01045-1	CON__P01045-1	>P01045-1 SWISS-PROT:P01045-1 (Bos taurus) Isoform HMW of Kininogen-2 precursor	1	13	68.709	0	7	11.1	88340000	2154600	8	13.1	164550000	4013500	8	12.9	125490000	3060800	12	19.5	153220000	3737100	10	16.3	152280000	3714100	11	17.6	186310000	4544200
CON__P01966	CON__P01966	>P01966 SWISS-PROT:P01966 (Bos taurus) Hemoglobin subunit alpha	1	11	15.184	0	10	90.8	18135000000	1648600000	10	90.8	23805000000	2164100000	10	90.8	16928000000	1538900000	11	90.8	38012000000	3455600000	11	90.8	29264000000	2660400000	11	90.8	43410000000	3946400000
CON__P02070	CON__P02070	>P02070 SWISS-PROT:P02070 (Bos taurus) Hemoglobin subunit beta	1	10	15.954	0	8	57.9	590810000	49234000	9	64.8	923680000	76973000	10	69	623270000	51939000	9	64.8	1364500000	113710000	8	57.9	813190000	67766000	9	64.8	1243100000	103590000
CON__P02533;CON__Q6IFX2;CON__Q61782	CON__P02533	>P02533 SWISS-PROT:P02533 Tax_Id=9606 Gene_Symbol=KRT14 Keratin, type I cytoskeletal 14	3	28	51.621	0	20	47.5	837530000	22636000	20	43.4	1003300000	27117000	23	54.2	2270100000	61354000	22	47	1017700000	27505000	26	55.3	3317900000	89673000	26	57.4	6276500000	169630000
CON__P02535-1	CON__P02535-1	>P02535-1 SWISS-PROT:P02535-1 Tax_Id=10090 Gene_Symbol=Krt10 Isoform 1 of Keratin, type I cytoskeletal 10	1	11	57.769	0	9	13.5	0	0	9	13.5	0	0	10	17.5	25816000	860550	9	13.5	0	0	10	13.5	0	0	10	13.5	0	0
CON__P02538;CON__O95678	CON__P02538	>P02538 SWISS-PROT:P02538 Tax_Id=9606 Gene_Symbol=KRT6A Keratin, type II cytoskeletal 6A	2	31	60.044	0	19	29.6	148700000	3812900	18	29.4	155550000	3988500	20	32.6	269110000	6900200	23	36.3	328930000	8434000	26	42.7	2222700000	56992000	28	43.4	5054200000	129590000
CON__P02584	CON__P02584	>P02584 SWISS-PROT:P02584 (Bos taurus) Profilin-1	1	7	15.057	0	7	59.3	626640000	62664000	5	49.3	365550000	36555000	6	50.7	436890000	43689000	6	57.9	1390700000	139070000	6	57.9	968450000	96845000	7	59.3	1634700000	163470000
CON__P02662	CON__P02662	>P02662 SWISS-PROT:P02662 Alpha-S1-casein - Bos taurus (Bovine).	1	1	22.975	0	0	0	0	0	0	0	0	0	0	0	0	0	1	5	125950000	10496000	1	5	42057000	3504800	0	0	0	0
CON__P02672	CON__P02672	>P02672 SWISS-PROT:P02672 (Bos taurus) Fibrinogen alpha chain precursor	1	25	67.011	0	18	27.5	2562400000	48347000	16	23.6	2562600000	48351000	18	27.8	2092500000	39481000	20	31.4	5250000000	99057000	22	34.5	5506500000	103900000	21	34.5	7323400000	138180000
CON__P02676	CON__P02676	>P02676 SWISS-PROT:P02676 (Bos taurus) similar to Fibrinogen beta chain precursor	1	26	56.44	0	21	37.4	3558100000	93634000	19	34.7	5469800000	143940000	22	43.2	3972700000	104540000	24	46.3	7430100000	195530000	25	47.1	6971200000	183450000	23	46.1	9156200000	240950000
CON__P02768-1	CON__P02768-1	>P02768-1 SWISS-PROT:P02768-1 Tax_Id=9606 Gene_Symbol=ALB Isoform 1 of Serum albumin precursor	1	25	69.366	0	10	14.9	59179000	1207700	19	28.4	1112700000	22709000	12	18.4	71708000	1463400	18	28.7	521140000	10636000	19	30	566680000	11565000	17	29.2	716350000	14619000
CON__P02769	CON__P02769	>P02769 SWISS-PROT:P02769 (Bos taurus) Bovine serum albumin precursor	1	70	69.293	0	58	77.4	115870000000	2186200000	54	73.6	144660000000	2729500000	66	81.1	151660000000	2861600000	58	79.4	155610000000	2936100000	52	75.5	150170000000	2833400000	53	76.3	174970000000	3301300000
CON__P04264;CON__H-INV:HIT000016045	CON__P04264	>P04264 SWISS-PROT:P04264 Tax_Id=9606 Gene_Symbol=KRT1 Keratin, type II cytoskeletal 1	2	44	66.017	0	36	57	17439000000	447160000	36	57	21318000000	546620000	38	57	35036000000	898350000	39	57.9	21071000000	540270000	42	57.9	60341000000	1547200000	40	57.9	70698000000	1812800000
CON__P06868	CON__P06868	>P06868 SWISS-PROT:P06868 (Bos taurus) Plasminogen precursor	1	38	91.215	0	12	17	679810000	11330000	11	14	817590000	13627000	16	19.2	1138500000	18976000	33	49.9	4162200000	69369000	32	48.2	3235100000	53918000	31	44.7	5136900000	85616000
CON__P07224	CON__P07224	>P07224 SWISS-PROT:P07224 (Bos taurus) Vitamin K-dependent protein S precursor	1	11	75.132	0	10	11.6	759380000	15497000	8	9.9	1586900000	32385000	9	12.1	1295600000	26441000	9	12.1	1018300000	20782000	9	12.1	915500000	18684000	8	11	1311300000	26760000
CON__P07477	CON__P07477	>P07477 SWISS-PROT:P07477 Tax_Id=9606 Gene_Symbol=PRSS1 Trypsin-1 precursor	1	1	26.558	0	1	8.1	111800000	9316500	1	8.1	221680000	18474000	1	8.1	668370000	55697000	1	8.1	249110000	20759000	1	8.1	577970000	48164000	1	8.1	245170000	20431000
CON__P08727	CON__P08727	>P08727 SWISS-PROT:P08727 Tax_Id=9606 Gene_Symbol=KRT19 Keratin, type I cytoskeletal 19	1	7	44.091	0.0082508	5	8.5	0	0	5	8.5	0	0	7	13.2	19972000	554780	5	8.5	0	0	6	11	0	0	6	11	0	0
CON__P08730-1	CON__P08730-1	>P08730-1 SWISS-PROT:P08730-1 Tax_Id=10090 Gene_Symbol=Krt13 Isoform 1 of Keratin, type I cytoskeletal 13	1	10	47.754	0	9	13.3	66464000	2077000	8	13.3	28109000	878400	9	13.3	141630000	4425900	10	18.5	102750000	3210900	9	13.3	194830000	6088400	9	13.3	253610000	7925400
CON__P08779;CON__Q9Z2K1;CON__Q3ZAW8;CON__P19012;CON__A2A4G1;CON__P19001;CON__P35900;CON__Q9D312	CON__P08779	>P08779 SWISS-PROT:P08779 Tax_Id=9606 Gene_Symbol=KRT16 Keratin, type I cytoskeletal 16	8	24	51.267	0	17	36.2	274990000	7857000	13	27.1	98809000	2823100	16	34.7	289920000	8283400	17	36.6	104100000	2974200	21	43.8	766130000	21889000	23	52.6	1794500000	51273000
CON__P12035;CON__Q9DCV7;CON__Q3KNV1;CON__P08729;CON__Q9NSB2;CON__Q6ISB0;CON__REFSEQ:XP_932229	CON__P12035	>P12035 SWISS-PROT:P12035 Tax_Id=9606 Gene_Symbol=KRT3 Keratin, type II cytoskeletal 3	7	12	64.503	1	10	10.5	40313000	1007800	10	10.5	63586000	1589600	10	10.5	29633000	740830	8	8.6	0	0	10	18	0	0	9	8.9	0	0
CON__P12763	CON__P12763	>P12763 SWISS-PROT:P12763 (Bos taurus) Alpha-2-HS-glycoprotein precursor	1	24	38.418	0	20	62.1	76629000000	4257200000	20	57.9	102410000000	5689200000	24	71	109470000000	6081900000	20	57.9	76444000000	4246900000	19	56.3	57743000000	3208000000	19	56.3	87728000000	4873800000
CON__P13645;CON__Q7Z3Y7;CON__Q148H6;CON__Q7Z3Z0;CON__Q7Z3Y8;CON__Q99456;CON__Q2M2I5;CON__Q9UE12;CON__Q15323;CON__Q92764;CON__O76015;CON__O76013;CON__O76014	CON__P13645	>P13645 SWISS-PROT:P13645 Tax_Id=9606 Gene_Symbol=KRT10 Keratin, type I cytoskeletal 10	13	34	59.51	0	31	52.1	9137600000	294760000	33	56.7	12586000000	406000000	32	52.1	22898000000	738630000	32	52.1	10617000000	342490000	33	52.1	19486000000	628580000	33	52.1	31258000000	1008300000
CON__P13647	CON__P13647	>P13647 SWISS-PROT:P13647 Tax_Id=9606 Gene_Symbol=KRT5 Keratin, type II cytoskeletal 5	1	32	62.378	0	21	32.2	608340000	15598000	20	32.5	855430000	21934000	25	38.1	1162200000	29801000	22	34.9	921200000	23621000	26	40.7	2955500000	75782000	29	42.2	4505100000	115520000
CON__P15497	CON__P15497	>P15497 SWISS-PROT:P15497 (Bos taurus) Apolipoprotein A-I precursor	1	41	30.276	0	39	77	75293000000	3137200000	40	81.9	84242000000	3510100000	38	77.7	68759000000	2865000000	34	77.7	76184000000	3174300000	34	73.6	65232000000	2718000000	32	73.6	89310000000	3721300000
CON__P17690	CON__P17690	>P17690 SWISS-PROT:P17690 (Bos taurus) Beta-2-glycoprotein 1 precursor	1	11	38.252	0	9	27	1202300000	52275000	9	27	1520200000	66096000	11	39.4	1706000000	74175000	10	33.6	1779400000	77363000	9	27	1228400000	53410000	9	27	2217000000	96390000
CON__P17697	CON__P17697	>P17697 SWISS-PROT:P17697 (Bos taurus) Clusterin precursor	1	15	51.113	0	11	24.8	3801700000	165290000	11	24.8	3229500000	140410000	12	29.4	2788800000	121250000	13	27.1	3381400000	147020000	13	27.1	2541600000	110500000	12	25.5	3458600000	150370000
CON__P20930	CON__P20930	>P20930 SWISS-PROT:P20930 Tax_Id=9606 Gene_Symbol=FLG Filaggrin	1	1	435.16	0	0	0	0	0	0	0	0	0	0	0	0	0	1	0.4	3313900	11196	1	0.4	2617100	8841.5	0	0	0	0
CON__P21752	CON__P21752	>P21752 SWISS-PROT:P21752 (Bos taurus) Thymosin beta-9	1	1	4.8054	0	0	0	0	0	1	33.3	0	0	0	0	0	0	1	33.3	18051000	4512900	1	33.3	38664000	9665900	1	33.3	40065000	10016000
CON__P28800	CON__P28800	>P28800 SWISS-PROT:P28800 (Bos taurus) Alpha-2-antiplasmin precursor	1	23	54.71	0	20	58.1	7672800000	274030000	17	48.2	7929900000	283210000	19	54.9	7634300000	272650000	21	61.2	13626000000	486640000	19	60	12637000000	451330000	21	61.2	15944000000	569440000
CON__P34955	CON__P34955	>P34955 SWISS-PROT:P34955 (Bos taurus) Alpha-1-antiproteinase precursor	1	35	46.103	0	33	58.7	187780000000	6706500000	32	56	168460000000	6016300000	34	58.7	171150000000	6112400000	30	54.1	144150000000	5148100000	28	51.4	192490000000	6874600000	30	54.1	232820000000	8315100000
CON__P35527	CON__P35527	>P35527 SWISS-PROT:P35527 Tax_Id=9606 Gene_Symbol=KRT9 Keratin, type I cytoskeletal 9	1	34	62.129	0	29	61.3	5554400000	168320000	27	61.3	6143100000	186150000	29	61.5	7383200000	223730000	26	55.1	5471100000	165790000	31	59.1	18584000000	563140000	30	58.9	24820000000	752130000
CON__P35908;CON__Q6NXH9;CON__Q9R0H5;CON__P19013	CON__P35908	>P35908 SWISS-PROT:P35908 Tax_Id=9606 Gene_Symbol=KRT2 Keratin, type II cytoskeletal 2 epidermal	4	41	65.865	0	34	56.7	4046400000	89919000	33	58.3	5233100000	116290000	34	54	8291500000	184260000	33	59.7	4362800000	96950000	30	57.5	7394800000	164330000	34	61.2	10456000000	232360000
CON__P41361	CON__P41361	>P41361 SWISS-PROT:P41361 (Bos taurus) Antithrombin-III precursor	1	36	52.347	0	32	64.1	22610000000	646000000	32	66.5	31103000000	888640000	35	69.9	26770000000	764870000	31	65.2	38230000000	1092300000	31	64.9	38408000000	1097400000	31	62.6	47330000000	1352300000
CON__P50448	CON__P50448	>P50448 SWISS-PROT:P50448 (Bos taurus) Factor XIIa inhibitor precursor	1	14	51.723	0	12	35.3	2474200000	98967000	13	35.5	2663200000	106530000	12	30.8	2361000000	94439000	10	29.3	3143900000	125760000	12	29.5	2936800000	117470000	11	29.3	3469800000	138790000
CON__P67983	CON__P67983	>P67983 SWISS-PROT:P67983 (Bos taurus) Metallothionein-1A	1	1	5.9511	0	0	0	0	0	0	0	0	0	0	0	0	0	1	19.7	571890000	95315000	1	19.7	507290000	84549000	1	19.7	797510000	132920000
CON__P81644	CON__P81644	>P81644 SWISS-PROT:P81644 (Bos taurus) Apolipoprotein A-II precursor	1	6	11.202	0	5	28	5589000000	698620000	6	51	2302100000	287760000	5	28	1975000000	246880000	4	28	4526000000	565750000	4	28	4555700000	569470000	4	28	3276300000	409540000
CON__Q03247	CON__Q03247	>Q03247 SWISS-PROT:Q03247 (Bos taurus) Apolipoprotein E precursor	1	19	35.979	0	18	59.5	9955500000	452520000	18	59.5	15982000000	726470000	18	59.5	10352000000	470560000	19	60.4	11942000000	542800000	19	60.4	11145000000	506600000	18	59.5	17126000000	778440000
CON__Q04695;CON__Q9QWL7	CON__Q04695;CON__Q9QWL7	>Q04695 SWISS-PROT:Q04695 Tax_Id=9606 Gene_Symbol=KRT17 Keratin, type I cytoskeletal 17;>Q9QWL7 SWISS-PROT:Q9QWL7 Tax_Id=10090 Gene_Symbol=Krt17 Keratin, type I cytoskeletal 17	2	18	48.105	0	11	21.5	39353000	1063600	10	16.2	0	0	13	25.9	62723000	1695200	14	25.2	44663000	1207100	18	33.6	119220000	3222100	17	30.6	239340000	6468500
CON__Q05443	CON__Q05443	>Q05443 SWISS-PROT:Q05443 (Bos taurus) Lumican precursor	1	13	38.756	0	12	31.9	8253100000	458500000	12	31.9	5306700000	294820000	12	31.9	6633200000	368510000	11	32.5	6972000000	387330000	11	32.5	6275200000	348620000	11	29.5	9419900000	523330000
CON__Q05B55	CON__Q05B55	>Q05B55 TREMBL:Q05B55 (Bos taurus) Similar to Ig kappa chain C region	1	9	26.59	0	8	45.4	1743000000	116200000	9	45.4	2670600000	178040000	7	39.2	2270800000	151390000	6	35.8	1613400000	107560000	5	29.2	648970000	43265000	5	29.2	1228600000	81908000
CON__Q29443;CON__Q0IIK2;CON__Q2HJF0	CON__Q29443;CON__Q0IIK2	>Q29443 SWISS-PROT:Q29443 Serotransferrin - Bos taurus (Bovine).;>Q0IIK2 TREMBL:Q0IIK2 (Bos taurus) Transferrin	3	38	75.829	0	30	50.9	3831000000	64932000	27	46.4	7712400000	130720000	36	58.2	6463200000	109550000	32	54.2	6618500000	112180000	25	44.1	4343500000	73619000	26	47.7	6651200000	112730000
CON__Q0V8M9	CON__Q0V8M9	>Q0V8M9 TREMBL:Q0V8M9;Q9TRI0 (Bos taurus) similar to inter-alpha (globulin) inhibitor H3 isoform 2	1	32	99.536	0	28	45.8	7924900000	144090000	29	44.2	8474500000	154080000	27	37.7	8268000000	150330000	27	42.6	8976000000	163200000	27	41.5	9330300000	169640000	26	41.5	10683000000	194230000
CON__Q0VCM5	CON__Q0VCM5	>Q0VCM5 TREMBL:Q0VCM5 (Bos taurus) Similar to Inter-alpha-trypsin inhibitor heavy chain H1	1	17	101.24	0	14	19.6	1346000000	24925000	13	17.1	1668200000	30893000	15	19.5	1424300000	26377000	16	23.7	1767500000	32732000	14	18.5	2053500000	38029000	13	16.3	2858800000	52940000
CON__Q1A7A4	CON__Q1A7A4	>Q1A7A4 TREMBL:Q1A7A4 (Bos taurus) similar to complement component C5	1	55	188.74	0	49	37.1	5447500000	48639000	50	38.4	5672200000	50645000	47	36.7	5949400000	53119000	50	39.1	7951300000	70994000	49	39	7328900000	65436000	47	37	7974300000	71199000
CON__Q1RMK2	CON__Q1RMK2	>Q1RMK2 TREMBL:Q1RMK2 (Bos taurus) IGHM protein	1	25	65.056	0	23	56.8	40573000000	1067700000	25	60.5	58458000000	1538400000	25	60.5	57340000000	1508900000	20	54.4	38687000000	1018100000	19	49.4	38936000000	1024600000	19	49.4	44739000000	1177300000
CON__Q1RMN8	CON__Q1RMN8	>Q1RMN8 TREMBL:Q1RMN8 (Bos taurus) Similar to Immunoglobulin lambda-like polypeptide 1	1	5	24.536	0	5	35.9	1860100000	143090000	5	35.9	940160000	72320000	5	35.9	1380300000	106180000	5	35.9	1836900000	141300000	4	27.8	865530000	66579000	5	35.9	1105100000	85004000
CON__Q28065	CON__Q28065	>Q28065 SWISS-PROT:Q28065 (Bos taurus) C4b-binding protein alpha chain precursor	1	24	68.886	0	16	29.5	740560000	18989000	16	31	1641400000	42088000	24	38.9	2089800000	53586000	13	25.4	1251000000	32076000	11	21.8	838220000	21493000	12	23.1	1546100000	39645000
CON__Q28085	CON__Q28085	>Q28085 SWISS-PROT:Q28085 (Bos taurus) Complement factor H precursor	1	27	140.37	0	10	6.7	467340000	5630700	10	6.7	707890000	8528800	10	7.8	639170000	7700900	25	24.2	3744400000	45114000	24	21.8	3890800000	46877000	24	21.8	5994500000	72223000
CON__Q28107	CON__Q28107	>Q28107 SWISS-PROT:Q28107 (Bos taurus) Coagulation factor V precursor	1	59	248.98	0	47	23.3	11822000000	109460000	48	23.3	13965000000	129300000	50	24.4	13179000000	122030000	53	27.2	22065000000	204300000	52	26.8	18789000000	173970000	54	26.6	29053000000	269010000
CON__Q28194	CON__Q28194	>Q28194 TREMBL:Q28194 (Bos taurus) Thrombospondin-1	1	30	129.39	0	24	20.6	2541600000	34346000	25	22.1	3222900000	43552000	23	19.1	2950400000	39870000	28	25.3	4156200000	56165000	27	24.5	4636000000	62649000	28	24.2	7326600000	99008000
CON__Q29RQ1	CON__Q29RQ1	>Q29RQ1 SWISS-PROT:Q29RQ1 (Bos taurus) Complement component C7 precursor	1	23	93.089	0	17	27.3	2671100000	46054000	16	27.2	2634600000	45424000	18	28.6	2383500000	41095000	21	35.5	3634100000	62658000	19	29.7	3832700000	66081000	19	32.7	3922000000	67621000
CON__Q2KIF2	CON__Q2KIF2	>Q2KIF2 TREMBL:Q2KIF2 (Bos taurus) Similar to leucine-rich alpha-2-glycoprotein 1	1	13	38.348	0	10	27.5	1580300000	83175000	11	34.4	1744400000	91811000	10	27.5	1822100000	95898000	10	31.5	1494300000	78650000	10	27.5	1628900000	85730000	9	25.4	1846300000	97173000
CON__Q2KIG3	CON__Q2KIG3	>Q2KIG3 TREMBL:Q2KIG3 (Bos taurus) Similar to carboxypeptidase B2	1	16	48.821	0	14	34.8	1236300000	41209000	13	34.8	1633200000	54438000	15	37.4	1433400000	47781000	11	28.8	3076600000	102550000	13	31.4	2093900000	69797000	14	39.2	3345900000	111530000
CON__Q2KIH2	CON__Q2KIH2	>Q2KIH2 TREMBL:Q2KIH2;Q68RU0 (Bos taurus) Ovarian and testicular apolipoprotein N	1	3	29.091	0	3	9.7	105790000	7556400	1	3.1	160480000	11463000	2	6.6	123750000	8839500	1	3.1	116000000	8285500	1	3.1	80472000	5748000	1	3.1	136540000	9753200
CON__Q2KIS7	CON__Q2KIS7	>Q2KIS7 SWISS-PROT:Q2KIS7 (Bos taurus) Tetranectin precursor	1	2	22.144	0	0	0	0	0	0	0	0	0	0	0	0	0	1	6.9	12884000	1073700	1	6.9	11796000	982970	2	17.3	114420000	9535200
CON__Q2KIT0	CON__Q2KIT0	>Q2KIT0 TREMBL:Q2KIT0 (Bos taurus) Similar to collagen, type X, alpha 1	1	1	20.646	0	0	0	0	0	1	12	28239000	1486300	0	0	0	0	1	12	128490000	6762800	1	12	64558000	3397800	1	12	120780000	6357000
CON__Q2KJ83	CON__Q2KJ83	>Q2KJ83 TREMBL:Q2KJ83 (Bos taurus) Similar to Carboxypeptidase N catalytic chain	1	18	52.668	0	16	52.6	4620400000	177710000	16	50.4	4338500000	166870000	14	43.9	3844000000	147850000	16	52.8	5218100000	200700000	16	50.2	6605200000	254050000	17	54.8	8037700000	309140000
CON__Q2KJC7	CON__Q2KJC7	>Q2KJC7 TREMBL:Q2KJC7;Q8HZM3 (Bos taurus) Periostin, osteoblast specific factor	1	37	86.858	0	31	49.9	15602000000	318420000	32	53.1	15094000000	308040000	34	56.4	12136000000	247670000	32	54.7	16413000000	334950000	31	52.4	19063000000	389050000	32	52.4	23742000000	484530000
CON__Q2KJF1	CON__Q2KJF1	>Q2KJF1 TREMBL:Q2KJF1 (Bos taurus) Alpha-1-B glycoprotein	1	16	53.553	0	15	39	1250500000	56839000	15	39	1515900000	68905000	14	37.4	1319100000	59961000	12	35.4	1472000000	66910000	13	37.6	1177900000	53540000	13	37.6	1628700000	74031000
CON__Q2TBQ1	CON__Q2TBQ1	>Q2TBQ1 TREMBL:Q2TBQ1 (Bos taurus) Coagulation factor XIII, B polypeptide	1	13	75.166	0	10	15	325840000	7758200	9	13.8	511380000	12176000	11	19.2	655080000	15597000	8	14.4	829850000	19758000	7	11.3	527960000	12570000	6	10.3	537650000	12801000
CON__Q2UVX4	CON__Q2UVX4	>Q2UVX4 SWISS-PROT:Q2UVX4 (Bos taurus) Complement C3 precursor	1	140	187.37	0	127	72.3	157320000000	1322000000	124	69	178960000000	1503900000	129	71.8	164670000000	1383700000	123	73.7	199220000000	1674100000	121	72.5	176230000000	1481000000	122	68.9	225820000000	1897700000
CON__Q32PI4	CON__Q32PI4	>Q32PI4 TREMBL:Q32PI4 (Bos taurus) Similar to complement factor I	1	4	68.932	0	0	0	0	0	0	0	0	0	0	0	0	0	2	2.4	35326000	751620	2	2.9	25855000	550120	3	4.2	69769000	1484400
CON__Q32PJ2	CON__Q32PJ2	>Q32PJ2 SWISS-PROT:Q32PJ2 (Bos taurus) Apolipoprotein A-IV precursor	1	19	43.017	0	18	54.7	1583300000	58640000	18	48.7	2265400000	83903000	18	48.7	1407100000	52115000	16	47.9	1462900000	54182000	18	54.5	1648200000	61044000	17	54.5	2320100000	85931000
CON__Q3KUS7	CON__Q3KUS7	>Q3KUS7 TREMBL:Q3KUS7 (Bos taurus) Complement factor B	1	23	85.411	0	17	27.8	2475900000	45850000	17	26.4	2288200000	42375000	19	31.7	2194200000	40634000	20	31.8	4257700000	78846000	16	26.4	3987200000	73836000	17	27.9	3889300000	72024000
CON__Q3MHH8	CON__Q3MHH8	>Q3MHH8 TREMBL:Q3MHH8 (Bos taurus) Amylase, alpha 2B; pancreatic	1	11	57.407	0	11	25.8	1681600000	48045000	11	25.8	1475400000	42155000	10	21.3	1824300000	52123000	10	24.1	1603700000	45821000	6	14.7	1407200000	40205000	7	19.2	1734200000	49548000
CON__Q3MHN2	CON__Q3MHN2	>Q3MHN2 SWISS-PROT:Q3MHN2 (Bos taurus) Complement component C9 precursor	1	30	61.998	0	25	51.3	18511000000	462780000	25	42.2	18399000000	459990000	28	53.5	20935000000	523370000	23	49.6	25040000000	625990000	20	42.9	19709000000	492740000	20	39.2	21137000000	528430000
CON__Q3MHN5	CON__Q3MHN5	>Q3MHN5 SWISS-PROT:Q3MHN5 (Bos taurus) Vitamin D-binding protein precursor	1	15	53.341	0	11	26.2	438330000	14140000	10	21.5	509840000	16447000	12	33.5	408670000	13183000	13	32.7	274310000	8848800	10	22.8	198680000	6408900	9	21.3	444330000	14333000
CON__Q3SX09	CON__Q3SX09	>Q3SX09 TREMBL:Q3SX09 (Bos taurus) similar to HBG protein	1	21	22.06	0	18	62.7	48684000000	3744900000	18	62.7	51973000000	3997900000	18	62.7	50885000000	3914200000	20	62.7	74830000000	5756100000	17	62.7	59132000000	4548600000	18	65.7	86415000000	6647300000
CON__Q3SX14	CON__Q3SX14	>Q3SX14 TREMBL:Q3SX14 (Bos taurus) Similar to Gelsolin	1	36	85.686	0	30	43.5	8539000000	170780000	31	45.8	10607000000	212140000	29	44.2	7383900000	147680000	33	49.2	14013000000	280260000	33	50.7	15507000000	310130000	34	52.4	21005000000	420100000
CON__Q3SZ57	CON__Q3SZ57	>Q3SZ57 SWISS-PROT:Q3SZ57 (Bos taurus) Alpha-fetoprotein precursor	1	17	68.587	0	13	22	1569800000	34126000	13	26.1	2041000000	44370000	17	35.7	2210500000	48055000	13	26.2	2278300000	49528000	10	17.2	2442400000	53095000	11	20.3	2996200000	65134000
CON__Q3SZH5	CON__Q3SZH5	>Q3SZH5 TREMBL:Q3SZH5 (Bos taurus) Similar to Angiotensinogen	1	21	45.456	0	21	69.1	30466000000	1324600000	21	69.1	29798000000	1295600000	20	66.3	26721000000	1161800000	20	68.4	30943000000	1345300000	20	68.4	32500000000	1413000000	20	68.4	44140000000	1919100000
CON__Q3SZR3	CON__Q3SZR3	>Q3SZR3 SWISS-PROT:Q3SZR3 (Bos taurus) Alpha-1-acid glycoprotein precursor	1	6	23.182	0	6	30.7	370610000	21800000	6	30.7	366830000	21578000	5	30.7	412380000	24258000	4	23.3	231730000	13631000	4	21.3	302720000	17807000	3	17.8	227160000	13362000
CON__Q3SZV7	CON__Q3SZV7	>Q3SZV7 TREMBL:Q3SZV7 (Bos taurus) Similar to hemopexin	1	12	52.295	0	9	25.4	532510000	16641000	9	25.4	730380000	22824000	10	26.7	667960000	20874000	7	18	759800000	23744000	8	18.7	747620000	23363000	7	18	953630000	29801000
CON__Q3T052	CON__Q3T052	>Q3T052 TREMBL:Q3T052;Q5EA67 (Bos taurus) Inter-alpha (Globulin) inhibitor H4	1	50	101.51	0	44	64.3	40982000000	745130000	44	64.1	51754000000	940990000	46	65.5	41411000000	752930000	43	61.7	38045000000	691730000	42	60.3	40862000000	742940000	44	64.4	55686000000	1012500000
CON__Q3Y5Z3	CON__Q3Y5Z3	>Q3Y5Z3 SWISS-PROT:Q3Y5Z3 (Bos taurus) Adiponectin precursor	1	6	26.133	0	6	28.8	370710000	26479000	6	28.8	628830000	44917000	6	28.8	411180000	29370000	4	19.2	574000000	41000000	4	19.2	340300000	24307000	4	19.2	609310000	43522000
CON__Q3ZBD7	CON__Q3ZBD7	>Q3ZBD7 SWISS-PROT:Q3ZBD7 (Bos taurus) Glucose-6-phosphate isomerase	1	11	62.87	0	8	19.2	489710000	12887000	9	21.9	548540000	14435000	9	21.9	564470000	14855000	11	25	889880000	23418000	11	25	718270000	18902000	10	24.6	772540000	20330000
CON__Q3ZBS7	CON__Q3ZBS7	>Q3ZBS7 TREMBL:Q3ZBS7 (Bos taurus) Vitronectin	1	23	54.099	0	17	33.9	39933000000	1663900000	17	33.9	47459000000	1977400000	18	33.9	42491000000	1770500000	23	36.6	180060000000	7502400000	22	36.6	202610000000	8442200000	22	36.6	211590000000	8816200000
CON__Q58D62	CON__Q58D62	>Q58D62 SWISS-PROT:Q58D62 (Bos taurus) Fetuin-B precursor	1	13	42.663	0	10	30	5909200000	246220000	8	26.9	4486300000	186930000	12	41.6	6374600000	265610000	11	40.8	7662400000	319270000	10	32.6	5126100000	213590000	10	30	5567100000	231960000
CON__Q5D862	CON__Q5D862	>Q5D862 SWISS-PROT:Q5D862 Tax_Id=9606 Gene_Symbol=FLG2 Filaggrin-2	1	2	248.07	0	2	1.3	78530000	969500	2	1.3	107650000	1329100	2	1.3	97951000	1209300	1	0.5	18865000	232900	1	0.5	31205000	385250	1	0.5	37660000	464940
CON__Q5XQN5;CON__Q922U2;CON__P05787;CON__H-INV:HIT000292931;CON__Q9H552	CON__Q5XQN5;CON__Q922U2	>Q5XQN5 SWISS-PROT:Q5XQN5 (Bos taurus) Keratin, type II cytoskeletal 5;>Q922U2 SWISS-PROT:Q922U2 Tax_Id=10090 Gene_Symbol=Krt5 Keratin, type II cytoskeletal 5	5	27	62.936	1	17	21.6	0	0	16	28	0	0	20	24.6	0	0	18	23	0	0	21	24.1	0	0	23	25.5	0	0
CON__Q6T181	CON__Q6T181	>Q6T181 TREMBL:Q6T181;Q6T182 (Bos taurus) similar to sex hormone-binding globulin	1	10	43.315	0	8	27.9	1029900000	46814000	8	27.9	1008300000	45833000	9	34.2	1154400000	52473000	8	27.9	883930000	40179000	9	33.2	932810000	42400000	9	33.2	1346400000	61202000
CON__Q7RTS7;CON__Q32MB2;CON__Q14CN4-1;CON__Q6IME9;CON__Q3SY84	CON__Q7RTS7;CON__Q32MB2;CON__Q14CN4-1;CON__Q6IME9;CON__Q3SY84	>Q7RTS7 SWISS-PROT:Q7RTS7 Tax_Id=9606 Gene_Symbol=KRT74 Keratin, type II cytoskeletal 74;>Q32MB2 TREMBL:Q32MB2;Q86Y46 Tax_Id=9606 Gene_Symbol=KRT73 Keratin-73;>Q14CN4-1 SWISS-PROT:Q14CN4-1 Tax_Id=9606 Gene_Symbol=KRT72 Isoform 1 of Keratin, type II cytoske	5	6	57.865	0	6	7.6	56114000	1305000	5	7.4	80751000	1877900	6	7.6	115040000	2675300	5	7.2	96326000	2240100	4	7	229530000	5337800	6	7.6	320910000	7462900
CON__Q8N1N4-2;CON__Q7RTT2	CON__Q8N1N4-2;CON__Q7RTT2	>Q8N1N4-2 SWISS-PROT:Q8N1N4-2 Tax_Id=9606 Gene_Symbol=KRT78 Isoform 2 of Keratin, type II cytoskeletal 78;>Q7RTT2 TREMBL:Q7RTT2 Tax_Id=9606 Gene_Symbol=KRT78 Keratin-78	2	7	56.964	0	2	2.9	0	0	2	2.9	0	0	4	7.5	11989000	285450	1	1.5	0	0	5	9.2	13706000	326330	3	6.1	68834000	1638900
CON__Q7Z3Y9	CON__Q7Z3Y9	>Q7Z3Y9 SWISS-PROT:Q7Z3Y9 Tax_Id=9606 Gene_Symbol=KRT26 Keratin, type I cytoskeletal 26	1	4	51.91	0.0097245	2	3.8	15933000	569040	2	3.8	23094000	824780	3	7.3	18115000	646970	1	1.9	0	0	2	3.6	60131000	2147500	1	1.9	0	0
CON__Q86YZ3	CON__Q86YZ3	>Q86YZ3 SWISS-PROT:Q86YZ3 Tax_Id=9606 Gene_Symbol=HRNR Hornerin	1	3	282.39	0	0	0	0	0	0	0	0	0	0	0	0	0	2	4.5	14319000	127840	3	5.2	42817000	382290	3	5.2	78717000	702830
CON__Q8VED5	CON__Q8VED5	>Q8VED5 TREMBL:Q8VED5 Tax_Id=10090 Gene_Symbol=Krt79 Keratin 79	1	10	57.552	0	7	8.9	49504000	1302700	7	8.9	132580000	3489000	7	8.9	79247000	2085500	6	7.2	171550000	4514400	9	10.7	119020000	3132100	9	9.8	103770000	2730800
CON__Q95121	CON__Q95121	>Q95121 SWISS-PROT:Q95121 (Bos taurus) Pigment epithelium-derived factor precursor	1	20	46.228	0	20	60.6	12972000000	447310000	20	60.6	14325000000	493970000	20	60.6	12149000000	418920000	19	57.7	16039000000	553080000	18	57.7	16661000000	574530000	18	55.5	19202000000	662130000
CON__Q95M17	CON__Q95M17	>Q95M17 SWISS-PROT:Q95M17 (Bos taurus) Acidic mammalian chitinase precursor	1	12	52.129	0	11	26.9	1329400000	53175000	11	26.9	1384600000	55386000	12	31.6	1335600000	53425000	9	24.2	1731500000	69262000	9	24.2	1452900000	58115000	9	24.2	1412800000	56511000
CON__Q9N2I2	CON__Q9N2I2	>Q9N2I2 SWISS-PROT:Q9N2I2 (Bos taurus) Plasma serine protease inhibitor precursor	1	21	45.296	0	18	54.2	3574500000	132390000	17	51.2	4233700000	156800000	18	51.5	3254200000	120530000	20	56.2	5255900000	194660000	21	61.9	5925100000	219450000	19	60.1	8842700000	327510000
CON__Q9TRI1	CON__Q9TRI1	>Q9TRI1 TREMBL:Q9TRI1 (Bos taurus) similar to inter-alpha-trypsin inhibitor heavy chain2	1	44	106.19	0	33	38.5	30336000000	514170000	34	43.1	41601000000	705100000	35	42.5	30346000000	514340000	36	44	37233000000	631080000	35	41.1	38280000000	648810000	36	44.8	46688000000	791330000
CON__Q9TT36	CON__Q9TT36	>Q9TT36 SWISS-PROT:Q9TT36 (Bos taurus) Thyroxine-binding globulin precursor	1	13	46.017	0	12	32.6	1477100000	64222000	12	32.6	1690300000	73489000	12	32.6	1413900000	61473000	8	23.8	1084800000	47165000	9	27.5	1359100000	59089000	10	29.7	1574400000	68452000
CON__Q9TTE1	CON__Q9TTE1	>Q9TTE1 SWISS-PROT:Q9TTE1 (Bos taurus) Endopin-1 precursor	1	15	46.203	0	15	38	3389400000	141220000	15	38	4796800000	199870000	15	38	3877600000	161570000	14	34.3	3680200000	153340000	14	34.3	3862800000	160950000	14	34.3	5067900000	211160000
CON__REFSEQ:XP_001252647	CON__REFSEQ:XP_001252647	>REFSEQ:XP_001252647 (Bos taurus) similar to endopin 2B	1	11	46.897	0	10	27.8	1931500000	87795000	10	27.8	1641400000	74611000	10	27.8	1781800000	80991000	7	17.7	1017700000	46261000	7	17.7	905410000	41155000	7	17.7	2329100000	105870000
CON__REFSEQ:XP_585019	CON__REFSEQ:XP_585019	>REFSEQ:XP_585019 (Bos taurus) similar to afamin	1	6	69.561	0	4	6.6	142200000	3385800	5	8.6	155500000	3702300	5	8.6	171270000	4077700	5	12.4	172780000	4113900	3	7.8	152640000	3634300	3	7.8	151470000	3606400
REV__CON__ENSEMBL:ENSBTAP00000032840	REV__CON__ENSEMBL:ENSBTAP00000032840	>ENSEMBL:ENSBTAP00000032840 (Bos taurus) similar to apolipoprotein B, partial	1	2	92.273	0.0016949	2	0	93844000	NaN	2	0	299370000	NaN	2	0	165080000	NaN	1	0	84766000	NaN	1	0	28101000	NaN	1	0	74818000	NaN
REV__CON__P00735	REV__CON__P00735	>P00735 SWISS-PROT:P00735 (Bos taurus) Prothrombin precursor (Fragment)	1	1	70.505	1	0	0	0	NaN	0	0	0	NaN	0	0	0	NaN	0	0	0	NaN	0	0	0	NaN	1	0	50909000	NaN
REV__CON__P21578	REV__CON__P21578	>P21578 SWISS-PROT:P21578|LUXY_VIBFI Yellow fluorescent protein (YFP)- Vibrio fischeri.	1	1	22.236	0.0098361	1	0	12322000	NaN	1	0	43769000	NaN	1	0	49862000	NaN	0	0	0	NaN	0	0	0	NaN	0	0	0	NaN
REV__CON__Q2KJC7	REV__CON__Q2KJC7	>Q2KJC7 TREMBL:Q2KJC7;Q8HZM3 (Bos taurus) Periostin, osteoblast specific factor	1	3	86.858	0.0066667	2	0	795240000	NaN	2	0	1058700000	NaN	2	0	636970000	NaN	2	0	744840000	NaN	2	0	361080000	NaN	2	0	584040000	NaN
REV__tr|B5Z707|B5Z707_HELPG	REV__tr|B5Z707|B5Z707_HELPG	>tr|B5Z707|B5Z707_HELPG Uncharacterized protein OS=Helicobacter pylori (strain G27) OX=563041 GN=hydE PE=4 SV=1	1	3	58.388	0.0033613	1	0	20402000	NaN	1	0	51179000	NaN	1	0	79234000	NaN	2	0	364670000	NaN	2	0	266280000	NaN	2	0	477840000	NaN
REV__tr|B5Z7G2|B5Z7G2_HELPG	REV__tr|B5Z7G2|B5Z7G2_HELPG	>tr|B5Z7G2|B5Z7G2_HELPG MPT synthase subunit 2 OS=Helicobacter pylori (strain G27) OX=563041 GN=HPG27_756 PE=3 SV=1	1	1	16.479	0.0050167	1	0	293670000	NaN	1	0	295100000	NaN	1	0	265860000	NaN	1	0	294290000	NaN	1	0	215580000	NaN	1	0	308970000	NaN
REV__tr|B5Z8Q4|B5Z8Q4_HELPG	REV__tr|B5Z8Q4|B5Z8Q4_HELPG	>tr|B5Z8Q4|B5Z8Q4_HELPG NAD-dependent protein deacylase OS=Helicobacter pylori (strain G27) OX=563041 GN=cobB PE=3 SV=1	1	1	25.953	1	0	0	0	NaN	0	0	0	NaN	0	0	0	NaN	0	0	0	NaN	1	0	36852000	NaN	1	0	149780000	NaN
REV__tr|B5Z8W7|B5Z8W7_HELPG	REV__tr|B5Z8W7|B5Z8W7_HELPG	>tr|B5Z8W7|B5Z8W7_HELPG 50S ribosomal protein L3 OS=Helicobacter pylori (strain G27) OX=563041 GN=rplC PE=3 SV=1	1	3	21.191	1	2	0	291350000	NaN	2	0	696470000	NaN	2	0	875010000	NaN	1	0	301720000	NaN	1	0	110290000	NaN	2	0	182470000	NaN
REV__tr|B5Z965|B5Z965_HELPG	REV__tr|B5Z965|B5Z965_HELPG	>tr|B5Z965|B5Z965_HELPG Biopolymer transport protein OS=Helicobacter pylori (strain G27) OX=563041 GN=HPG27_1368 PE=3 SV=1	1	1	15.041	0.0082781	0	0	0	NaN	0	0	0	NaN	0	0	0	NaN	0	0	0	NaN	1	0	188900000	NaN	1	0	101950000	NaN
REV__tr|B5Z9F0|B5Z9F0_HELPG	REV__tr|B5Z9F0|B5Z9F0_HELPG	>tr|B5Z9F0|B5Z9F0_HELPG Type I restriction enzyme R Protein OS=Helicobacter pylori (strain G27) OX=563041 GN=HPG27_1457 PE=3 SV=1	1	2	115.66	1	1	0	243880000	NaN	1	0	1422100000	NaN	1	0	563330000	NaN	1	0	358170000	NaN	1	0	158430000	NaN	1	0	404760000	NaN
tr|B5Z8X5|B5Z8X5_HELPG	tr|B5Z8X5|B5Z8X5_HELPG	>tr|B5Z8X5|B5Z8X5_HELPG Cation efflux system protein OS=Helicobacter pylori (strain G27) OX=563041 GN=HPG27_1276 PE=4 SV=1	1	1	38.126	1	0	0	0	0	0	0	0	0	0	0	0	0	1	3	51327000	2138600	1	3	43955000	1831500	1	3	48576000	2024000
tr|B5Z9X4|B5Z9X4_HELPG	tr|B5Z9X4|B5Z9X4_HELPG	>tr|B5Z9X4|B5Z9X4_HELPG Uncharacterized protein OS=Helicobacter pylori (strain G27) OX=563041 GN=HPG27_187 PE=4 SV=1	1	1	14.624	1	0	0	0	0	0	0	0	0	0	0	0	0	1	7.1	30298000	2754400	1	7.1	27018000	2456200	1	7.1	39680000	3607300
tr|B5ZA10|B5ZA10_HELPG	tr|B5ZA10|B5ZA10_HELPG	>tr|B5ZA10|B5ZA10_HELPG Neutrophil activating protein OS=Helicobacter pylori (strain G27) OX=563041 GN=HPG27_223 PE=3 SV=1	1	2	16.808	1	0	0	0	0	0	0	0	0	0	0	0	0	1	5.6	36530000	3321000	1	5.6	49857000	4532400	2	5.6	55060000	5005400

## Sheet: Control
General information
Protein IDs	Majority protein IDs	Fasta headers	Number of proteins	Number of peptide identified	Mol. weight [kDa]	Q-value	Gel_Control_1				Gel_Control_2				Gel_Control_3
			If more than 1 : peptides are shared	all sample combined	Theoretical	Statistical Score	# Peptides	Sequence coverage [%]	Intensity	iBAQ	# Peptides	Sequence coverage [%]	Intensity	iBAQ	# Peptides	Sequence coverage [%]	Intensity	iBAQ
sp|B5Z670|UREH_HELPG	sp|B5Z670|UREH_HELPG	>sp|B5Z670|UREH_HELPG Urease accessory protein UreH OS=Helicobacter pylori (strain G27) OX=563041 GN=ureH PE=3 SV=1	1	3	29.773	0	1	3.4	5353100	334570	2	10.9	46402000	2900100	0	0	0	0
sp|B5Z671|UREG_HELPG	sp|B5Z671|UREG_HELPG	>sp|B5Z671|UREG_HELPG Urease accessory protein UreG OS=Helicobacter pylori (strain G27) OX=563041 GN=ureG PE=3 SV=1	1	7	21.955	0	4	22.1	125850000	9680600	4	22.1	157490000	12115000	5	27.6	155970000	11998000
sp|B5Z674|URE1_HELPG	sp|B5Z674|URE1_HELPG	>sp|B5Z674|URE1_HELPG Urease subunit beta OS=Helicobacter pylori (strain G27) OX=563041 GN=ureB PE=3 SV=1	1	19	61.713	0	16	33.4	5106300000	176080000	16	31.1	2861200000	98664000	16	35.7	6597600000	227500000
sp|B5Z683|RS9_HELPG	sp|B5Z683|RS9_HELPG	>sp|B5Z683|RS9_HELPG 30S ribosomal protein S9 OS=Helicobacter pylori (strain G27) OX=563041 GN=rpsI PE=3 SV=1	1	3	14.508	0	2	20.2	36980000	3361800	2	20.2	98134000	8921200	2	20.2	57358000	5214300
sp|B5Z684|RL13_HELPG	sp|B5Z684|RL13_HELPG	>sp|B5Z684|RL13_HELPG 50S ribosomal protein L13 OS=Helicobacter pylori (strain G27) OX=563041 GN=rplM PE=3 SV=1	1	3	16.142	0	1	7.1	48256000	4825600	2	12.8	69597000	6959700	2	12.8	83630000	8363000
sp|B5Z6D1|CH60_HELPG	sp|B5Z6D1|CH60_HELPG	>sp|B5Z6D1|CH60_HELPG 60 kDa chaperonin OS=Helicobacter pylori (strain G27) OX=563041 GN=groL PE=3 SV=1	1	31	58.227	0	25	54	3530200000	86103000	25	54	4515100000	110130000	24	50	3112000000	75903000
sp|B5Z6D2|CH10_HELPG	sp|B5Z6D2|CH10_HELPG	>sp|B5Z6D2|CH10_HELPG 10 kDa chaperonin OS=Helicobacter pylori (strain G27) OX=563041 GN=groS PE=3 SV=1	1	4	12.989	0	2	17.8	52444000	5827100	3	23.7	174380000	19375000	3	23.7	143460000	15940000
sp|B5Z6E3|PANC_HELPG	sp|B5Z6E3|PANC_HELPG	>sp|B5Z6E3|PANC_HELPG Pantothenate synthetase OS=Helicobacter pylori (strain G27) OX=563041 GN=panC PE=3 SV=1	1	5	31.237	0	3	10.1	45952000	2188200	3	10.1	64621000	3077200	3	10.1	45707000	2176500
sp|B5Z6E6|IF2_HELPG	sp|B5Z6E6|IF2_HELPG	>sp|B5Z6E6|IF2_HELPG Translation initiation factor IF-2 OS=Helicobacter pylori (strain G27) OX=563041 GN=infB PE=3 SV=1	1	8	104.64	0	8	9.9	415790000	6599800	8	9.9	660860000	10490000	8	9.9	547560000	8691400
sp|B5Z6E9|ACSA_HELPG	sp|B5Z6E9|ACSA_HELPG	>sp|B5Z6E9|ACSA_HELPG Acetyl-coenzyme A synthetase OS=Helicobacter pylori (strain G27) OX=563041 GN=acsA PE=3 SV=1	1	10	74.94	0	7	12.8	156060000	3251300	8	14.2	348970000	7270300	8	14.4	286840000	5975700
sp|B5Z6J9|SYE1_HELPG	sp|B5Z6J9|SYE1_HELPG	>sp|B5Z6J9|SYE1_HELPG Glutamate--tRNA ligase 1 OS=Helicobacter pylori (strain G27) OX=563041 GN=gltX1 PE=1 SV=1	1	9	53.318	0	5	16.2	295000000	6860500	7	21.2	286760000	6668900	5	16.2	205800000	4786100
sp|B5Z6N7|RL9_HELPG	sp|B5Z6N7|RL9_HELPG	>sp|B5Z6N7|RL9_HELPG 50S ribosomal protein L9 OS=Helicobacter pylori (strain G27) OX=563041 GN=rplI PE=3 SV=1	1	3	16.522	0	2	11.4	39028000	3002100	2	11.4	33137000	2549000	2	11.4	40195000	3091900
sp|B5Z6S9|ACCA_HELPG	sp|B5Z6S9|ACCA_HELPG	>sp|B5Z6S9|ACCA_HELPG Acetyl-coenzyme A carboxylase carboxyl transferase subunit alpha OS=Helicobacter pylori (strain G27) OX=563041 GN=accA PE=3 SV=1	1	2	34.923	0	2	7.4	14856000	645900	1	2.9	22178000	964260	0	0	0	0
sp|B5Z6U1|AMPA_HELPG	sp|B5Z6U1|AMPA_HELPG	>sp|B5Z6U1|AMPA_HELPG Probable cytosol aminopeptidase OS=Helicobacter pylori (strain G27) OX=563041 GN=pepA PE=3 SV=1	1	6	54.501	0	4	9.9	61982000	1631100	4	9.9	81406000	2142300	4	9.9	78504000	2065900
sp|B5Z6U3|APT_HELPG	sp|B5Z6U3|APT_HELPG	>sp|B5Z6U3|APT_HELPG Adenine phosphoribosyltransferase OS=Helicobacter pylori (strain G27) OX=563041 GN=apt PE=3 SV=1	1	3	19.833	0	2	23.5	146390000	12199000	2	23.5	52518000	4376500	2	23.5	145400000	12117000
sp|B5Z6X6|DCUP_HELPG	sp|B5Z6X6|DCUP_HELPG	>sp|B5Z6X6|DCUP_HELPG Uroporphyrinogen decarboxylase OS=Helicobacter pylori (strain G27) OX=563041 GN=hemE PE=3 SV=1	1	3	38.351	0	1	2.7	8303100	415160	3	9.1	56079000	2803900	2	5.9	9261500	463070
sp|B5Z6Y6|DNLJ_HELPG	sp|B5Z6Y6|DNLJ_HELPG	>sp|B5Z6Y6|DNLJ_HELPG DNA ligase OS=Helicobacter pylori (strain G27) OX=563041 GN=ligA PE=3 SV=1	1	8	74.328	0	4	6.5	88460000	1669100	5	8.2	154380000	2912800	7	11.4	171880000	3243000
sp|B5Z6Y8|SYDND_HELPG	sp|B5Z6Y8|SYDND_HELPG	>sp|B5Z6Y8|SYDND_HELPG Aspartate--tRNA(Asp/Asn) ligase OS=Helicobacter pylori (strain G27) OX=563041 GN=aspS PE=3 SV=1	1	14	65.337	0	5	12.1	92129000	1919400	7	14.6	202250000	4213400	5	9	70887000	1476800
sp|B5Z6Y9|KAD_HELPG	sp|B5Z6Y9|KAD_HELPG	>sp|B5Z6Y9|KAD_HELPG Adenylate kinase OS=Helicobacter pylori (strain G27) OX=563041 GN=adk PE=3 SV=1	1	5	21.355	0	3	24.1	78096000	4593900	4	29.8	96277000	5663400	3	24.1	63103000	3711900
sp|B5Z6Z7|ISPG_HELPG	sp|B5Z6Z7|ISPG_HELPG	>sp|B5Z6Z7|ISPG_HELPG 4-hydroxy-3-methylbut-2-en-1-yl diphosphate synthase (flavodoxin) OS=Helicobacter pylori (strain G27) OX=563041 GN=ispG PE=3 SV=1	1	4	39.256	0	3	10.6	62159000	2143400	3	10.6	70647000	2436100	3	10.6	59413000	2048700
sp|B5Z711|QUEC_HELPG	sp|B5Z711|QUEC_HELPG	>sp|B5Z711|QUEC_HELPG 7-cyano-7-deazaguanine synthase OS=Helicobacter pylori (strain G27) OX=563041 GN=queC PE=3 SV=1	1	2	25.33	0	1	9.7	2779300	163490	0	0	0	0	0	0	0	0
sp|B5Z716|SYE2_HELPG	sp|B5Z716|SYE2_HELPG	>sp|B5Z716|SYE2_HELPG Glutamate--tRNA ligase 2 OS=Helicobacter pylori (strain G27) OX=563041 GN=gltX2 PE=3 SV=1	1	6	51.089	0	3	7.5	47319000	1478700	1	2.3	27152000	848510	1	2.3	14921000	466270
sp|B5Z721|MURA_HELPG	sp|B5Z721|MURA_HELPG	>sp|B5Z721|MURA_HELPG UDP-N-acetylglucosamine 1-carboxyvinyltransferase OS=Helicobacter pylori (strain G27) OX=563041 GN=murA PE=3 SV=1	1	2	45.665	0	2	5.7	35418000	1311800	2	5.7	32948000	1220300	1	2.8	23177000	858410
sp|B5Z7E8|SECA_HELPG	sp|B5Z7E8|SECA_HELPG	>sp|B5Z7E8|SECA_HELPG Protein translocase subunit SecA OS=Helicobacter pylori (strain G27) OX=563041 GN=secA PE=3 SV=1	1	19	99.16	0	14	20.7	350360000	4799400	13	19.4	504860000	6915900	12	17.8	357100000	4891800
sp|B5Z7F7|TIG_HELPG	sp|B5Z7F7|TIG_HELPG	>sp|B5Z7F7|TIG_HELPG Trigger factor OS=Helicobacter pylori (strain G27) OX=563041 GN=tig PE=3 SV=1	1	19	51.752	0	14	29.3	857540000	23821000	14	27.5	984750000	27354000	11	19.1	684670000	19019000
sp|B5Z7J5|GATA_HELPG	sp|B5Z7J5|GATA_HELPG	>sp|B5Z7J5|GATA_HELPG Glutamyl-tRNA(Gln) amidotransferase subunit A OS=Helicobacter pylori (strain G27) OX=563041 GN=gatA PE=3 SV=1	1	2	49.65	0	2	11.3	22018000	880730	1	4.4	19035000	761400	0	0	0	0
sp|B5Z7J7|SPEE_HELPG	sp|B5Z7J7|SPEE_HELPG	>sp|B5Z7J7|SPEE_HELPG Polyamine aminopropyltransferase OS=Helicobacter pylori (strain G27) OX=563041 GN=speE PE=3 SV=1	1	7	30.518	0	4	19.8	99906000	3996200	4	19.8	135090000	5403400	4	19.5	84432000	3377300
sp|B5Z7L8|HLDE_HELPG	sp|B5Z7L8|HLDE_HELPG	>sp|B5Z7L8|HLDE_HELPG Bifunctional protein HldE OS=Helicobacter pylori (strain G27) OX=563041 GN=hldE PE=3 SV=1	1	6	50.918	0	1	2.2	10047000	324100	3	8.9	41101000	1325800	2	4.5	38831000	1252600
sp|B5Z7P5|SYC_HELPG	sp|B5Z7P5|SYC_HELPG	>sp|B5Z7P5|SYC_HELPG Cysteine--tRNA ligase OS=Helicobacter pylori (strain G27) OX=563041 GN=cysS PE=3 SV=1	1	5	53.19	0	2	4.1	31567000	928450	2	3.4	39328000	1156700	2	3.4	42131000	1239200
sp|B5Z7X4|SYGB_HELPG	sp|B5Z7X4|SYGB_HELPG	>sp|B5Z7X4|SYGB_HELPG Glycine--tRNA ligase beta subunit OS=Helicobacter pylori (strain G27) OX=563041 GN=glyS PE=3 SV=1	1	14	80.583	0	9	15	171950000	3244400	10	16.7	247190000	4663900	9	15.3	237860000	4487900
sp|B5Z842|GUAA_HELPG	sp|B5Z842|GUAA_HELPG	>sp|B5Z842|GUAA_HELPG GMP synthase [glutamine-hydrolyzing] OS=Helicobacter pylori (strain G27) OX=563041 GN=guaA PE=3 SV=1	1	18	56.605	0	14	35.4	677050000	21158000	13	31.5	976350000	30511000	13	30.9	797200000	24913000
sp|B5Z848|SYFA_HELPG	sp|B5Z848|SYFA_HELPG	>sp|B5Z848|SYFA_HELPG Phenylalanine--tRNA ligase alpha subunit OS=Helicobacter pylori (strain G27) OX=563041 GN=pheS PE=3 SV=1	1	5	38.049	0	1	2.4	13562000	502290	1	2.4	29466000	1091300	1	2.4	17915000	663530
sp|B5Z850|AROA_HELPG	sp|B5Z850|AROA_HELPG	>sp|B5Z850|AROA_HELPG 3-phosphoshikimate 1-carboxyvinyltransferase OS=Helicobacter pylori (strain G27) OX=563041 GN=aroA PE=3 SV=1	1	2	47.144	0.0097561	1	1.6	211300000	6816100	1	1.6	598550000	19308000	1	1.6	337060000	10873000
sp|B5Z879|DCD_HELPG	sp|B5Z879|DCD_HELPG	>sp|B5Z879|DCD_HELPG dCTP deaminase OS=Helicobacter pylori (strain G27) OX=563041 GN=dcd PE=3 SV=1	1	2	20.888	0	1	11.2	27958000	2329800	1	11.2	21873000	1822700	1	11.2	26288000	2190700
sp|B5Z889|TRUA_HELPG	sp|B5Z889|TRUA_HELPG	>sp|B5Z889|TRUA_HELPG tRNA pseudouridine synthase A OS=Helicobacter pylori (strain G27) OX=563041 GN=truA PE=3 SV=1	1	1	27.225	0.0097879	1	3.3	39711000	1891000	1	3.3	28951000	1378600	1	3.3	44120000	2101000
sp|B5Z8D0|ATPB_HELPG	sp|B5Z8D0|ATPB_HELPG	>sp|B5Z8D0|ATPB_HELPG ATP synthase subunit beta OS=Helicobacter pylori (strain G27) OX=563041 GN=atpD PE=3 SV=1	1	8	51.45	0	6	21.3	237270000	8473800	6	21.3	328640000	11737000	6	21.3	196000000	6999900
sp|B5Z8D2|ATPA_HELPG	sp|B5Z8D2|ATPA_HELPG	>sp|B5Z8D2|ATPA_HELPG ATP synthase subunit alpha OS=Helicobacter pylori (strain G27) OX=563041 GN=atpA PE=3 SV=1	1	14	55.129	0	12	27.2	456220000	12673000	10	23.7	627870000	17441000	9	21.5	358920000	9970000
sp|B5Z8E3|RL19_HELPG	sp|B5Z8E3|RL19_HELPG	>sp|B5Z8E3|RL19_HELPG 50S ribosomal protein L19 OS=Helicobacter pylori (strain G27) OX=563041 GN=rplS PE=3 SV=1	1	5	13.63	0	2	22	92068000	9206800	1	13.6	95303000	9530300	1	13.6	51656000	5165600
sp|B5Z8G1|G6PI_HELPG	sp|B5Z8G1|G6PI_HELPG	>sp|B5Z8G1|G6PI_HELPG Glucose-6-phosphate isomerase OS=Helicobacter pylori (strain G27) OX=563041 GN=pgi PE=3 SV=1	1	7	62.324	0	7	16.5	167850000	4795800	6	15.2	242140000	6918300	4	10.1	148300000	4237100
sp|B5Z8I6|SYH_HELPG	sp|B5Z8I6|SYH_HELPG	>sp|B5Z8I6|SYH_HELPG Histidine--tRNA ligase OS=Helicobacter pylori (strain G27) OX=563041 GN=hisS PE=3 SV=1	1	8	50.132	0	4	10.4	220180000	6290900	6	15.8	260620000	7446200	6	15.8	262740000	7506900
sp|B5Z8J0|EFG_HELPG	sp|B5Z8J0|EFG_HELPG	>sp|B5Z8J0|EFG_HELPG Elongation factor G OS=Helicobacter pylori (strain G27) OX=563041 GN=fusA PE=3 SV=1	1	25	77.079	0	20	37.4	2937500000	61198000	19	36.1	2860600000	59596000	21	36.3	2355400000	49072000
sp|B5Z8J2|RS12_HELPG	sp|B5Z8J2|RS12_HELPG	>sp|B5Z8J2|RS12_HELPG 30S ribosomal protein S12 OS=Helicobacter pylori (strain G27) OX=563041 GN=rpsL PE=3 SV=1	1	3	15.106	0	1	5.9	0	0	1	5.9	20995000	2099500	1	5.9	12749000	1274900
sp|B5Z8J7|RL10_HELPG	sp|B5Z8J7|RL10_HELPG	>sp|B5Z8J7|RL10_HELPG 50S ribosomal protein L10 OS=Helicobacter pylori (strain G27) OX=563041 GN=rplJ PE=3 SV=1	1	6	18.575	0	4	17.1	235540000	14721000	5	26.8	369070000	23067000	4	17.1	252300000	15769000
sp|B5Z8J8|RL1_HELPG	sp|B5Z8J8|RL1_HELPG	>sp|B5Z8J8|RL1_HELPG 50S ribosomal protein L1 OS=Helicobacter pylori (strain G27) OX=563041 GN=rplA PE=3 SV=1	1	3	25.28	0	1	7.3	0	0	1	7.3	25219000	1200900	2	12.4	10881000	518120
sp|B5Z8J9|RL11_HELPG	sp|B5Z8J9|RL11_HELPG	>sp|B5Z8J9|RL11_HELPG 50S ribosomal protein L11 OS=Helicobacter pylori (strain G27) OX=563041 GN=rplK PE=3 SV=1	1	2	15.329	0.0050083	1	9.9	11167000	797670	1	9.9	26255000	1875300	1	9.9	0	0
sp|B5Z8K3|EFTU_HELPG	sp|B5Z8K3|EFTU_HELPG	>sp|B5Z8K3|EFTU_HELPG Elongation factor Tu OS=Helicobacter pylori (strain G27) OX=563041 GN=tuf PE=3 SV=1	1	30	43.635	0	25	66.7	14231000000	490720000	28	71.9	21557000000	743350000	27	67.7	15211000000	524530000
sp|B5Z8L0|PNP_HELPG	sp|B5Z8L0|PNP_HELPG	>sp|B5Z8L0|PNP_HELPG Polyribonucleotide nucleotidyltransferase OS=Helicobacter pylori (strain G27) OX=563041 GN=pnp PE=3 SV=1	1	8	77.162	0	7	13.2	1905800000	40550000	6	9.3	2210300000	47029000	6	9.3	1911900000	40678000
sp|B5Z8Q2|PYRE_HELPG	sp|B5Z8Q2|PYRE_HELPG	>sp|B5Z8Q2|PYRE_HELPG Orotate phosphoribosyltransferase OS=Helicobacter pylori (strain G27) OX=563041 GN=pyrE PE=3 SV=1	1	4	21.963	0	2	13.9	206500000	12906000	2	13.9	136020000	8501200	2	13.9	191840000	11990000
sp|B5Z8Q8|NUOD_HELPG	sp|B5Z8Q8|NUOD_HELPG	>sp|B5Z8Q8|NUOD_HELPG NADH-quinone oxidoreductase subunit D OS=Helicobacter pylori (strain G27) OX=563041 GN=nuoD PE=3 SV=1	1	6	46.753	0	5	22.5	103890000	4328700	5	22.5	139490000	5811900	3	11	48740000	2030900
sp|B5Z8U1|RL17_HELPG	sp|B5Z8U1|RL17_HELPG	>sp|B5Z8U1|RL17_HELPG 50S ribosomal protein L17 OS=Helicobacter pylori (strain G27) OX=563041 GN=rplQ PE=3 SV=1	1	4	13.394	0	1	11.2	5239000	476280	0	0	0	0	0	0	0	0
sp|B5Z8U3|RS4_HELPG	sp|B5Z8U3|RS4_HELPG	>sp|B5Z8U3|RS4_HELPG 30S ribosomal protein S4 OS=Helicobacter pylori (strain G27) OX=563041 GN=rpsD PE=3 SV=1	1	13	23.974	0	9	35.6	456740000	26867000	8	26.4	598630000	35214000	10	35.6	528220000	31072000
sp|B5Z8U4|RS11_HELPG	sp|B5Z8U4|RS11_HELPG	>sp|B5Z8U4|RS11_HELPG 30S ribosomal protein S11 OS=Helicobacter pylori (strain G27) OX=563041 GN=rpsK PE=3 SV=1	1	1	14.015	0	1	12.2	0	0	0	0	0	0	0	0	0	0
sp|B5Z8V2|RL6_HELPG	sp|B5Z8V2|RL6_HELPG	>sp|B5Z8V2|RL6_HELPG 50S ribosomal protein L6 OS=Helicobacter pylori (strain G27) OX=563041 GN=rplF PE=3 SV=1	1	7	19.474	0	2	10.7	20248000	1687300	3	15.7	67763000	5646900	2	10.1	45195000	3766300
sp|B5Z8V3|RS8_HELPG	sp|B5Z8V3|RS8_HELPG	>sp|B5Z8V3|RS8_HELPG 30S ribosomal protein S8 OS=Helicobacter pylori (strain G27) OX=563041 GN=rpsH PE=3 SV=1	1	7	15.183	0	4	23.7	213330000	21333000	4	23.7	242280000	24228000	4	23.7	201240000	20124000
sp|B5Z8V5|RL5_HELPG	sp|B5Z8V5|RL5_HELPG	>sp|B5Z8V5|RL5_HELPG 50S ribosomal protein L5 OS=Helicobacter pylori (strain G27) OX=563041 GN=rplE PE=3 SV=1	1	6	20.279	0	5	26	614670000	47282000	5	26	667020000	51309000	6	34.8	615790000	47368000
sp|B5Z8V7|RL14_HELPG	sp|B5Z8V7|RL14_HELPG	>sp|B5Z8V7|RL14_HELPG 50S ribosomal protein L14 OS=Helicobacter pylori (strain G27) OX=563041 GN=rplN PE=3 SV=1	1	3	13.28	0	1	7.4	25826000	1844700	1	7.4	36345000	2596100	1	7.4	22760000	1625700
sp|B5Z8V8|RS17_HELPG	sp|B5Z8V8|RS17_HELPG	>sp|B5Z8V8|RS17_HELPG 30S ribosomal protein S17 OS=Helicobacter pylori (strain G27) OX=563041 GN=rpsQ PE=3 SV=1	1	2	9.9387	0	1	9.3	20418000	2916800	1	9.3	39365000	5623600	2	26.7	74004000	10572000
sp|B5Z8W1|RS3_HELPG	sp|B5Z8W1|RS3_HELPG	>sp|B5Z8W1|RS3_HELPG 30S ribosomal protein S3 OS=Helicobacter pylori (strain G27) OX=563041 GN=rpsC PE=3 SV=1	1	9	26.466	0	7	26.1	191090000	10057000	8	32.1	373440000	19655000	7	26.1	484290000	25489000
sp|B5Z8W2|RL22_HELPG	sp|B5Z8W2|RL22_HELPG	>sp|B5Z8W2|RL22_HELPG 50S ribosomal protein L22 OS=Helicobacter pylori (strain G27) OX=563041 GN=rplV PE=3 SV=1	1	2	13.106	0	0	0	0	0	0	0	0	0	1	11.5	31547000	3943400
sp|B5Z8W4|RL2_HELPG	sp|B5Z8W4|RL2_HELPG	>sp|B5Z8W4|RL2_HELPG 50S ribosomal protein L2 OS=Helicobacter pylori (strain G27) OX=563041 GN=rplB PE=3 SV=1	1	8	30.271	0	5	18.8	502710000	23939000	5	18.8	1033400000	49209000	4	16.7	605210000	28820000
sp|B5Z8W6|RL4_HELPG	sp|B5Z8W6|RL4_HELPG	>sp|B5Z8W6|RL4_HELPG 50S ribosomal protein L4 OS=Helicobacter pylori (strain G27) OX=563041 GN=rplD PE=3 SV=1	1	6	24.094	0	2	8.8	83011000	5534100	2	8.8	144360000	9624100	2	8.8	95077000	6338500
sp|B5Z8Y2|MNMA_HELPG	sp|B5Z8Y2|MNMA_HELPG	>sp|B5Z8Y2|MNMA_HELPG tRNA-specific 2-thiouridylase MnmA OS=Helicobacter pylori (strain G27) OX=563041 GN=mnmA PE=3 SV=1	1	4	38.314	0	2	5.8	43186000	1439500	2	5.8	52236000	1741200	2	7.6	22560000	751990
sp|B5Z920|FABZ_HELPG	sp|B5Z920|FABZ_HELPG	>sp|B5Z920|FABZ_HELPG 3-hydroxyacyl-[acyl-carrier-protein] dehydratase FabZ OS=Helicobacter pylori (strain G27) OX=563041 GN=fabZ PE=3 SV=1	1	8	18.225	0	7	28.3	175860000	15987000	7	28.3	449310000	40846000	7	28.3	290160000	26379000
sp|B5Z943|SYI_HELPG	sp|B5Z943|SYI_HELPG	>sp|B5Z943|SYI_HELPG Isoleucine--tRNA ligase OS=Helicobacter pylori (strain G27) OX=563041 GN=ileS PE=3 SV=1	1	18	106.1	0	7	9.3	217980000	3758300	9	12.4	247630000	4269500	6	6.7	152860000	2635500
sp|B5Z999|SYS_HELPG	sp|B5Z999|SYS_HELPG	>sp|B5Z999|SYS_HELPG Serine--tRNA ligase OS=Helicobacter pylori (strain G27) OX=563041 GN=serS PE=3 SV=1	1	5	47.323	0	4	14	138920000	4341200	4	14	236110000	7378500	4	14	132330000	4135200
sp|B5Z9B5|RL25_HELPG	sp|B5Z9B5|RL25_HELPG	>sp|B5Z9B5|RL25_HELPG 50S ribosomal protein L25 OS=Helicobacter pylori (strain G27) OX=563041 GN=rplY PE=3 SV=1	1	9	19.911	0	6	33.1	102470000	7882500	5	32.6	242890000	18684000	7	53.4	235190000	18091000
sp|B5Z9G5|F16PA_HELPG	sp|B5Z9G5|F16PA_HELPG	>sp|B5Z9G5|F16PA_HELPG Fructose-1,6-bisphosphatase class 1 OS=Helicobacter pylori (strain G27) OX=563041 GN=fbp PE=3 SV=1	1	12	32.938	0	6	20	240290000	11442000	7	22.4	362370000	17255000	7	22.4	270940000	12902000
sp|B5Z9I6|EFTS_HELPG	sp|B5Z9I6|EFTS_HELPG	>sp|B5Z9I6|EFTS_HELPG Elongation factor Ts OS=Helicobacter pylori (strain G27) OX=563041 GN=tsf PE=3 SV=1	1	20	39.799	0	18	52.1	1143200000	35724000	17	49	2297700000	71804000	15	36.6	1097700000	34303000
sp|B5Z9I8|FLIE_HELPG	sp|B5Z9I8|FLIE_HELPG	>sp|B5Z9I8|FLIE_HELPG Flagellar hook-basal body complex protein FliE OS=Helicobacter pylori (strain G27) OX=563041 GN=fliE PE=3 SV=1	1	3	12.193	0	2	23.9	9303800	930380	1	10.1	17827000	1782700	0	0	0	0
sp|B5Z9L2|PDXJ_HELPG	sp|B5Z9L2|PDXJ_HELPG	>sp|B5Z9L2|PDXJ_HELPG Pyridoxine 5-phosphate synthase OS=Helicobacter pylori (strain G27) OX=563041 GN=pdxJ PE=3 SV=1	1	13	29.72	0	9	41.6	334870000	18604000	9	46.9	438060000	24337000	9	46.9	401760000	22320000
sp|B5Z9P0|DNAK_HELPG	sp|B5Z9P0|DNAK_HELPG	>sp|B5Z9P0|DNAK_HELPG Chaperone protein DnaK OS=Helicobacter pylori (strain G27) OX=563041 GN=dnaK PE=3 SV=1	1	14	67.094	0	13	30.3	1306400000	31104000	13	27.4	2238700000	53303000	12	23.9	1503300000	35792000
sp|B5Z9P1|GRPE_HELPG	sp|B5Z9P1|GRPE_HELPG	>sp|B5Z9P1|GRPE_HELPG Protein GrpE OS=Helicobacter pylori (strain G27) OX=563041 GN=grpE PE=3 SV=1	1	1	22.143	0	1	8.9	37938000	2107700	1	8.9	0	0	1	8.9	13895000	771940
sp|B5Z9Q1|SYT_HELPG	sp|B5Z9Q1|SYT_HELPG	>sp|B5Z9Q1|SYT_HELPG Threonine--tRNA ligase OS=Helicobacter pylori (strain G27) OX=563041 GN=thrS PE=3 SV=1	1	9	70.133	0	5	10.3	139130000	2898600	7	13.1	227510000	4739900	5	10.3	138400000	2883300
sp|B5Z9Q4|RL20_HELPG	sp|B5Z9Q4|RL20_HELPG	>sp|B5Z9Q4|RL20_HELPG 50S ribosomal protein L20 OS=Helicobacter pylori (strain G27) OX=563041 GN=rplT PE=3 SV=1	1	3	14.017	0	0	0	0	0	1	7.8	0	0	1	7.8	9604800	960480
sp|B5Z9S8|RECA_HELPG	sp|B5Z9S8|RECA_HELPG	>sp|B5Z9S8|RECA_HELPG Protein RecA OS=Helicobacter pylori (strain G27) OX=563041 GN=recA PE=3 SV=1	1	13	37.669	0	10	35.4	879650000	35186000	11	37.2	1400200000	56007000	9	32.6	833620000	33345000
sp|B5Z9V6|SYK_HELPG	sp|B5Z9V6|SYK_HELPG	>sp|B5Z9V6|SYK_HELPG Lysine--tRNA ligase OS=Helicobacter pylori (strain G27) OX=563041 GN=lysS PE=3 SV=1	1	11	57.635	0	10	22.8	247770000	7287300	9	20.8	310140000	9121700	8	17.2	209660000	6166400
sp|B5Z9W5|TPIS_HELPG	sp|B5Z9W5|TPIS_HELPG	>sp|B5Z9W5|TPIS_HELPG Triosephosphate isomerase OS=Helicobacter pylori (strain G27) OX=563041 GN=tpiA PE=3 SV=1	1	3	26.629	0	1	12	14028000	825170	0	0	0	0	1	6.4	13787000	810990
sp|B5Z9W8|METK_HELPG	sp|B5Z9W8|METK_HELPG	>sp|B5Z9W8|METK_HELPG S-adenosylmethionine synthase OS=Helicobacter pylori (strain G27) OX=563041 GN=metK PE=3 SV=1	1	7	42.342	0	7	23.6	478230000	19129000	7	23.6	623230000	24929000	7	23.6	508770000	20351000
sp|B5Z9X1|PLSX_HELPG	sp|B5Z9X1|PLSX_HELPG	>sp|B5Z9X1|PLSX_HELPG Phosphate acyltransferase OS=Helicobacter pylori (strain G27) OX=563041 GN=plsX PE=3 SV=1	1	5	36.41	0	5	22.4	153270000	6386000	5	22.4	196940000	8205800	4	17.7	110270000	4594500
sp|B5Z9X2|FABH_HELPG	sp|B5Z9X2|FABH_HELPG	>sp|B5Z9X2|FABH_HELPG 3-oxoacyl-[acyl-carrier-protein] synthase 3 OS=Helicobacter pylori (strain G27) OX=563041 GN=fabH PE=3 SV=1	1	6	36.32	0	4	10.9	46765000	1870600	5	13.9	153500000	6140000	3	7.9	72125000	2885000
sp|B5Z9Y2|MNMG_HELPG	sp|B5Z9Y2|MNMG_HELPG	>sp|B5Z9Y2|MNMG_HELPG tRNA uridine 5-carboxymethylaminomethyl modification enzyme MnmG OS=Helicobacter pylori (strain G27) OX=563041 GN=mnmG PE=3 SV=1	1	5	69.579	0	3	6.1	68954000	1532300	4	8.1	82239000	1827500	2	4.5	44410000	986900
sp|B5ZA04|HEM3_HELPG	sp|B5ZA04|HEM3_HELPG	>sp|B5ZA04|HEM3_HELPG Porphobilinogen deaminase OS=Helicobacter pylori (strain G27) OX=563041 GN=hemC PE=3 SV=1	1	5	33.955	0	1	5.9	5150400	206010	2	9.5	1577300	63092	1	2.6	10909000	436370
sp|B5ZA05|SYP_HELPG	sp|B5ZA05|SYP_HELPG	>sp|B5ZA05|SYP_HELPG Proline--tRNA ligase OS=Helicobacter pylori (strain G27) OX=563041 GN=proS PE=3 SV=1	1	12	65.1	0	9	19.2	301450000	6553200	9	19.2	344800000	7495700	7	15.1	215970000	4694900
sp|B5ZA21|PURA_HELPG	sp|B5ZA21|PURA_HELPG	>sp|B5ZA21|PURA_HELPG Adenylosuccinate synthetase OS=Helicobacter pylori (strain G27) OX=563041 GN=purA PE=3 SV=1	1	3	45.646	0	2	6.6	30842000	963830	1	3.9	26132000	816620	1	3.9	29492000	921610
sp|B5ZA35|MIAB_HELPG	sp|B5ZA35|MIAB_HELPG	>sp|B5ZA35|MIAB_HELPG tRNA-2-methylthio-N(6)-dimethylallyladenosine synthase OS=Helicobacter pylori (strain G27) OX=563041 GN=miaB PE=3 SV=1	1	2	49.336	0	2	4.1	26572000	805210	1	2.1	30595000	927110	1	2.1	17419000	527850
sp|B5ZA62|RL21_HELPG	sp|B5ZA62|RL21_HELPG	>sp|B5ZA62|RL21_HELPG 50S ribosomal protein L21 OS=Helicobacter pylori (strain G27) OX=563041 GN=rplU PE=3 SV=1	1	2	11.882	0	1	12.5	16852000	2407400	1	12.5	15792000	2256000	1	12.5	11192000	1598800
sp|B5ZA69|OBG_HELPG	sp|B5ZA69|OBG_HELPG	>sp|B5ZA69|OBG_HELPG GTPase Obg OS=Helicobacter pylori (strain G27) OX=563041 GN=obg PE=3 SV=1	1	6	38.792	0	4	11.4	64081000	2373400	3	9.4	68008000	2518800	3	9.4	56608000	2096600
sp|B5ZA72|GSA_HELPG	sp|B5ZA72|GSA_HELPG	>sp|B5ZA72|GSA_HELPG Glutamate-1-semialdehyde 2,1-aminomutase OS=Helicobacter pylori (strain G27) OX=563041 GN=hemL PE=3 SV=1	1	5	46.646	0	2	6.5	37825000	1513000	2	6.5	46994000	1879800	3	9.8	50486000	2019400
sp|B5ZA76|PGDAE_HELPG	sp|B5ZA76|PGDAE_HELPG	>sp|B5ZA76|PGDAE_HELPG Peptidoglycan deacetylase OS=Helicobacter pylori (strain G27) OX=563041 GN=pgdA PE=1 SV=1	1	2	33.733	0	2	7.5	33145000	1841400	1	3.8	31507000	1750400	1	3.8	19668000	1092600
sp|B5ZAB7|DXS_HELPG	sp|B5ZAB7|DXS_HELPG	>sp|B5ZAB7|DXS_HELPG 1-deoxy-D-xylulose-5-phosphate synthase OS=Helicobacter pylori (strain G27) OX=563041 GN=dxs PE=3 SV=1	1	2	67.689	0	1	3.6	53296000	1366600	1	3.6	14110000	361810	1	3.6	20983000	538020
sp|B5ZAB8|LEPA_HELPG	sp|B5ZAB8|LEPA_HELPG	>sp|B5ZAB8|LEPA_HELPG Elongation factor 4 OS=Helicobacter pylori (strain G27) OX=563041 GN=lepA PE=3 SV=1	1	1	66.925	0	1	2.8	14432000	370060	1	2.8	17861000	457980	1	2.8	16096000	412710
sp|B5ZAF5|RUVB_HELPG	sp|B5ZAF5|RUVB_HELPG	>sp|B5ZAF5|RUVB_HELPG Holliday junction ATP-dependent DNA helicase RuvB OS=Helicobacter pylori (strain G27) OX=563041 GN=ruvB PE=3 SV=1	1	3	37.327	0	2	7.1	23191000	966280	2	7.1	70576000	2940700	0	0	0	0
tr|A3R4G3|A3R4G3_HELPG	tr|A3R4G3|A3R4G3_HELPG	>tr|A3R4G3|A3R4G3_HELPG Arginase OS=Helicobacter pylori (strain G27) OX=563041 GN=rocF PE=3 SV=1	1	9	36.775	0	6	18.9	257790000	9547700	5	15.5	331940000	12294000	7	21.4	228700000	8470300
tr|A4GW35|A4GW35_HELPG	tr|A4GW35|A4GW35_HELPG	>tr|A4GW35|A4GW35_HELPG Oxygen-insensitive NADPH nitroreductase OS=Helicobacter pylori (strain G27) OX=563041 GN=rdxA PE=3 SV=1	1	4	24.039	0	3	13.8	187690000	14438000	3	13.8	277550000	21350000	3	13.8	269730000	20749000
tr|B5Z675|B5Z675_HELPG	tr|B5Z675|B5Z675_HELPG	>tr|B5Z675|B5Z675_HELPG Urease subunit alpha OS=Helicobacter pylori (strain G27) OX=563041 GN=ureA PE=3 SV=1	1	13	26.653	0	8	27.6	2270900000	119520000	7	27.2	994490000	52342000	10	38.9	1945800000	102410000
tr|B5Z678|B5Z678_HELPG	tr|B5Z678|B5Z678_HELPG	>tr|B5Z678|B5Z678_HELPG Uncharacterized protein OS=Helicobacter pylori (strain G27) OX=563041 GN=HPG27_80 PE=3 SV=1	1	15	52.379	0	8	21.7	417670000	10709000	11	28.4	870700000	22326000	10	29.1	599360000	15368000
tr|B5Z681|B5Z681_HELPG	tr|B5Z681|B5Z681_HELPG	>tr|B5Z681|B5Z681_HELPG Outer membrane protein OS=Helicobacter pylori (strain G27) OX=563041 GN=horA PE=4 SV=1	1	1	28.864	0	1	3.8	45959000	4595900	1	3.8	67916000	6791600	1	3.8	42772000	4277200
tr|B5Z682|B5Z682_HELPG	tr|B5Z682|B5Z682_HELPG	>tr|B5Z682|B5Z682_HELPG Uncharacterized protein OS=Helicobacter pylori (strain G27) OX=563041 GN=HPG27_74 PE=4 SV=1	1	9	64.373	0	9	17.3	253240000	9379400	8	15.6	559380000	20718000	9	17.3	247720000	9174900
tr|B5Z686|B5Z686_HELPG	tr|B5Z686|B5Z686_HELPG	>tr|B5Z686|B5Z686_HELPG Probable malate:quinone oxidoreductase OS=Helicobacter pylori (strain G27) OX=563041 GN=mqo PE=3 SV=1	1	8	50.508	0	3	7.8	53363000	1840100	4	13.6	169330000	5839100	3	7.8	59714000	2059100
tr|B5Z688|B5Z688_HELPG	tr|B5Z688|B5Z688_HELPG	>tr|B5Z688|B5Z688_HELPG Uncharacterized protein OS=Helicobacter pylori (strain G27) OX=563041 GN=HPG27_17 PE=4 SV=1	1	14	51	0	9	24.7	690540000	23018000	9	24.7	1087800000	36260000	8	22.9	595310000	19844000
tr|B5Z689|B5Z689_HELPG	tr|B5Z689|B5Z689_HELPG	>tr|B5Z689|B5Z689_HELPG Chemotaxis protein OS=Helicobacter pylori (strain G27) OX=563041 GN=cheVI PE=4 SV=1	1	3	36.56	0	1	2.8	22981000	1094400	1	2.8	64068000	3050900	1	2.8	39959000	1902800
tr|B5Z693|B5Z693_HELPG	tr|B5Z693|B5Z693_HELPG	>tr|B5Z693|B5Z693_HELPG Outer membrane protein OS=Helicobacter pylori (strain G27) OX=563041 GN=hopD PE=4 SV=1	1	13	77.586	0	12	20.6	300310000	7324700	13	22.8	704750000	17189000	11	19.6	322900000	7875500
tr|B5Z694|B5Z694_HELPG	tr|B5Z694|B5Z694_HELPG	>tr|B5Z694|B5Z694_HELPG Citrate synthase OS=Helicobacter pylori (strain G27) OX=563041 GN=gltA PE=3 SV=1	1	4	48.378	0	2	5.6	20230000	652580	2	5.6	36332000	1172000	0	0	0	0
tr|B5Z695|B5Z695_HELPG	tr|B5Z695|B5Z695_HELPG	>tr|B5Z695|B5Z695_HELPG Isocitrate dehydrogenase [NADP] OS=Helicobacter pylori (strain G27) OX=563041 GN=icd PE=3 SV=1	1	15	47.523	0	10	24.9	504630000	16821000	9	24	912390000	30413000	9	25.6	494300000	16477000
tr|B5Z6A4|B5Z6A4_HELPG	tr|B5Z6A4|B5Z6A4_HELPG	>tr|B5Z6A4|B5Z6A4_HELPG PDZ domain-containing protein OS=Helicobacter pylori (strain G27) OX=563041 GN=HPG27_33 PE=4 SV=1	1	1	38.243	0	0	0	0	0	1	3.6	10923000	364080	0	0	0	0
tr|B5Z6A9|B5Z6A9_HELPG	tr|B5Z6A9|B5Z6A9_HELPG	>tr|B5Z6A9|B5Z6A9_HELPG Mannose-1-phosphate guanylyltransferase OS=Helicobacter pylori (strain G27) OX=563041 GN=algA PE=3 SV=1	1	1	53.48	0	0	0	0	0	1	2.3	12342000	333560	1	2.3	15943000	430900
tr|B5Z6B0|B5Z6B0_HELPG	tr|B5Z6B0|B5Z6B0_HELPG	>tr|B5Z6B0|B5Z6B0_HELPG GDP-mannose 4,6-dehydratase OS=Helicobacter pylori (strain G27) OX=563041 GN=gmd PE=3 SV=1	1	8	43.813	0	8	34.6	320120000	11856000	6	24.4	314160000	11636000	5	16.5	218670000	8099000
tr|B5Z6B1|B5Z6B1_HELPG	tr|B5Z6B1|B5Z6B1_HELPG	>tr|B5Z6B1|B5Z6B1_HELPG GDP-L-fucose synthase OS=Helicobacter pylori (strain G27) OX=563041 GN=nolK PE=3 SV=1	1	6	33.592	0	4	13.1	127630000	6077400	4	13.1	190250000	9059700	6	21.1	130340000	6206700
tr|B5Z6B4|B5Z6B4_HELPG	tr|B5Z6B4|B5Z6B4_HELPG	>tr|B5Z6B4|B5Z6B4_HELPG Uncharacterized protein OS=Helicobacter pylori (strain G27) OX=563041 GN=HPG27_43 PE=4 SV=1	1	4	37.454	0	1	2.7	4477000	194650	2	6.4	28730000	1249100	1	3.6	13476000	585900
tr|B5Z6C1|B5Z6C1_HELPG	tr|B5Z6C1|B5Z6C1_HELPG	>tr|B5Z6C1|B5Z6C1_HELPG Bifunctional protein PutA OS=Helicobacter pylori (strain G27) OX=563041 GN=HPG27_51 PE=3 SV=1	1	37	135.24	0	25	29.7	953790000	10717000	24	26.7	1466400000	16477000	28	32.8	1140900000	12819000
tr|B5Z6D0|B5Z6D0_HELPG	tr|B5Z6D0|B5Z6D0_HELPG	>tr|B5Z6D0|B5Z6D0_HELPG Outer membrane protein OS=Helicobacter pylori (strain G27) OX=563041 GN=hopZ PE=4 SV=1	1	27	72.434	0	25	70	11009000000	524240000	24	64	20797000000	990340000	25	70	14915000000	710230000
tr|B5Z6D4|B5Z6D4_HELPG	tr|B5Z6D4|B5Z6D4_HELPG	>tr|B5Z6D4|B5Z6D4_HELPG Arginino succinate synthase OS=Helicobacter pylori (strain G27) OX=563041 GN=HPG27_12 PE=4 SV=1	1	3	40.036	0	1	3.4	9407800	285080	1	3.4	12309000	373000	0	0	0	0
tr|B5Z6D5|B5Z6D5_HELPG	tr|B5Z6D5|B5Z6D5_HELPG	>tr|B5Z6D5|B5Z6D5_HELPG Uncharacterized protein OS=Helicobacter pylori (strain G27) OX=563041 GN=HPG27_13 PE=4 SV=1	1	5	31.808	0	3	14.2	72085000	3276600	3	14.2	112600000	5118000	3	14.2	92197000	4190800
tr|B5Z6D9|B5Z6D9_HELPG	tr|B5Z6D9|B5Z6D9_HELPG	>tr|B5Z6D9|B5Z6D9_HELPG 3-deoxy-8-phosphooctulonate synthase OS=Helicobacter pylori (strain G27) OX=563041 GN=HPG27_3 PE=3 SV=1	1	4	26.905	0	4	20.5	117700000	5604500	4	20.5	196740000	9368400	3	12.7	86845000	4135500
tr|B5Z6E2|B5Z6E2_HELPG	tr|B5Z6E2|B5Z6E2_HELPG	>tr|B5Z6E2|B5Z6E2_HELPG Orotidine 5-phosphate decarboxylase OS=Helicobacter pylori (strain G27) OX=563041 GN=HPG27_5 PE=3 SV=1	1	4	25.267	0	3	10.6	39685000	1984300	2	7	48950000	2447500	2	7	36492000	1824600
tr|B5Z6F1|B5Z6F1_HELPG	tr|B5Z6F1|B5Z6F1_HELPG	>tr|B5Z6F1|B5Z6F1_HELPG Putative transcriptional regulator OS=Helicobacter pylori (strain G27) OX=563041 GN=HPG27_385 PE=4 SV=1	1	2	25.438	0	1	3.6	17948000	1196500	1	3.6	40739000	2715900	1	3.6	28049000	1869900
tr|B5Z6F2|B5Z6F2_HELPG	tr|B5Z6F2|B5Z6F2_HELPG	>tr|B5Z6F2|B5Z6F2_HELPG Uncharacterized protein OS=Helicobacter pylori (strain G27) OX=563041 GN=HPG27_386 PE=1 SV=1	1	1	40.107	0	1	5.2	24832000	1079600	0	0	0	0	0	0	0	0
tr|B5Z6F7|B5Z6F7_HELPG	tr|B5Z6F7|B5Z6F7_HELPG	>tr|B5Z6F7|B5Z6F7_HELPG Proline peptidase OS=Helicobacter pylori (strain G27) OX=563041 GN=HPG27_391 PE=3 SV=1	1	3	40.698	0	2	4.5	26752000	955430	1	2.2	29819000	1065000	1	2.2	22011000	786110
tr|B5Z6G3|B5Z6G3_HELPG	tr|B5Z6G3|B5Z6G3_HELPG	>tr|B5Z6G3|B5Z6G3_HELPG Flagellar motor switch protein FliM OS=Helicobacter pylori (strain G27) OX=563041 GN=fliM PE=3 SV=1	1	1	38.008	0	1	4.5	16888000	767640	1	4.5	12101000	550060	1	4.5	12661000	575480
tr|B5Z6G7|B5Z6G7_HELPG	tr|B5Z6G7|B5Z6G7_HELPG	>tr|B5Z6G7|B5Z6G7_HELPG Ferric uptake regulation protein OS=Helicobacter pylori (strain G27) OX=563041 GN=fur PE=1 SV=1	1	3	17.741	0	1	8	17171000	1320900	1	8	19388000	1491400	1	8	15030000	1156100
tr|B5Z6H3|B5Z6H3_HELPG	tr|B5Z6H3|B5Z6H3_HELPG	>tr|B5Z6H3|B5Z6H3_HELPG Response regulator OS=Helicobacter pylori (strain G27) OX=563041 GN=HPG27_408 PE=4 SV=1	1	5	35.174	0	4	21.5	147240000	5662900	3	17.4	114510000	4404400	4	21.5	101450000	3901800
tr|B5Z6H5|B5Z6H5_HELPG	tr|B5Z6H5|B5Z6H5_HELPG	>tr|B5Z6H5|B5Z6H5_HELPG Periplasmic serine endoprotease DegP-like OS=Helicobacter pylori (strain G27) OX=563041 GN=htrA PE=3 SV=1	1	26	51.652	0	23	65.5	4855200000	179820000	22	59.9	8544000000	316440000	25	67.2	5335800000	197620000
tr|B5Z6H9|B5Z6H9_HELPG	tr|B5Z6H9|B5Z6H9_HELPG	>tr|B5Z6H9|B5Z6H9_HELPG 7 alpha-hydroxy steroid dehydrogenase OS=Helicobacter pylori (strain G27) OX=563041 GN=HPG27_414 PE=4 SV=1	1	10	28.515	0	9	44.7	641800000	37753000	9	44.7	840450000	49438000	9	44.7	521860000	30698000
tr|B5Z6I1|B5Z6I1_HELPG	tr|B5Z6I1|B5Z6I1_HELPG	>tr|B5Z6I1|B5Z6I1_HELPG Putative zinc protease OS=Helicobacter pylori (strain G27) OX=563041 GN=HPG27_416 PE=3 SV=1	1	16	50.382	0	13	36.7	636950000	17693000	15	39.6	1245900000	34610000	12	34.9	701250000	19479000
tr|B5Z6I3|B5Z6I3_HELPG	tr|B5Z6I3|B5Z6I3_HELPG	>tr|B5Z6I3|B5Z6I3_HELPG Polyphosphate kinase OS=Helicobacter pylori (strain G27) OX=563041 GN=ppk PE=3 SV=1	1	1	78.06	0.0066225	1	1	9558600	180350	1	1	14045000	265000	1	1	11476000	216520
tr|B5Z6I5|B5Z6I5_HELPG	tr|B5Z6I5|B5Z6I5_HELPG	>tr|B5Z6I5|B5Z6I5_HELPG Site-specific DNA-methyltransferase (adenine-specific) OS=Helicobacter pylori (strain G27) OX=563041 GN=HPG27_420 PE=3 SV=1	1	5	61.572	0	3	6.3	41689000	1158000	4	8.8	65343000	1815100	2	5	31318000	869950
tr|B5Z6J2|B5Z6J2_HELPG	tr|B5Z6J2|B5Z6J2_HELPG	>tr|B5Z6J2|B5Z6J2_HELPG Uncharacterized protein OS=Helicobacter pylori (strain G27) OX=563041 GN=HPG27_427 PE=4 SV=1	1	1	16.704	0	1	6.8	19102000	1469400	1	6.8	17545000	1349600	1	6.8	11634000	894960
tr|B5Z6J3|B5Z6J3_HELPG	tr|B5Z6J3|B5Z6J3_HELPG	>tr|B5Z6J3|B5Z6J3_HELPG Oligoendopeptidase F OS=Helicobacter pylori (strain G27) OX=563041 GN=HPG27_428 PE=3 SV=1	1	8	67.746	0	5	9.5	156540000	4472600	5	9.5	214120000	6117600	6	10.9	211500000	6042700
tr|B5Z6J5|B5Z6J5_HELPG	tr|B5Z6J5|B5Z6J5_HELPG	>tr|B5Z6J5|B5Z6J5_HELPG Outer membrane protein OS=Helicobacter pylori (strain G27) OX=563041 GN=horE PE=4 SV=1	1	18	20.925	0	17	80.6	48899000000	3761400000	16	78.5	74180000000	5706100000	15	78.5	57860000000	4450800000
tr|B5Z6K0|B5Z6K0_HELPG	tr|B5Z6K0|B5Z6K0_HELPG	>tr|B5Z6K0|B5Z6K0_HELPG Outer membrane protein OS=Helicobacter pylori (strain G27) OX=563041 GN=hopK-1 PE=4 SV=1	1	8	41.488	0	6	21.5	483860000	24193000	8	32.7	712610000	35630000	8	32.7	508360000	25418000
tr|B5Z6K3|B5Z6K3_HELPG	tr|B5Z6K3|B5Z6K3_HELPG	>tr|B5Z6K3|B5Z6K3_HELPG GTP-binding protein OS=Helicobacter pylori (strain G27) OX=563041 GN=HPG27_438 PE=4 SV=1	1	4	66.76	0	2	2.8	44399000	1057100	3	4.8	80690000	1921200	2	2.8	52585000	1252000
tr|B5Z6K9|B5Z6K9_HELPG	tr|B5Z6K9|B5Z6K9_HELPG	>tr|B5Z6K9|B5Z6K9_HELPG Catalase-related peroxidase OS=Helicobacter pylori (strain G27) OX=563041 GN=HPG27_444 PE=3 SV=1	1	11	35.902	0	7	24.2	406360000	16932000	8	24.8	736730000	30697000	6	16.9	219690000	9153800
tr|B5Z6L0|B5Z6L0_HELPG	tr|B5Z6L0|B5Z6L0_HELPG	>tr|B5Z6L0|B5Z6L0_HELPG Outer membrane protein OS=Helicobacter pylori (strain G27) OX=563041 GN=hofC PE=4 SV=1	1	19	59.692	0	16	32	2183100000	70423000	17	36	4267400000	137660000	16	33.9	2498900000	80609000
tr|B5Z6L1|B5Z6L1_HELPG	tr|B5Z6L1|B5Z6L1_HELPG	>tr|B5Z6L1|B5Z6L1_HELPG Outer membrane protein OS=Helicobacter pylori (strain G27) OX=563041 GN=HPG27_446 PE=4 SV=1	1	6	53.58	0	5	14.8	172480000	6633900	5	14.8	299690000	11526000	5	14.8	117600000	4523000
tr|B5Z6L7|B5Z6L7_HELPG	tr|B5Z6L7|B5Z6L7_HELPG	>tr|B5Z6L7|B5Z6L7_HELPG Neuraminyllactose-binding hemagglutinin OS=Helicobacter pylori (strain G27) OX=563041 GN=hpaA PE=4 SV=1	1	13	31.81	0	12	47.5	2397000000	119850000	12	47.5	3541700000	177080000	13	48.9	2660700000	133030000
tr|B5Z6M4|B5Z6M4_HELPG	tr|B5Z6M4|B5Z6M4_HELPG	>tr|B5Z6M4|B5Z6M4_HELPG Beta sliding clamp OS=Helicobacter pylori (strain G27) OX=563041 GN=dnaN PE=3 SV=1	1	15	42.178	0	12	29.4	360550000	11267000	11	29.4	457540000	14298000	11	27.3	397320000	12416000
tr|B5Z6M5|B5Z6M5_HELPG	tr|B5Z6M5|B5Z6M5_HELPG	>tr|B5Z6M5|B5Z6M5_HELPG DNA gyrase subunit B OS=Helicobacter pylori (strain G27) OX=563041 GN=gyrB PE=3 SV=1	1	17	87.418	0	15	20.1	553520000	9543500	15	21	654050000	11277000	15	19	509290000	8780900
tr|B5Z6N0|B5Z6N0_HELPG	tr|B5Z6N0|B5Z6N0_HELPG	>tr|B5Z6N0|B5Z6N0_HELPG Plasminogen binding protein OS=Helicobacter pylori (strain G27) OX=563041 GN=HPG27_466 PE=4 SV=1	1	10	52.155	0	7	21.6	224540000	8019200	7	21.6	518220000	18508000	6	17.4	330010000	11786000
tr|B5Z6N1|B5Z6N1_HELPG	tr|B5Z6N1|B5Z6N1_HELPG	>tr|B5Z6N1|B5Z6N1_HELPG Glycolate oxidase subunit OS=Helicobacter pylori (strain G27) OX=563041 GN=glcD PE=4 SV=1	1	6	50.535	0	3	6.8	38387000	1279600	2	4.1	58165000	1938800	2	4.1	31390000	1046300
tr|B5Z6N5|B5Z6N5_HELPG	tr|B5Z6N5|B5Z6N5_HELPG	>tr|B5Z6N5|B5Z6N5_HELPG Glutamine synthetase OS=Helicobacter pylori (strain G27) OX=563041 GN=glnA PE=3 SV=1	1	5	54.455	0	3	8.3	62121000	1827100	2	5.8	35582000	1046500	3	8.7	56233000	1653900
tr|B5Z6P2|B5Z6P2_HELPG	tr|B5Z6P2|B5Z6P2_HELPG	>tr|B5Z6P2|B5Z6P2_HELPG Beta-lactamase OS=Helicobacter pylori (strain G27) OX=563041 GN=HPG27_478 PE=4 SV=1	1	2	33.489	0	1	4.4	0	0	0	0	0	0	1	4.4	0	0
tr|B5Z6P8|B5Z6P8_HELPG	tr|B5Z6P8|B5Z6P8_HELPG	>tr|B5Z6P8|B5Z6P8_HELPG Type IV secretion system protein OS=Helicobacter pylori (strain G27) OX=563041 GN=HPG27_484 PE=3 SV=1	1	3	37.579	0	1	2.1	159840000	5708500	1	2.1	251880000	8995800	1	2.1	110730000	3954600
tr|B5Z6P9|B5Z6P9_HELPG	tr|B5Z6P9|B5Z6P9_HELPG	>tr|B5Z6P9|B5Z6P9_HELPG Cag pathogenicity island protein Z OS=Helicobacter pylori (strain G27) OX=563041 GN=cagZ PE=4 SV=1	1	2	23.088	0	1	5.5	17811000	1113200	1	5.5	22540000	1408700	1	5.5	17299000	1081200
tr|B5Z6R7|B5Z6R7_HELPG	tr|B5Z6R7|B5Z6R7_HELPG	>tr|B5Z6R7|B5Z6R7_HELPG Cag pathogenicity island protein D OS=Helicobacter pylori (strain G27) OX=563041 GN=cagD PE=4 SV=1	1	9	23.884	0	6	33.3	380620000	22390000	8	41.5	650860000	38286000	7	33.3	517360000	30433000
tr|B5Z6S3|B5Z6S3_HELPG	tr|B5Z6S3|B5Z6S3_HELPG	>tr|B5Z6S3|B5Z6S3_HELPG Transcription termination factor Rho OS=Helicobacter pylori (strain G27) OX=563041 GN=rho PE=3 SV=1	1	13	49.544	0	7	15.1	200390000	5725500	7	13.5	236430000	6755200	7	13.5	250080000	7145200
tr|B5Z6S7|B5Z6S7_HELPG	tr|B5Z6S7|B5Z6S7_HELPG	>tr|B5Z6S7|B5Z6S7_HELPG Uncharacterized protein OS=Helicobacter pylori (strain G27) OX=563041 GN=HPG27_515 PE=4 SV=1	1	8	28.419	0	5	21.1	89733000	3738900	7	26.8	218280000	9095000	6	24.4	175010000	7291900
tr|B5Z6T0|B5Z6T0_HELPG	tr|B5Z6T0|B5Z6T0_HELPG	>tr|B5Z6T0|B5Z6T0_HELPG 3-oxoacyl-[acyl-carrier-protein] synthase 2 OS=Helicobacter pylori (strain G27) OX=563041 GN=HPG27_518 PE=3 SV=1	1	7	42.592	0	5	23.8	203780000	9262500	5	23.8	273770000	12444000	5	23.8	154780000	7035600
tr|B5Z6T2|B5Z6T2_HELPG	tr|B5Z6T2|B5Z6T2_HELPG	>tr|B5Z6T2|B5Z6T2_HELPG 3-oxoacyl-[acyl-carrier-protein] reductase OS=Helicobacter pylori (strain G27) OX=563041 GN=HPG27_520 PE=3 SV=1	1	8	26.758	0	4	35.1	919580000	48399000	5	37.5	636420000	33496000	5	37.5	633010000	33316000
tr|B5Z6T4|B5Z6T4_HELPG	tr|B5Z6T4|B5Z6T4_HELPG	>tr|B5Z6T4|B5Z6T4_HELPG Uncharacterized protein OS=Helicobacter pylori (strain G27) OX=563041 GN=HPG27_522 PE=4 SV=1	1	7	49.073	0	5	14.4	262810000	9733900	5	18.3	438320000	16234000	4	12	296340000	10976000
tr|B5Z6U0|B5Z6U0_HELPG	tr|B5Z6U0|B5Z6U0_HELPG	>tr|B5Z6U0|B5Z6U0_HELPG Ribosome-binding ATPase YchF OS=Helicobacter pylori (strain G27) OX=563041 GN=ychF PE=3 SV=1	1	5	40.688	0	3	10.7	33883000	1355300	3	10.7	57181000	2287200	2	6.8	34850000	1394000
tr|B5Z6U8|B5Z6U8_HELPG	tr|B5Z6U8|B5Z6U8_HELPG	>tr|B5Z6U8|B5Z6U8_HELPG Bifunctional protein FolD OS=Helicobacter pylori (strain G27) OX=563041 GN=folD PE=1 SV=1	1	2	31.6	0.0016892	2	6.9	15103000	686490	2	6.9	22965000	1043900	1	4.1	17111000	777770
tr|B5Z6V7|B5Z6V7_HELPG	tr|B5Z6V7|B5Z6V7_HELPG	>tr|B5Z6V7|B5Z6V7_HELPG Uncharacterized protein OS=Helicobacter pylori (strain G27) OX=563041 GN=HPG27_546 PE=4 SV=1	1	4	111.09	0	2	1.3	528700000	6778200	2	1.3	1309700000	16790000	2	1.3	785160000	10066000
tr|B5Z6W0|B5Z6W0_HELPG	tr|B5Z6W0|B5Z6W0_HELPG	>tr|B5Z6W0|B5Z6W0_HELPG 2-oxoglutarate oxidoreductase OorA subunit OS=Helicobacter pylori (strain G27) OX=563041 GN=korA PE=4 SV=1	1	13	41.51	0	9	25.6	1630200000	62698000	12	40	2534100000	97467000	12	40	1793100000	68966000
tr|B5Z6W1|B5Z6W1_HELPG	tr|B5Z6W1|B5Z6W1_HELPG	>tr|B5Z6W1|B5Z6W1_HELPG 2-oxoglutarate oxidoreductase OorB subunit OS=Helicobacter pylori (strain G27) OX=563041 GN=korB PE=4 SV=1	1	7	30.442	0	5	18.7	201070000	11828000	5	18.7	384670000	22628000	5	18.7	247820000	14577000
tr|B5Z6W2|B5Z6W2_HELPG	tr|B5Z6W2|B5Z6W2_HELPG	>tr|B5Z6W2|B5Z6W2_HELPG 2-oxoglutarate oxidoreductase OorC subunit OS=Helicobacter pylori (strain G27) OX=563041 GN=korC PE=4 SV=1	1	7	20.229	0	4	28.5	395670000	23275000	6	41.9	566150000	33303000	6	41.9	373030000	21943000
tr|B5Z6W7|B5Z6W7_HELPG	tr|B5Z6W7|B5Z6W7_HELPG	>tr|B5Z6W7|B5Z6W7_HELPG Uncharacterized protein OS=Helicobacter pylori (strain G27) OX=563041 GN=HPG27_556 PE=4 SV=1	1	10	24.171	0	7	42	744270000	49618000	9	42.5	1166700000	77779000	7	46.7	780130000	52009000
tr|B5Z6W9|B5Z6W9_HELPG	tr|B5Z6W9|B5Z6W9_HELPG	>tr|B5Z6W9|B5Z6W9_HELPG 8-amino-7-oxononanoate synthase OS=Helicobacter pylori (strain G27) OX=563041 GN=bioF PE=3 SV=1	1	2	43.193	0	2	7.9	56624000	2359400	2	7.9	108520000	4521800	2	7.9	108320000	4513200
tr|B5Z6X0|B5Z6X0_HELPG	tr|B5Z6X0|B5Z6X0_HELPG	>tr|B5Z6X0|B5Z6X0_HELPG Methyl-accepting chemotaxis protein OS=Helicobacter pylori (strain G27) OX=563041 GN=tlpD PE=4 SV=1	1	7	48.447	0	7	24.9	167200000	5066700	7	24.9	192800000	5842300	6	20.8	114990000	3484500
tr|B5Z6X3|B5Z6X3_HELPG	tr|B5Z6X3|B5Z6X3_HELPG	>tr|B5Z6X3|B5Z6X3_HELPG Flagellin OS=Helicobacter pylori (strain G27) OX=563041 GN=flaA PE=3 SV=1	1	31	53.316	0	29	77.5	23878000000	795920000	30	81.8	46878000000	1562600000	29	74.9	32817000000	1093900000
tr|B5Z6X7|B5Z6X7_HELPG	tr|B5Z6X7|B5Z6X7_HELPG	>tr|B5Z6X7|B5Z6X7_HELPG Outer-membrane protein of the hefABC efflux system OS=Helicobacter pylori (strain G27) OX=563041 GN=hefA PE=3 SV=1	1	18	54.697	0	14	39.8	846300000	22271000	13	37.5	1323300000	34823000	12	35	669680000	17623000
tr|B5Z6X8|B5Z6X8_HELPG	tr|B5Z6X8|B5Z6X8_HELPG	>tr|B5Z6X8|B5Z6X8_HELPG Membrane fusion protein of the hefABC efflux system OS=Helicobacter pylori (strain G27) OX=563041 GN=hefB PE=3 SV=1	1	8	25.996	0	6	30.3	89491000	4710000	5	25.6	219460000	11551000	6	28.6	246050000	12950000
tr|B5Z6Y0|B5Z6Y0_HELPG	tr|B5Z6Y0|B5Z6Y0_HELPG	>tr|B5Z6Y0|B5Z6Y0_HELPG Uncharacterized protein OS=Helicobacter pylori (strain G27) OX=563041 GN=HPG27_569 PE=4 SV=1	1	2	21.178	0	1	4.8	44029000	3669100	2	12.7	121080000	10090000	1	4.8	49820000	4151700
tr|B5Z6Y1|B5Z6Y1_HELPG;tr|B5Z7S6|B5Z7S6_HELPG	tr|B5Z6Y1|B5Z6Y1_HELPG	>tr|B5Z6Y1|B5Z6Y1_HELPG Putative vacuolating cytotoxin(VacA)-like protein OS=Helicobacter pylori (strain G27) OX=563041 GN=HPG27_570 PE=4 SV=1	2	90	348.84	0	71	32.4	4090800000	25252000	76	35.7	8947900000	55234000	75	34.4	6599600000	40738000
tr|B5Z6Y7|B5Z6Y7_HELPG	tr|B5Z6Y7|B5Z6Y7_HELPG	>tr|B5Z6Y7|B5Z6Y7_HELPG Chemotaxis protein OS=Helicobacter pylori (strain G27) OX=563041 GN=cheV2 PE=4 SV=1	1	2	35.632	0	2	5.4	33727000	1405300	2	5.4	52225000	2176000	2	5.4	40536000	1689000
tr|B5Z6Z8|B5Z6Z8_HELPG	tr|B5Z6Z8|B5Z6Z8_HELPG	>tr|B5Z6Z8|B5Z6Z8_HELPG 2,3,4,5-tetrahydropyridine-2,6-dicarboxylate N-succinyltransferase OS=Helicobacter pylori (strain G27) OX=563041 GN=dapD PE=3 SV=1	1	8	44.196	0	6	21.4	294550000	11329000	6	19	331360000	12745000	5	14.5	206350000	7936700
tr|B5Z6Z9|B5Z6Z9_HELPG	tr|B5Z6Z9|B5Z6Z9_HELPG	>tr|B5Z6Z9|B5Z6Z9_HELPG Beta-lactamase OS=Helicobacter pylori (strain G27) OX=563041 GN=HPG27_588 PE=3 SV=1	1	3	38.069	0	3	20.5	150280000	8839700	3	20.5	170300000	10018000	2	8.8	24162000	1421300
tr|B5Z701|B5Z701_HELPG	tr|B5Z701|B5Z701_HELPG	>tr|B5Z701|B5Z701_HELPG Uncharacterized protein OS=Helicobacter pylori (strain G27) OX=563041 GN=HPG27_590 PE=4 SV=1	1	7	73.509	0	4	6.8	66075000	1405900	3	5.6	58803000	1251100	5	8.6	86926000	1849500
tr|B5Z702|B5Z702_HELPG	tr|B5Z702|B5Z702_HELPG	>tr|B5Z702|B5Z702_HELPG Modulator of drug activity OS=Helicobacter pylori (strain G27) OX=563041 GN=HPG27_591 PE=4 SV=1	1	5	21.645	0	1	10.3	36655000	3054600	1	10.3	10979000	914940	1	10.3	71404000	5950300
tr|B5Z704|B5Z704_HELPG	tr|B5Z704|B5Z704_HELPG	>tr|B5Z704|B5Z704_HELPG Quinone-reactive Ni/Fe hydrogenase OS=Helicobacter pylori (strain G27) OX=563041 GN=hydB PE=3 SV=1	1	6	64.467	0	5	12.3	114250000	2720300	6	16.1	223190000	5314100	6	16.1	155270000	3696900
tr|B5Z710|B5Z710_HELPG	tr|B5Z710|B5Z710_HELPG	>tr|B5Z710|B5Z710_HELPG Outer membrane protein OS=Helicobacter pylori (strain G27) OX=563041 GN=hopH PE=4 SV=1	1	16	34.442	0	15	48.9	1572600000	82766000	16	49.2	5063500000	266500000	14	45.6	1981300000	104280000
tr|B5Z718|B5Z718_HELPG	tr|B5Z718|B5Z718_HELPG	>tr|B5Z718|B5Z718_HELPG Soluble lytic murein transglycosylase OS=Helicobacter pylori (strain G27) OX=563041 GN=HPG27_607 PE=4 SV=1	1	12	65.619	0	9	22.1	279570000	6212700	10	23.8	628050000	13957000	8	20.4	398920000	8864800
tr|B5Z719|B5Z719_HELPG	tr|B5Z719|B5Z719_HELPG	>tr|B5Z719|B5Z719_HELPG UTP--glucose-1-phosphate uridylyltransferase OS=Helicobacter pylori (strain G27) OX=563041 GN=HPG27_608 PE=3 SV=1	1	4	30.877	0	4	22.3	211980000	11777000	4	22.3	243580000	13532000	4	22.3	149430000	8301600
tr|B5Z722|B5Z722_HELPG	tr|B5Z722|B5Z722_HELPG	>tr|B5Z722|B5Z722_HELPG Aspartate ammonia-lyase OS=Helicobacter pylori (strain G27) OX=563041 GN=HPG27_611 PE=3 SV=1	1	6	51.952	0	6	16.5	239980000	7999300	4	10.5	183630000	6121000	4	10.5	127220000	4240600
tr|B5Z727|B5Z727_HELPG	tr|B5Z727|B5Z727_HELPG	>tr|B5Z727|B5Z727_HELPG Aminodeoxyfutalosine synthase OS=Helicobacter pylori (strain G27) OX=563041 GN=mqnE PE=3 SV=1	1	4	41.369	0	2	6.9	51236000	1707900	3	9.4	106320000	3543800	3	9.4	50598000	1686600
tr|B5Z728|B5Z728_HELPG	tr|B5Z728|B5Z728_HELPG	>tr|B5Z728|B5Z728_HELPG Protective surface antigen D15 OS=Helicobacter pylori (strain G27) OX=563041 GN=HPG27_617 PE=4 SV=1	1	23	101.35	0	18	23.3	761600000	11539000	20	25.8	2121500000	32144000	20	25.5	1347500000	20417000
tr|B5Z730|B5Z730_HELPG	tr|B5Z730|B5Z730_HELPG	>tr|B5Z730|B5Z730_HELPG Processing protease OS=Helicobacter pylori (strain G27) OX=563041 GN=HPG27_619 PE=3 SV=1	1	21	48.882	0	16	44	994560000	28416000	19	51.6	3544700000	101280000	16	45.4	2219800000	63423000
tr|B5Z732|B5Z732_HELPG	tr|B5Z732|B5Z732_HELPG	>tr|B5Z732|B5Z732_HELPG SurA_N domain-containing protein OS=Helicobacter pylori (strain G27) OX=563041 GN=HPG27_621 PE=4 SV=1	1	4	47.59	0	3	7.5	25109000	896760	2	4.6	53564000	1913000	2	4.6	26870000	959660
tr|B5Z738|B5Z738_HELPG	tr|B5Z738|B5Z738_HELPG	>tr|B5Z738|B5Z738_HELPG Coproporphyrinogen-III oxidase OS=Helicobacter pylori (strain G27) OX=563041 GN=HPG27_627 PE=3 SV=1	1	4	53.406	0	3	8.3	51599000	1433300	3	8.3	49910000	1386400	3	8.3	32101000	891680
tr|B5Z741|B5Z741_HELPG	tr|B5Z741|B5Z741_HELPG	>tr|B5Z741|B5Z741_HELPG Outer membrane protein OS=Helicobacter pylori (strain G27) OX=563041 GN=horF PE=4 SV=1	1	9	30.319	0	7	31.5	673990000	39646000	8	34.4	1327200000	78072000	9	40.7	732650000	43097000
tr|B5Z742|B5Z742_HELPG	tr|B5Z742|B5Z742_HELPG	>tr|B5Z742|B5Z742_HELPG Aminotransferase OS=Helicobacter pylori (strain G27) OX=563041 GN=HPG27_632 PE=3 SV=1	1	7	42.809	0	2	7.9	38393000	1422000	1	3.1	32064000	1187600	2	6.2	33359000	1235500
tr|B5Z747|B5Z747_HELPG	tr|B5Z747|B5Z747_HELPG	>tr|B5Z747|B5Z747_HELPG Putative lipopolysaccharide biosynthesis protein OS=Helicobacter pylori (strain G27) OX=563041 GN=HPG27_637 PE=4 SV=1	1	2	36.041	0	2	10.2	41796000	2089800	1	2.5	48373000	2418600	1	2.5	32070000	1603500
tr|B5Z748|B5Z748_HELPG	tr|B5Z748|B5Z748_HELPG	>tr|B5Z748|B5Z748_HELPG Ribonucleoside-diphosphate reductase OS=Helicobacter pylori (strain G27) OX=563041 GN=HPG27_638 PE=3 SV=1	1	24	90.249	0	20	27.4	781790000	13960000	20	29.1	1280600000	22869000	17	23.9	824090000	14716000
tr|B5Z753|B5Z753_HELPG	tr|B5Z753|B5Z753_HELPG	>tr|B5Z753|B5Z753_HELPG Iron (III) dicitrate transport protein OS=Helicobacter pylori (strain G27) OX=563041 GN=fecA PE=3 SV=1	1	26	87.504	0	22	39.8	1691200000	31318000	22	39.5	3551800000	65775000	22	36.2	2413900000	44701000
tr|B5Z757|B5Z757_HELPG	tr|B5Z757|B5Z757_HELPG	>tr|B5Z757|B5Z757_HELPG Succinyl-CoA-transferase subunit A OS=Helicobacter pylori (strain G27) OX=563041 GN=HPG27_647 PE=3 SV=1	1	2	25.352	0	2	14.2	70753000	5896100	2	14.2	69820000	5818400	1	9.9	18802000	1566900
tr|B5Z758|B5Z758_HELPG	tr|B5Z758|B5Z758_HELPG	>tr|B5Z758|B5Z758_HELPG Succinyl-CoA-transferase subunit B OS=Helicobacter pylori (strain G27) OX=563041 GN=HPG27_648 PE=3 SV=1	1	1	22.2	0	1	6.8	23381000	2338100	1	6.8	21839000	2183900	1	6.8	20995000	2099500
tr|B5Z760|B5Z760_HELPG	tr|B5Z760|B5Z760_HELPG	>tr|B5Z760|B5Z760_HELPG Putative outer membrane protein OS=Helicobacter pylori (strain G27) OX=563041 GN=HPG27_650 PE=4 SV=1	1	10	38.851	0	9	31.8	833870000	39708000	9	31.8	1750200000	83344000	7	24.4	1098200000	52295000
tr|B5Z766|B5Z766_HELPG	tr|B5Z766|B5Z766_HELPG	>tr|B5Z766|B5Z766_HELPG DNA gyrase subunit A OS=Helicobacter pylori (strain G27) OX=563041 GN=gyrA PE=3 SV=1	1	12	93.17	0	9	12.5	293090000	4727200	9	12.5	427390000	6893500	8	9.8	351700000	5672500
tr|B5Z768|B5Z768_HELPG	tr|B5Z768|B5Z768_HELPG	>tr|B5Z768|B5Z768_HELPG Transcriptional activator of flagella proteins OS=Helicobacter pylori (strain G27) OX=563041 GN=HPG27_659 PE=4 SV=1	1	3	43.413	0	2	6	43357000	1445200	2	6	55155000	1838500	2	6	25154000	838470
tr|B5Z771|B5Z771_HELPG	tr|B5Z771|B5Z771_HELPG	>tr|B5Z771|B5Z771_HELPG Outer membrane protein OS=Helicobacter pylori (strain G27) OX=563041 GN=hopE PE=4 SV=1	1	7	30.021	0	3	13.6	489930000	27218000	3	13.6	1139100000	63286000	4	20.5	686920000	38162000
tr|B5Z781|B5Z781_HELPG	tr|B5Z781|B5Z781_HELPG	>tr|B5Z781|B5Z781_HELPG Uncharacterized protein OS=Helicobacter pylori (strain G27) OX=563041 GN=HPG27_675 PE=4 SV=1	1	1	18.31	0	1	8.7	36760000	2450700	1	8.7	87266000	5817800	1	8.7	43710000	2914000
tr|B5Z783|B5Z783_HELPG	tr|B5Z783|B5Z783_HELPG	>tr|B5Z783|B5Z783_HELPG Outer membrane protein OS=Helicobacter pylori (strain G27) OX=563041 GN=sabB PE=4 SV=1	1	36	70.747	0	34	72.3	20899000000	564830000	33	59.9	36822000000	995200000	31	61.8	23079000000	623750000
tr|B5Z785|B5Z785_HELPG	tr|B5Z785|B5Z785_HELPG	>tr|B5Z785|B5Z785_HELPG L-asparaginaseII OS=Helicobacter pylori (strain G27) OX=563041 GN=HPG27_679 PE=3 SV=1	1	8	37.702	0	5	22.3	227400000	10829000	8	32.9	844850000	40231000	6	24.9	360790000	17181000
tr|B5Z786|B5Z786_HELPG	tr|B5Z786|B5Z786_HELPG	>tr|B5Z786|B5Z786_HELPG Outer membrane protein OS=Helicobacter pylori (strain G27) OX=563041 GN=sabA PE=4 SV=1	1	33	72.158	0	31	59.4	7942700000	273890000	31	60.1	17440000000	601380000	29	55.5	9587300000	330600000
tr|B5Z787|B5Z787_HELPG	tr|B5Z787|B5Z787_HELPG	>tr|B5Z787|B5Z787_HELPG Outer membrane protein OS=Helicobacter pylori (strain G27) OX=563041 GN=HPG27_681 PE=4 SV=1	1	13	32.212	0	11	45.3	710870000	32312000	11	45.3	1468800000	66762000	10	45.3	737140000	33506000
tr|B5Z7A0|B5Z7A0_HELPG	tr|B5Z7A0|B5Z7A0_HELPG	>tr|B5Z7A0|B5Z7A0_HELPG D-alanine--D-alanine ligase OS=Helicobacter pylori (strain G27) OX=563041 GN=ddl PE=3 SV=1	1	10	39.948	0	8	28.4	148840000	6471100	9	31.8	275210000	11966000	7	20.6	151090000	6569300
tr|B5Z7A4|B5Z7A4_HELPG	tr|B5Z7A4|B5Z7A4_HELPG	>tr|B5Z7A4|B5Z7A4_HELPG Ribose-phosphate pyrophosphokinase OS=Helicobacter pylori (strain G27) OX=563041 GN=prs PE=3 SV=1	1	4	34.757	0	3	18.2	67834000	3570200	2	9.1	69089000	3636300	2	9.1	53065000	2792900
tr|B5Z7A9|B5Z7A9_HELPG	tr|B5Z7A9|B5Z7A9_HELPG	>tr|B5Z7A9|B5Z7A9_HELPG Uncharacterized protein OS=Helicobacter pylori (strain G27) OX=563041 GN=HPG27_703 PE=4 SV=1	1	17	41.535	0	12	40.4	651750000	19750000	16	56.8	1790600000	54261000	13	42.7	806710000	24446000
tr|B5Z7B4|B5Z7B4_HELPG	tr|B5Z7B4|B5Z7B4_HELPG	>tr|B5Z7B4|B5Z7B4_HELPG Putative polar flagellin OS=Helicobacter pylori (strain G27) OX=563041 GN=flaG-2 PE=4 SV=1	1	4	13.418	0	4	36.1	445200000	40473000	4	36.1	696590000	63327000	4	36.1	546270000	49661000
tr|B5Z7B5|B5Z7B5_HELPG	tr|B5Z7B5|B5Z7B5_HELPG	>tr|B5Z7B5|B5Z7B5_HELPG Flagellar hook-associated protein 2 OS=Helicobacter pylori (strain G27) OX=563041 GN=fliD PE=3 SV=1	1	65	74.297	0	57	78.5	63706000000	1179700000	58	81.5	129540000000	2398900000	56	78.8	62369000000	1155000000
tr|B5Z7C5|B5Z7C5_HELPG	tr|B5Z7C5|B5Z7C5_HELPG	>tr|B5Z7C5|B5Z7C5_HELPG Signal recognition particle receptor FtsY OS=Helicobacter pylori (strain G27) OX=563041 GN=ftsY PE=3 SV=1	1	3	32.666	0	2	8.9	51157000	1967600	2	8.9	43283000	1664700	2	8.9	18330000	705000
tr|B5Z7D6|B5Z7D6_HELPG	tr|B5Z7D6|B5Z7D6_HELPG	>tr|B5Z7D6|B5Z7D6_HELPG NMO domain-containing protein OS=Helicobacter pylori (strain G27) OX=563041 GN=HPG27_730 PE=4 SV=1	1	7	39.591	0	4	12.4	81553000	2912600	4	12.4	103450000	3694700	3	9.4	61645000	2201600
tr|B5Z7D7|B5Z7D7_HELPG	tr|B5Z7D7|B5Z7D7_HELPG	>tr|B5Z7D7|B5Z7D7_HELPG Tyrosine--tRNA ligase OS=Helicobacter pylori (strain G27) OX=563041 GN=tyrS PE=1 SV=1	1	9	45.641	0	5	16.4	171710000	5723800	3	11.7	94410000	3147000	2	9.7	97483000	3249400
tr|B5Z7E0|B5Z7E0_HELPG	tr|B5Z7E0|B5Z7E0_HELPG	>tr|B5Z7E0|B5Z7E0_HELPG Uridylate kinase OS=Helicobacter pylori (strain G27) OX=563041 GN=pyrH PE=3 SV=1	1	5	26.2	0	3	17.5	60519000	4655300	3	17.5	235420000	18110000	3	17.5	129400000	9953700
tr|B5Z7E2|B5Z7E2_HELPG	tr|B5Z7E2|B5Z7E2_HELPG	>tr|B5Z7E2|B5Z7E2_HELPG Aconitate hydratase B OS=Helicobacter pylori (strain G27) OX=563041 GN=HPG27_736 PE=3 SV=1	1	29	92.784	0	21	29.5	1966000000	33897000	22	29	2320900000	40016000	21	27.8	2145700000	36995000
tr|B5Z7E4|B5Z7E4_HELPG	tr|B5Z7E4|B5Z7E4_HELPG	>tr|B5Z7E4|B5Z7E4_HELPG Uncharacterized protein OS=Helicobacter pylori (strain G27) OX=563041 GN=HPG27_738 PE=4 SV=1	1	11	49.787	0	10	33.3	292290000	9743000	10	33.3	597460000	19915000	9	32.9	247650000	8255000
tr|B5Z7E5|B5Z7E5_HELPG	tr|B5Z7E5|B5Z7E5_HELPG	>tr|B5Z7E5|B5Z7E5_HELPG Outer membrane protein OS=Helicobacter pylori (strain G27) OX=563041 GN=hofE PE=4 SV=1	1	4	52.077	0	2	5.5	34180000	1068100	3	8.4	53071000	1658500	2	5.5	30873000	964790
tr|B5Z7E6|B5Z7E6_HELPG	tr|B5Z7E6|B5Z7E6_HELPG	>tr|B5Z7E6|B5Z7E6_HELPG Uncharacterized protein OS=Helicobacter pylori (strain G27) OX=563041 GN=HPG27_740 PE=4 SV=1	1	1	20.181	0	0	0	0	0	0	0	0	0	1	6.3	0	0
tr|B5Z7F0|B5Z7F0_HELPG	tr|B5Z7F0|B5Z7F0_HELPG	>tr|B5Z7F0|B5Z7F0_HELPG Outer membrane protein OS=Helicobacter pylori (strain G27) OX=563041 GN=hofF PE=4 SV=1	1	18	56.959	0	16	35.7	1389500000	43421000	14	25.9	2134000000	66688000	14	30.9	1493300000	46664000
tr|B5Z7L1|B5Z7L1_HELPG;tr|B5Z7F2|B5Z7F2_HELPG	tr|B5Z7L1|B5Z7L1_HELPG;tr|B5Z7F2|B5Z7F2_HELPG	>tr|B5Z7L1|B5Z7L1_HELPG HP0790-like protein OS=Helicobacter pylori (strain G27) OX=563041 GN=HPG27_805 PE=3 SV=1;>tr|B5Z7F2|B5Z7F2_HELPG HP0790-like protein OS=Helicobacter pylori (strain G27) OX=563041 GN=HPG27_746 PE=3 SV=1	2	2	49.747	0	0	0	0	0	1	4.9	16361000	584320	1	4.9	11294000	403340
tr|B5Z7F3|B5Z7F3_HELPG	tr|B5Z7F3|B5Z7F3_HELPG	>tr|B5Z7F3|B5Z7F3_HELPG Cadmium-transporting ATPase OS=Helicobacter pylori (strain G27) OX=563041 GN=HPG27_747 PE=3 SV=1	1	5	74.843	0	1	1.7	9664100	230100	3	5	60398000	1438000	4	7	38001000	904780
tr|B5Z7F4|B5Z7F4_HELPG	tr|B5Z7F4|B5Z7F4_HELPG	>tr|B5Z7F4|B5Z7F4_HELPG DNA transformation competence protein OS=Helicobacter pylori (strain G27) OX=563041 GN=comM PE=4 SV=1	1	1	57.314	0	1	3.2	7092800	177320	1	3.2	9845900	246150	0	0	0	0
tr|B5Z7F9|B5Z7F9_HELPG	tr|B5Z7F9|B5Z7F9_HELPG	>tr|B5Z7F9|B5Z7F9_HELPG Neuraminyllactose-binding hemagglutinin OS=Helicobacter pylori (strain G27) OX=563041 GN=HPG27_753 PE=4 SV=1	1	12	29.083	0	10	33.1	2388800000	108580000	9	33.1	3565900000	162090000	9	33.1	1875000000	85228000
tr|B5Z7G4|B5Z7G4_HELPG	tr|B5Z7G4|B5Z7G4_HELPG	>tr|B5Z7G4|B5Z7G4_HELPG GTP cyclohydrolase-2 OS=Helicobacter pylori (strain G27) OX=563041 GN=ribA PE=3 SV=1	1	5	23.887	0	2	10	22331000	1175300	1	3.3	14620000	769470	2	10	34892000	1836400
tr|B5Z7G6|B5Z7G6_HELPG	tr|B5Z7G6|B5Z7G6_HELPG	>tr|B5Z7G6|B5Z7G6_HELPG 3,4-dihydroxy-2-butanone 4-phosphate synthase OS=Helicobacter pylori (strain G27) OX=563041 GN=ribB PE=3 SV=1	1	4	39.02	0	2	5.2	47611000	1487900	2	5.2	63558000	1986200	3	7.6	75372000	2355400
tr|B5Z7G9|B5Z7G9_HELPG	tr|B5Z7G9|B5Z7G9_HELPG	>tr|B5Z7G9|B5Z7G9_HELPG Iron (III) dicitrate transport protein OS=Helicobacter pylori (strain G27) OX=563041 GN=HPG27_763 PE=3 SV=1	1	7	89.683	0	1	1.1	13683000	258170	4	6.6	90382000	1705300	3	3.9	65684000	1239300
tr|B5Z7I7|B5Z7I7_HELPG	tr|B5Z7I7|B5Z7I7_HELPG	>tr|B5Z7I7|B5Z7I7_HELPG Homoserine dehydrogenase OS=Helicobacter pylori (strain G27) OX=563041 GN=uvrC PE=3 SV=1	1	3	46.293	0	2	8.1	44946000	1404600	2	8.1	24766000	773930	1	5.5	8872600	277270
tr|B5Z7J4|B5Z7J4_HELPG	tr|B5Z7J4|B5Z7J4_HELPG	>tr|B5Z7J4|B5Z7J4_HELPG Inosine-5-monophosphate dehydrogenase OS=Helicobacter pylori (strain G27) OX=563041 GN=guaB PE=3 SV=1	1	4	51.787	0	2	4.6	32056000	843590	3	6.9	79811000	2100300	2	4.6	41446000	1090700
tr|B5Z7K1|B5Z7K1_HELPG	tr|B5Z7K1|B5Z7K1_HELPG	>tr|B5Z7K1|B5Z7K1_HELPG Uncharacterized protein OS=Helicobacter pylori (strain G27) OX=563041 GN=HPG27_795 PE=4 SV=1	1	4	22.12	0	2	7.9	46513000	3876100	3	12.8	148670000	12389000	3	12.8	96409000	8034100
tr|B5Z7K2|B5Z7K2_HELPG	tr|B5Z7K2|B5Z7K2_HELPG	>tr|B5Z7K2|B5Z7K2_HELPG Uncharacterized protein OS=Helicobacter pylori (strain G27) OX=563041 GN=HPG27_796 PE=4 SV=1	1	4	24.325	0	3	15.1	1795600000	112230000	4	20	2104900000	131560000	3	15.1	1464200000	91511000
tr|B5Z7K3|B5Z7K3_HELPG	tr|B5Z7K3|B5Z7K3_HELPG	>tr|B5Z7K3|B5Z7K3_HELPG Outer membrane protein P1 OS=Helicobacter pylori (strain G27) OX=563041 GN=HPG27_797 PE=3 SV=1	1	17	63.576	0	13	29	1501900000	46935000	17	41.4	3582500000	111950000	16	38.2	2489300000	77792000
tr|B5Z7L2|B5Z7L2_HELPG	tr|B5Z7L2|B5Z7L2_HELPG	>tr|B5Z7L2|B5Z7L2_HELPG Site-specific DNA-methyltransferase (adenine-specific) OS=Helicobacter pylori (strain G27) OX=563041 GN=HPG27_806 PE=3 SV=1	1	2	60.127	0	2	4.5	30399000	799990	2	4.5	64425000	1695400	2	4.5	42249000	1111800
tr|B5Z7L5|B5Z7L5_HELPG	tr|B5Z7L5|B5Z7L5_HELPG	>tr|B5Z7L5|B5Z7L5_HELPG ABC transporter, ATP-binding protein OS=Helicobacter pylori (strain G27) OX=563041 GN=HPG27_809 PE=4 SV=1	1	12	60.041	0	9	21.2	253430000	6181100	6	13.7	299180000	7297100	6	11.4	230210000	5615000
tr|B5Z7L9|B5Z7L9_HELPG	tr|B5Z7L9|B5Z7L9_HELPG	>tr|B5Z7L9|B5Z7L9_HELPG ADP-L-glycero-D-mannoheptose-6-epimerase OS=Helicobacter pylori (strain G27) OX=563041 GN=HPG27_813 PE=1 SV=1	1	10	37.436	0	7	22.4	336980000	15317000	7	22.4	507540000	23070000	7	22.1	352570000	16026000
tr|B5Z7M3|B5Z7M3_HELPG	tr|B5Z7M3|B5Z7M3_HELPG	>tr|B5Z7M3|B5Z7M3_HELPG PGBA_C domain-containing protein OS=Helicobacter pylori (strain G27) OX=563041 GN=HPG27_817 PE=4 SV=1	1	10	63.16	0	7	18.2	298220000	7455600	9	20.2	1162200000	29054000	8	16.9	713970000	17849000
tr|B5Z7N0|B5Z7N0_HELPG	tr|B5Z7N0|B5Z7N0_HELPG	>tr|B5Z7N0|B5Z7N0_HELPG Flagellar hook protein FlgE OS=Helicobacter pylori (strain G27) OX=563041 GN=flgE-1 PE=3 SV=1	1	28	76.267	0	26	51.8	7894000000	192540000	27	52.9	13550000000	330500000	27	52.9	7085300000	172810000
tr|B5Z7N1|B5Z7N1_HELPG	tr|B5Z7N1|B5Z7N1_HELPG	>tr|B5Z7N1|B5Z7N1_HELPG CDP-diacylglycerol pyrophosphatase OS=Helicobacter pylori (strain G27) OX=563041 GN=cdh PE=3 SV=1	1	2	27.289	0.0066556	1	3.3	15246000	896830	1	3.3	52614000	3095000	1	3.3	27565000	1621500
tr|B5Z7N5|B5Z7N5_HELPG	tr|B5Z7N5|B5Z7N5_HELPG	>tr|B5Z7N5|B5Z7N5_HELPG Catalase OS=Helicobacter pylori (strain G27) OX=563041 GN=HPG27_829 PE=3 SV=1	1	32	58.622	0	30	59	9102700000	252850000	31	60.6	29659000000	823860000	30	57.4	13459000000	373850000
tr|B5Z7N6|B5Z7N6_HELPG	tr|B5Z7N6|B5Z7N6_HELPG	>tr|B5Z7N6|B5Z7N6_HELPG Iron-regulated outer membrane protein OS=Helicobacter pylori (strain G27) OX=563041 GN=HPG27_830 PE=3 SV=1	1	21	88.513	0	18	33.4	871450000	15844000	18	32.4	1633400000	29698000	19	34.5	1025100000	18638000
tr|B5Z7N8|B5Z7N8_HELPG	tr|B5Z7N8|B5Z7N8_HELPG	>tr|B5Z7N8|B5Z7N8_HELPG NYN domain-containing protein OS=Helicobacter pylori (strain G27) OX=563041 GN=HPG27_832 PE=4 SV=1	1	4	28.215	0	4	14.5	63494000	3023500	4	14.5	63695000	3033100	2	6.2	25815000	1229300
tr|B5Z7P3|B5Z7P3_HELPG	tr|B5Z7P3|B5Z7P3_HELPG	>tr|B5Z7P3|B5Z7P3_HELPG Uncharacterized protein OS=Helicobacter pylori (strain G27) OX=563041 GN=HPG27_837 PE=4 SV=1	1	1	70.881	0	1	1.5	9631000	200650	1	1.5	14869000	309770	1	1.5	12480000	260000
tr|B5Z7P6|B5Z7P6_HELPG	tr|B5Z7P6|B5Z7P6_HELPG	>tr|B5Z7P6|B5Z7P6_HELPG Vacuolating cytotoxin OS=Helicobacter pylori (strain G27) OX=563041 GN=vacA PE=4 SV=1	1	69	139.94	0	62	60.7	34004000000	390850000	63	61.1	53830000000	618740000	61	61	31778000000	365260000
tr|B5Z7Q5|B5Z7Q5_HELPG;tr|B5Z8N8|B5Z8N8_HELPG	tr|B5Z7Q5|B5Z7Q5_HELPG	>tr|B5Z7Q5|B5Z7Q5_HELPG Outer membrane protein OS=Helicobacter pylori (strain G27) OX=563041 GN=hopU PE=4 SV=1	2	34	80.446	0	28	60.4	19626000000	726900000	29	62.6	32972000000	1221200000	32	67.8	25918000000	959940000
tr|B5Z7R0|B5Z7R0_HELPG	tr|B5Z7R0|B5Z7R0_HELPG	>tr|B5Z7R0|B5Z7R0_HELPG Hydrogenase expression/formation protein OS=Helicobacter pylori (strain G27) OX=563041 GN=hypB PE=3 SV=1	1	4	27.352	0	1	5	0	0	0	0	0	0	0	0	0	0
tr|B5Z7R2|B5Z7R2_HELPG	tr|B5Z7R2|B5Z7R2_HELPG	>tr|B5Z7R2|B5Z7R2_HELPG Flg_hook domain-containing protein OS=Helicobacter pylori (strain G27) OX=563041 GN=HPG27_857 PE=4 SV=1	1	14	56.868	0	9	25.1	568310000	14955000	14	34.2	1705300000	44876000	12	30.5	620630000	16332000
tr|B5Z7R3|B5Z7R3_HELPG	tr|B5Z7R3|B5Z7R3_HELPG	>tr|B5Z7R3|B5Z7R3_HELPG Basal-body rod modification protein FlgD OS=Helicobacter pylori (strain G27) OX=563041 GN=flgD PE=1 SV=1	1	22	35.486	0	19	65.2	4767400000	144470000	21	69.9	8351700000	253080000	17	60.4	2290700000	69414000
tr|B5Z7R4|B5Z7R4_HELPG	tr|B5Z7R4|B5Z7R4_HELPG	>tr|B5Z7R4|B5Z7R4_HELPG Flagellar basal body protein OS=Helicobacter pylori (strain G27) OX=563041 GN=flgE-2 PE=1 SV=1	1	40	67.111	0	36	62.3	10361000000	230250000	39	63.5	21038000000	467500000	36	63.5	9495900000	211020000
tr|B5Z7R8|B5Z7R8_HELPG	tr|B5Z7R8|B5Z7R8_HELPG	>tr|B5Z7R8|B5Z7R8_HELPG Outer membrane protein OS=Helicobacter pylori (strain G27) OX=563041 GN=hopC PE=4 SV=1	1	22	56.194	0	16	60.2	23588000000	1123200000	18	62.3	33764000000	1607800000	18	62.1	23442000000	1116300000
tr|B5Z7R9|B5Z7R9_HELPG	tr|B5Z7R9|B5Z7R9_HELPG	>tr|B5Z7R9|B5Z7R9_HELPG Outer membrane protein OS=Helicobacter pylori (strain G27) OX=563041 GN=hopB PE=4 SV=1	1	20	57.135	0	17	65.2	11408000000	713000000	19	53.4	22166000000	1385400000	19	66	13523000000	845190000
tr|B5Z7S0|B5Z7S0_HELPG	tr|B5Z7S0|B5Z7S0_HELPG	>tr|B5Z7S0|B5Z7S0_HELPG Outer membrane protein OS=Helicobacter pylori (strain G27) OX=563041 GN=hopG-2 PE=4 SV=1	1	23	62.123	0	20	48	1190800000	33077000	21	47.8	2662000000	73945000	19	44.6	1767700000	49102000
tr|B5Z7S1|B5Z7S1_HELPG	tr|B5Z7S1|B5Z7S1_HELPG	>tr|B5Z7S1|B5Z7S1_HELPG Iron-regulated outer membrane protein OS=Helicobacter pylori (strain G27) OX=563041 GN=HPG27_866 PE=3 SV=1	1	10	90.458	0	6	16	160850000	2978800	7	21	272410000	5044700	8	20	202450000	3749100
tr|B5Z7S3|B5Z7S3_HELPG	tr|B5Z7S3|B5Z7S3_HELPG	>tr|B5Z7S3|B5Z7S3_HELPG Carbamoyl-phosphate synthase large chain OS=Helicobacter pylori (strain G27) OX=563041 GN=carB PE=3 SV=1	1	7	120.06	0	5	6	178120000	3018900	5	6	124750000	2114500	4	4	99948000	1694000
tr|B5Z7T3|B5Z7T3_HELPG	tr|B5Z7T3|B5Z7T3_HELPG	>tr|B5Z7T3|B5Z7T3_HELPG Geranyltrans transferase OS=Helicobacter pylori (strain G27) OX=563041 GN=HPG27_878 PE=3 SV=1	1	2	34.225	0	1	3.3	15575000	865290	1	3.3	21156000	1175300	2	13.2	26333000	1463000
tr|B5Z7T5|B5Z7T5_HELPG	tr|B5Z7T5|B5Z7T5_HELPG	>tr|B5Z7T5|B5Z7T5_HELPG Uncharacterized protein OS=Helicobacter pylori (strain G27) OX=563041 GN=HPG27_880 PE=4 SV=1	1	2	26.039	0	2	12.8	14124000	1284000	2	12.8	33351000	3031900	2	12.8	21586000	1962300
tr|B5Z7U6|B5Z7U6_HELPG	tr|B5Z7U6|B5Z7U6_HELPG	>tr|B5Z7U6|B5Z7U6_HELPG D-alanine glycine permease OS=Helicobacter pylori (strain G27) OX=563041 GN=HPG27_891 PE=3 SV=1	1	1	48.76	0	1	2	0	0	1	2	14080000	741040	1	2	14655000	771340
tr|B5Z7V6|B5Z7V6_HELPG	tr|B5Z7V6|B5Z7V6_HELPG	>tr|B5Z7V6|B5Z7V6_HELPG Uncharacterized protein OS=Helicobacter pylori (strain G27) OX=563041 GN=HPG27_901 PE=4 SV=1	1	7	21.244	0	3	20.7	159880000	13323000	3	20.7	263540000	21962000	3	20.7	180380000	15032000
tr|B5Z7X2|B5Z7X2_HELPG	tr|B5Z7X2|B5Z7X2_HELPG	>tr|B5Z7X2|B5Z7X2_HELPG Cobalt-zinc-cadmium resistance protein OS=Helicobacter pylori (strain G27) OX=563041 GN=HPG27_917 PE=4 SV=1	1	1	39.886	0	1	3.6	9889400	380360	1	3.6	17045000	655580	0	0	0	0
tr|B5Z7X3|B5Z7X3_HELPG	tr|B5Z7X3|B5Z7X3_HELPG	>tr|B5Z7X3|B5Z7X3_HELPG Uncharacterized protein OS=Helicobacter pylori (strain G27) OX=563041 GN=HPG27_918 PE=3 SV=1	1	2	47.962	0	0	0	0	0	2	7.2	21043000	618920	2	7.2	20965000	616620
tr|B5Z7X5|B5Z7X5_HELPG	tr|B5Z7X5|B5Z7X5_HELPG	>tr|B5Z7X5|B5Z7X5_HELPG Uncharacterized protein OS=Helicobacter pylori (strain G27) OX=563041 GN=HPG27_920 PE=4 SV=1	1	1	39.576	0	1	5.7	0	0	1	5.7	27754000	1067500	1	5.7	39455000	1517500
tr|B5Z7X9|B5Z7X9_HELPG	tr|B5Z7X9|B5Z7X9_HELPG	>tr|B5Z7X9|B5Z7X9_HELPG Peptidyl-prolylcis-transisomerase D OS=Helicobacter pylori (strain G27) OX=563041 GN=HPG27_924 PE=4 SV=1	1	3	58.767	0	3	5.3	84127000	1956400	3	5.3	117620000	2735400	3	5.3	88356000	2054800
tr|B5Z7Y0|B5Z7Y0_HELPG	tr|B5Z7Y0|B5Z7Y0_HELPG	>tr|B5Z7Y0|B5Z7Y0_HELPG Cell division protein FtsA OS=Helicobacter pylori (strain G27) OX=563041 GN=ftsA PE=3 SV=1	1	3	55.18	0	3	6.2	29322000	771630	3	6.2	78617000	2068900	2	4.2	44825000	1179600
tr|B5Z7Y1|B5Z7Y1_HELPG	tr|B5Z7Y1|B5Z7Y1_HELPG	>tr|B5Z7Y1|B5Z7Y1_HELPG Cell division protein FtsZ OS=Helicobacter pylori (strain G27) OX=563041 GN=ftsZ PE=3 SV=1	1	5	40.747	0	4	17.4	85868000	3180300	5	23.4	160940000	5960600	4	17.4	77708000	2878100
tr|B5Z811|B5Z811_HELPG	tr|B5Z811|B5Z811_HELPG	>tr|B5Z811|B5Z811_HELPG Methionine--tRNA ligase OS=Helicobacter pylori (strain G27) OX=563041 GN=metG PE=3 SV=1	1	15	74.617	0	12	22.3	339190000	6783900	10	18.8	325380000	6507500	10	18.8	294290000	5885700
tr|B5Z812|B5Z812_HELPG	tr|B5Z812|B5Z812_HELPG	>tr|B5Z812|B5Z812_HELPG Cyclopropane fatty acid synthase OS=Helicobacter pylori (strain G27) OX=563041 GN=HPG27_957 PE=3 SV=1	1	6	45.419	0	4	13.6	503750000	19375000	4	13.6	383960000	14768000	4	13.6	326380000	12553000
tr|B5Z818|B5Z818_HELPG	tr|B5Z818|B5Z818_HELPG	>tr|B5Z818|B5Z818_HELPG DNA topoisomerase OS=Helicobacter pylori (strain G27) OX=563041 GN=HPG27_964 PE=3 SV=1	1	2	69.681	0.001692	2	3.2	1584000000	32999000	2	3.2	3705600000	77200000	2	3.2	2679800000	55830000
tr|B5Z830|B5Z830_HELPG	tr|B5Z830|B5Z830_HELPG	>tr|B5Z830|B5Z830_HELPG Uncharacterized protein OS=Helicobacter pylori (strain G27) OX=563041 GN=HPG27_976 PE=4 SV=1	1	1	75.775	0.009772	1	1.7	24991000	490020	1	1.7	36003000	705940	1	1.7	24530000	480990
tr|B5Z831|B5Z831_HELPG	tr|B5Z831|B5Z831_HELPG	>tr|B5Z831|B5Z831_HELPG Uncharacterized protein OS=Helicobacter pylori (strain G27) OX=563041 GN=HPG27_977 PE=4 SV=1	1	9	45.617	0	5	13.8	188170000	5702000	5	13.8	405010000	12273000	6	21.3	151990000	4605800
tr|B5Z841|B5Z841_HELPG	tr|B5Z841|B5Z841_HELPG	>tr|B5Z841|B5Z841_HELPG Neuraminyllactose-binding hemagglutinin OS=Helicobacter pylori (strain G27) OX=563041 GN=HPG27_987 PE=4 SV=1	1	11	28.39	0	10	44.6	1299000000	64949000	9	37.8	2293000000	114650000	9	35.7	1437500000	71873000
tr|B5Z843|B5Z843_HELPG	tr|B5Z843|B5Z843_HELPG	>tr|B5Z843|B5Z843_HELPG Uncharacterized protein OS=Helicobacter pylori (strain G27) OX=563041 GN=HPG27_989 PE=4 SV=1	1	6	18.675	0	4	24.1	608500000	40567000	4	24.1	929240000	61949000	6	34	660250000	44017000
tr|B5Z846|B5Z846_HELPG	tr|B5Z846|B5Z846_HELPG	>tr|B5Z846|B5Z846_HELPG NifS-like protein OS=Helicobacter pylori (strain G27) OX=563041 GN=HPG27_992 PE=4 SV=1	1	8	48.623	0	3	10.7	53652000	1625800	3	10.7	99576000	3017400	3	12.3	32440000	983020
tr|B5Z849|B5Z849_HELPG	tr|B5Z849|B5Z849_HELPG	>tr|B5Z849|B5Z849_HELPG Phenylalanine--tRNA ligase beta subunit OS=Helicobacter pylori (strain G27) OX=563041 GN=pheT PE=3 SV=1	1	10	85.004	0	4	7.7	85580000	1584800	5	9.7	86614000	1604000	4	8.1	74780000	1384800
tr|B5Z851|B5Z851_HELPG	tr|B5Z851|B5Z851_HELPG	>tr|B5Z851|B5Z851_HELPG 4-hydroxy-3-methylbut-2-enyl diphosphate reductase OS=Helicobacter pylori (strain G27) OX=563041 GN=ispH PE=3 SV=1	1	1	30.415	0	1	4.1	16542000	751920	1	4.1	9920300	450920	1	4.1	14132000	642370
tr|B5Z852|B5Z852_HELPG	tr|B5Z852|B5Z852_HELPG	>tr|B5Z852|B5Z852_HELPG 30S ribosomal protein S1 OS=Helicobacter pylori (strain G27) OX=563041 GN=rpsA PE=3 SV=1	1	11	62.818	0	7	16	122580000	2989900	9	18.2	395750000	9652500	8	18.2	271380000	6619000
tr|B5Z854|B5Z854_HELPG	tr|B5Z854|B5Z854_HELPG	>tr|B5Z854|B5Z854_HELPG D-3-phosphoglycerate dehydrogenase OS=Helicobacter pylori (strain G27) OX=563041 GN=HPG27_1000 PE=3 SV=1	1	12	57.949	0	8	20.2	413610000	10605000	8	20.2	545900000	13997000	9	25.6	429820000	11021000
tr|B5Z855|B5Z855_HELPG	tr|B5Z855|B5Z855_HELPG	>tr|B5Z855|B5Z855_HELPG 3-octaprenyl-4-hydroxybenzoate carboxylyase OS=Helicobacter pylori (strain G27) OX=563041 GN=HPG27_1001 PE=3 SV=1	1	4	70.983	0	3	5.5	124080000	2757200	3	5.5	106280000	2361800	2	3.9	60643000	1347600
tr|B5Z858|B5Z858_HELPG	tr|B5Z858|B5Z858_HELPG	>tr|B5Z858|B5Z858_HELPG CheA-MCP interaction modulator OS=Helicobacter pylori (strain G27) OX=563041 GN=cheV3 PE=4 SV=1	1	4	35.608	0	2	6.8	102320000	4263400	1	3.5	35637000	1484900	2	6.8	33987000	1416100
tr|B5Z859|B5Z859_HELPG	tr|B5Z859|B5Z859_HELPG	>tr|B5Z859|B5Z859_HELPG Histidine kinase OS=Helicobacter pylori (strain G27) OX=563041 GN=cheA PE=4 SV=1	1	8	89.948	0	6	8.1	142900000	2802100	7	9.8	262070000	5138600	7	9.5	157730000	3092800
tr|B5Z860|B5Z860_HELPG	tr|B5Z860|B5Z860_HELPG	>tr|B5Z860|B5Z860_HELPG CheA-MCP coupling protein OS=Helicobacter pylori (strain G27) OX=563041 GN=cheW PE=4 SV=1	1	2	19.008	0	2	15.2	38005000	3167100	2	15.2	55501000	4625100	2	15.2	64564000	5380300
tr|B5Z861|B5Z861_HELPG	tr|B5Z861|B5Z861_HELPG	>tr|B5Z861|B5Z861_HELPG Thiol peroxidase OS=Helicobacter pylori (strain G27) OX=563041 GN=tpx PE=3 SV=1	1	8	18.262	0	8	57.2	698620000	58218000	8	57.2	855950000	71329000	8	57.2	724930000	60411000
tr|B5Z874|B5Z874_HELPG	tr|B5Z874|B5Z874_HELPG	>tr|B5Z874|B5Z874_HELPG Thiol:disulfide interchange protein OS=Helicobacter pylori (strain G27) OX=563041 GN=HPG27_1020 PE=4 SV=1	1	5	25.552	0	2	14.8	22319000	1394900	2	14.8	26203000	1637700	2	14.8	19632000	1227000
tr|B5Z878|B5Z878_HELPG	tr|B5Z878|B5Z878_HELPG	>tr|B5Z878|B5Z878_HELPG Outer membrane protein OS=Helicobacter pylori (strain G27) OX=563041 GN=HPG27_1024 PE=4 SV=1	1	28	77.911	0	26	54.6	7527600000	242830000	26	50.6	13594000000	438520000	26	50.6	9351600000	301670000
tr|B5Z881|B5Z881_HELPG	tr|B5Z881|B5Z881_HELPG	>tr|B5Z881|B5Z881_HELPG Biotin carboxylase OS=Helicobacter pylori (strain G27) OX=563041 GN=HPG27_1027 PE=4 SV=1	1	9	50.774	0	6	13.6	264730000	8272900	6	13.6	511690000	15990000	6	13.6	286890000	8965300
tr|B5Z884|B5Z884_HELPG	tr|B5Z884|B5Z884_HELPG	>tr|B5Z884|B5Z884_HELPG Uncharacterized protein OS=Helicobacter pylori (strain G27) OX=563041 GN=HPG27_1030 PE=4 SV=1	1	4	24.941	0	3	13.8	164650000	7840500	3	13.8	259030000	12335000	3	13.8	62847000	2992700
tr|B5Z886|B5Z886_HELPG	tr|B5Z886|B5Z886_HELPG	>tr|B5Z886|B5Z886_HELPG Ribonucleoside-diphosphate reductase subunit beta OS=Helicobacter pylori (strain G27) OX=563041 GN=HPG27_1032 PE=3 SV=1	1	4	39.554	0	2	8.5	164230000	7140500	2	8.5	47528000	2066500	2	8.5	37377000	1625100
tr|B5Z890|B5Z890_HELPG	tr|B5Z890|B5Z890_HELPG	>tr|B5Z890|B5Z890_HELPG UDP-glucose 4-epimerase OS=Helicobacter pylori (strain G27) OX=563041 GN=HPG27_1036 PE=3 SV=1	1	6	39.048	0	4	13.4	94293000	3626700	5	18.6	143100000	5503800	5	18.6	128720000	4950800
tr|B5Z893|B5Z893_HELPG	tr|B5Z893|B5Z893_HELPG	>tr|B5Z893|B5Z893_HELPG Beta-lactamase OS=Helicobacter pylori (strain G27) OX=563041 GN=hcpC PE=3 SV=1	1	2	31.502	0.0016835	1	2.4	126630000	6331600	1	2.4	273890000	13694000	1	2.4	192030000	9601300
tr|B5Z895|B5Z895_HELPG	tr|B5Z895|B5Z895_HELPG	>tr|B5Z895|B5Z895_HELPG 6-phosphogluconate dehydratase OS=Helicobacter pylori (strain G27) OX=563041 GN=HPG27_1041 PE=3 SV=1	1	9	66.669	0	6	11.8	216890000	6024600	7	15	350400000	9733300	6	15	238520000	6625600
tr|B5Z896|B5Z896_HELPG	tr|B5Z896|B5Z896_HELPG	>tr|B5Z896|B5Z896_HELPG Glucose-6-phosphate 1-dehydrogenase OS=Helicobacter pylori (strain G27) OX=563041 GN=zwf PE=3 SV=1	1	8	49.308	0	6	17.6	89408000	3193100	5	17.4	144700000	5167800	3	6.8	62752000	2241100
tr|B5Z898|B5Z898_HELPG	tr|B5Z898|B5Z898_HELPG	>tr|B5Z898|B5Z898_HELPG Glucokinase OS=Helicobacter pylori (strain G27) OX=563041 GN=glk PE=3 SV=1	1	6	34.373	0	3	14.3	125160000	6587300	4	17.8	221090000	11636000	5	21.3	253660000	13350000
tr|B5Z899|B5Z899_HELPG	tr|B5Z899|B5Z899_HELPG	>tr|B5Z899|B5Z899_HELPG Mannitol dehydrogenase OS=Helicobacter pylori (strain G27) OX=563041 GN=HPG27_1045 PE=3 SV=1	1	11	38.577	0	7	22.7	356420000	17821000	7	22.1	640920000	32046000	5	13.5	447330000	22366000
tr|B5Z8A2|B5Z8A2_HELPG	tr|B5Z8A2|B5Z8A2_HELPG	>tr|B5Z8A2|B5Z8A2_HELPG Uncharacterized protein OS=Helicobacter pylori (strain G27) OX=563041 GN=HPG27_1048 PE=4 SV=1	1	7	51.176	0	5	12.2	87993000	3142600	5	12.2	218690000	7810500	5	12.2	150100000	5360700
tr|B5Z8A3|B5Z8A3_HELPG	tr|B5Z8A3|B5Z8A3_HELPG	>tr|B5Z8A3|B5Z8A3_HELPG Outer membrane protein OS=Helicobacter pylori (strain G27) OX=563041 GN=horH PE=4 SV=1	1	7	24.445	0	7	40.5	430940000	39176000	7	40.5	830280000	75480000	6	30.9	525960000	47815000
tr|B5Z8A4|B5Z8A4_HELPG	tr|B5Z8A4|B5Z8A4_HELPG	>tr|B5Z8A4|B5Z8A4_HELPG Pyruvate ferredoxin oxidoreductase, gamma subunit OS=Helicobacter pylori (strain G27) OX=563041 GN=HPG27_1050 PE=4 SV=1	1	3	20.965	0	1	4.3	30993000	2066200	1	4.3	24453000	1630200	2	4.8	98186000	6545800
tr|B5Z8A6|B5Z8A6_HELPG	tr|B5Z8A6|B5Z8A6_HELPG	>tr|B5Z8A6|B5Z8A6_HELPG Pyruvate ferredoxin oxidoreductase, alpha subunit OS=Helicobacter pylori (strain G27) OX=563041 GN=HPG27_1052 PE=4 SV=1	1	9	44.714	0	7	27.3	1597200000	72599000	8	32.2	1603700000	72897000	8	32.2	1365800000	62082000
tr|B5Z8A7|B5Z8A7_HELPG	tr|B5Z8A7|B5Z8A7_HELPG	>tr|B5Z8A7|B5Z8A7_HELPG Pyruvate ferredoxin oxidoreductase, beta subunit OS=Helicobacter pylori (strain G27) OX=563041 GN=HPG27_1053 PE=4 SV=1	1	5	34.97	0	1	7	9014300	563390	1	7	36750000	2296900	0	0	0	0
tr|B5Z8A8|B5Z8A8_HELPG	tr|B5Z8A8|B5Z8A8_HELPG	>tr|B5Z8A8|B5Z8A8_HELPG Adenylosuccinate lyase OS=Helicobacter pylori (strain G27) OX=563041 GN=HPG27_1054 PE=3 SV=1	1	1	49.928	0	0	0	0	0	1	2.5	35241000	1215200	0	0	0	0
tr|B5Z8B4|B5Z8B4_HELPG	tr|B5Z8B4|B5Z8B4_HELPG	>tr|B5Z8B4|B5Z8B4_HELPG Beta-lactamase OS=Helicobacter pylori (strain G27) OX=563041 GN=HPG27_1061 PE=4 SV=1	1	2	29.088	0	2	7	33632000	1528700	2	7	127760000	5807100	2	7	82918000	3769000
tr|B5Z8B6|B5Z8B6_HELPG	tr|B5Z8B6|B5Z8B6_HELPG	>tr|B5Z8B6|B5Z8B6_HELPG Gamma-glutamyl transpeptidase OS=Helicobacter pylori (strain G27) OX=563041 GN=HPG27_1063 PE=4 SV=1	1	11	61.124	0	7	12.9	502840000	16221000	10	22	1228600000	39632000	8	19.4	413650000	13344000
tr|B5Z8B7|B5Z8B7_HELPG	tr|B5Z8B7|B5Z8B7_HELPG	>tr|B5Z8B7|B5Z8B7_HELPG Flagellar hook-associated protein 1 OS=Helicobacter pylori (strain G27) OX=563041 GN=flgK PE=3 SV=1	1	37	68.411	0	32	59.6	7464000000	196420000	34	63.9	16719000000	439960000	32	63	6981600000	183730000
tr|B5Z8C2|B5Z8C2_HELPG	tr|B5Z8C2|B5Z8C2_HELPG	>tr|B5Z8C2|B5Z8C2_HELPG Peptidyl-prolyl cis-trans isomerase OS=Helicobacter pylori (strain G27) OX=563041 GN=HPG27_1069 PE=3 SV=1	1	5	18.58	0	1	5.8	12026000	1093300	1	5.8	20237000	1839800	0	0	0	0
tr|B5Z8C4|B5Z8C4_HELPG	tr|B5Z8C4|B5Z8C4_HELPG	>tr|B5Z8C4|B5Z8C4_HELPG Peptidoglycan-associated lipoprotein OS=Helicobacter pylori (strain G27) OX=563041 GN=HPG27_1071 PE=4 SV=1	1	4	20.022	0	2	17.9	102220000	10222000	3	35.8	307520000	30752000	3	35.8	76697000	7669700
tr|B5Z8C5|B5Z8C5_HELPG	tr|B5Z8C5|B5Z8C5_HELPG	>tr|B5Z8C5|B5Z8C5_HELPG Tol-Pal system protein TolB OS=Helicobacter pylori (strain G27) OX=563041 GN=tolB PE=3 SV=1	1	17	47.744	0	12	26.6	662860000	21383000	11	24	1486600000	47955000	14	37.4	943200000	30426000
tr|B5Z8D7|B5Z8D7_HELPG	tr|B5Z8D7|B5Z8D7_HELPG	>tr|B5Z8D7|B5Z8D7_HELPG SpoOJ regulator OS=Helicobacter pylori (strain G27) OX=563041 GN=HPG27_1084 PE=4 SV=1	1	4	29.143	0	3	12.1	83339000	4386300	3	12.1	66503000	3500200	3	12.1	65395000	3441900
tr|B5Z8E8|B5Z8E8_HELPG	tr|B5Z8E8|B5Z8E8_HELPG	>tr|B5Z8E8|B5Z8E8_HELPG Signal recognition particle protein OS=Helicobacter pylori (strain G27) OX=563041 GN=ffh PE=3 SV=1	1	6	49.131	0	3	7.6	88108000	2447400	3	7.6	124500000	3458200	2	4.5	78713000	2186500
tr|B5Z8E9|B5Z8E9_HELPG	tr|B5Z8E9|B5Z8E9_HELPG	>tr|B5Z8E9|B5Z8E9_HELPG Valine--tRNA ligase OS=Helicobacter pylori (strain G27) OX=563041 GN=valS PE=3 SV=1	1	4	101.37	0	1	1	8615000	126690	2	2.2	29189000	429250	3	4.9	44853000	659600
tr|B5Z8F2|B5Z8F2_HELPG	tr|B5Z8F2|B5Z8F2_HELPG	>tr|B5Z8F2|B5Z8F2_HELPG Outer membrane protein OS=Helicobacter pylori (strain G27) OX=563041 GN=hopI PE=4 SV=1	1	13	76.549	0	9	20.5	766070000	24712000	12	26.7	1472700000	47507000	11	28.5	1053700000	33990000
tr|B5Z8G2|B5Z8G2_HELPG	tr|B5Z8G2|B5Z8G2_HELPG	>tr|B5Z8G2|B5Z8G2_HELPG Outer membrane protein OS=Helicobacter pylori (strain G27) OX=563041 GN=hofH PE=4 SV=1	1	5	52.19	0	4	12.4	111790000	4299400	4	12.4	164670000	6333400	2	5.2	110310000	4242900
tr|B5Z8G7|B5Z8G7_HELPG	tr|B5Z8G7|B5Z8G7_HELPG	>tr|B5Z8G7|B5Z8G7_HELPG Glutamine ABC transporter, periplasmic glutamine-binding protein OS=Helicobacter pylori (strain G27) OX=563041 GN=HPG27_1116 PE=4 SV=1	1	3	31.204	0	1	6.1	27853000	1114100	1	6.1	37070000	1482800	2	11.9	41222000	1648900
tr|B5Z8G8|B5Z8G8_HELPG	tr|B5Z8G8|B5Z8G8_HELPG	>tr|B5Z8G8|B5Z8G8_HELPG Uncharacterized protein OS=Helicobacter pylori (strain G27) OX=563041 GN=HPG27_1117 PE=4 SV=1	1	4	20.644	0	4	34.4	122960000	11178000	4	34.4	343680000	31244000	3	28.4	422940000	38449000
tr|B5Z8H1|B5Z8H1_HELPG	tr|B5Z8H1|B5Z8H1_HELPG	>tr|B5Z8H1|B5Z8H1_HELPG Outer membrane protein OS=Helicobacter pylori (strain G27) OX=563041 GN=hopQ PE=1 SV=1	1	34	69.965	0	32	67.1	27035000000	772430000	33	67.1	53303000000	1522900000	33	67.1	36616000000	1046200000
tr|B5Z8H4|B5Z8H4_HELPG	tr|B5Z8H4|B5Z8H4_HELPG	>tr|B5Z8H4|B5Z8H4_HELPG Nucleoside permease OS=Helicobacter pylori (strain G27) OX=563041 GN=HPG27_1123 PE=3 SV=1	1	1	43.693	0	1	2.6	4522800	323060	1	2.6	19723000	1408800	1	2.6	11503000	821660
tr|B5Z8H6|B5Z8H6_HELPG	tr|B5Z8H6|B5Z8H6_HELPG	>tr|B5Z8H6|B5Z8H6_HELPG ATP_bind_3 domain-containing protein OS=Helicobacter pylori (strain G27) OX=563041 GN=HPG27_1125 PE=4 SV=1	1	3	28.57	0	2	10.3	25931000	1296500	2	10.3	53404000	2670200	2	10.3	38736000	1936800
tr|B5Z8I0|B5Z8I0_HELPG	tr|B5Z8I0|B5Z8I0_HELPG	>tr|B5Z8I0|B5Z8I0_HELPG Alpha-carbonic anhydrase OS=Helicobacter pylori (strain G27) OX=563041 GN=HPG27_1129 PE=1 SV=1	1	4	28.324	0	1	4	42672000	2510100	1	4	82684000	4863800	1	4	34930000	2054700
tr|B5Z8I9|B5Z8I9_HELPG	tr|B5Z8I9|B5Z8I9_HELPG	>tr|B5Z8I9|B5Z8I9_HELPG Aldo-ketoreductase, putative OS=Helicobacter pylori (strain G27) OX=563041 GN=HPG27_1138 PE=4 SV=1	1	18	37.165	0	16	51.7	2799700000	107680000	16	51.1	4159300000	159970000	16	51.7	2558100000	98390000
tr|B5Z8J1|B5Z8J1_HELPG	tr|B5Z8J1|B5Z8J1_HELPG	>tr|B5Z8J1|B5Z8J1_HELPG 30S ribosomal protein S7 OS=Helicobacter pylori (strain G27) OX=563041 GN=rpsG PE=3 SV=1	1	4	16.609	0	1	5.6	17383000	1241600	1	5.6	27491000	1963600	1	5.6	32587000	2327600
tr|B5Z8J3|B5Z8J3_HELPG	tr|B5Z8J3|B5Z8J3_HELPG	>tr|B5Z8J3|B5Z8J3_HELPG Multifunctional fusion protein OS=Helicobacter pylori (strain G27) OX=563041 GN=rpoC PE=3 SV=1	1	83	313.89	0	52	23	2575400000	12264000	54	23.8	3695800000	17599000	54	24.3	2582000000	12295000
tr|B5Z8J4|B5Z8J4_HELPG	tr|B5Z8J4|B5Z8J4_HELPG	>tr|B5Z8J4|B5Z8J4_HELPG DNA-directed RNA polymerase, beta subunit OS=Helicobacter pylori (strain G27) OX=563041 GN=HPG27_1143 PE=4 SV=1	1	2	7.6979	0	2	37.3	63359000	10560000	2	37.3	126770000	21128000	2	37.3	93424000	15571000
tr|B5Z8K0|B5Z8K0_HELPG	tr|B5Z8K0|B5Z8K0_HELPG	>tr|B5Z8K0|B5Z8K0_HELPG Transcription termination/antitermination protein NusG OS=Helicobacter pylori (strain G27) OX=563041 GN=nusG PE=3 SV=1	1	2	20.261	0	2	10.2	33258000	2771500	1	5.7	53032000	4419300	1	5.7	46980000	3915000
tr|B5Z8L4|B5Z8L4_HELPG	tr|B5Z8L4|B5Z8L4_HELPG	>tr|B5Z8L4|B5Z8L4_HELPG Phosphoribosylamine--glycine ligase OS=Helicobacter pylori (strain G27) OX=563041 GN=purD PE=3 SV=1	1	3	47.422	0	3	7.1	29000000	1000000	2	4	70980000	2447600	3	7.1	70793000	2441200
tr|B5Z8M1|B5Z8M1_HELPG	tr|B5Z8M1|B5Z8M1_HELPG	>tr|B5Z8M1|B5Z8M1_HELPG Heme chaperone HemW OS=Helicobacter pylori (strain G27) OX=563041 GN=HPG27_1170 PE=3 SV=1	1	2	39.493	0.0097087	1	2.6	195330000	7512900	1	2.6	448310000	17243000	2	4.3	327030000	12578000
tr|B5Z8M4|B5Z8M4_HELPG	tr|B5Z8M4|B5Z8M4_HELPG	>tr|B5Z8M4|B5Z8M4_HELPG Aspartokinase OS=Helicobacter pylori (strain G27) OX=563041 GN=HPG27_1173 PE=3 SV=1	1	2	44.234	0	1	3.7	24885000	802730	1	3.7	21890000	706140	1	3	8036200	259230
tr|B5Z8M8|B5Z8M8_HELPG	tr|B5Z8M8|B5Z8M8_HELPG	>tr|B5Z8M8|B5Z8M8_HELPG Uncharacterized protein OS=Helicobacter pylori (strain G27) OX=563041 GN=HPG27_1177 PE=4 SV=1	1	2	17.333	0	1	12.4	56218000	5110700	2	22.9	85247000	7749700	0	0	0	0
tr|B5Z8N1|B5Z8N1_HELPG	tr|B5Z8N1|B5Z8N1_HELPG	>tr|B5Z8N1|B5Z8N1_HELPG Uncharacterized protein OS=Helicobacter pylori (strain G27) OX=563041 GN=HPG27_1180 PE=4 SV=1	1	5	22.149	0	1	7.1	18099000	1131200	1	7.1	7472200	467010	1	7.1	21767000	1360500
tr|B5Z8N2|B5Z8N2_HELPG	tr|B5Z8N2|B5Z8N2_HELPG	>tr|B5Z8N2|B5Z8N2_HELPG Carbamoyl-phosphate synthase small chain OS=Helicobacter pylori (strain G27) OX=563041 GN=carA PE=3 SV=1	1	4	41.69	0	1	3.5	33772000	1350900	2	6.1	20038000	801530	2	6.4	20375000	814990
tr|B5Z8N6|B5Z8N6_HELPG	tr|B5Z8N6|B5Z8N6_HELPG	>tr|B5Z8N6|B5Z8N6_HELPG Alanine--tRNA ligase OS=Helicobacter pylori (strain G27) OX=563041 GN=alaS PE=3 SV=1	1	13	91.46	0	5	7.6	120210000	1908100	8	12.5	271660000	4312000	6	8.6	148490000	2357000
tr|B5Z8Q7|B5Z8Q7_HELPG	tr|B5Z8Q7|B5Z8Q7_HELPG	>tr|B5Z8Q7|B5Z8Q7_HELPG NADH-quinone oxidoreductase OS=Helicobacter pylori (strain G27) OX=563041 GN=nuoC PE=3 SV=1	1	3	31.368	0	1	4.5	11445000	497620	1	4.5	9043300	393190	1	4.5	11680000	507830
tr|B5Z8R1|B5Z8R1_HELPG	tr|B5Z8R1|B5Z8R1_HELPG	>tr|B5Z8R1|B5Z8R1_HELPG NADH-ubiquinone oxidoreductase chain G OS=Helicobacter pylori (strain G27) OX=563041 GN=HPG27_1211 PE=4 SV=1	1	21	95.244	0	8	12.2	160880000	2331500	8	10.7	198970000	2883600	8	12.1	185580000	2689500
tr|B5Z8R9|B5Z8R9_HELPG	tr|B5Z8R9|B5Z8R9_HELPG	>tr|B5Z8R9|B5Z8R9_HELPG Phosphomannomutase OS=Helicobacter pylori (strain G27) OX=563041 GN=HPG27_1220 PE=3 SV=1	1	5	51.958	0	1	2	17397000	561190	1	2	16419000	529660	3	7.2	56068000	1808700
tr|B5Z8S3|B5Z8S3_HELPG	tr|B5Z8S3|B5Z8S3_HELPG	>tr|B5Z8S3|B5Z8S3_HELPG Tryptophan synthase beta chain OS=Helicobacter pylori (strain G27) OX=563041 GN=trpB PE=3 SV=1	1	3	42.744	0	1	1.8	26499000	1104100	1	1.8	32456000	1352300	1	1.8	25072000	1044600
tr|B5Z8T5|B5Z8T5_HELPG	tr|B5Z8T5|B5Z8T5_HELPG	>tr|B5Z8T5|B5Z8T5_HELPG Uncharacterized protein OS=Helicobacter pylori (strain G27) OX=563041 GN=HPG27_1236 PE=4 SV=1	1	3	39.109	0	1	4.3	23527000	1176300	2	6.1	11792000	589620	2	6.1	17511000	875530
tr|B5Z8T6|B5Z8T6_HELPG	tr|B5Z8T6|B5Z8T6_HELPG	>tr|B5Z8T6|B5Z8T6_HELPG Acid phosphatase lipoprotein OS=Helicobacter pylori (strain G27) OX=563041 GN=HPG27_1237 PE=4 SV=1	1	11	26.311	0	6	35.7	281650000	16568000	7	42.2	502310000	29548000	5	34.8	290260000	17074000
tr|B5Z8T7|B5Z8T7_HELPG	tr|B5Z8T7|B5Z8T7_HELPG	>tr|B5Z8T7|B5Z8T7_HELPG Conserved hypothetical secreted protein OS=Helicobacter pylori (strain G27) OX=563041 GN=HPG27_1238 PE=4 SV=1	1	4	20.627	0	3	15.9	189910000	10551000	3	15.9	253700000	14095000	3	15.9	260800000	14489000
tr|B5Z8U2|B5Z8U2_HELPG	tr|B5Z8U2|B5Z8U2_HELPG	>tr|B5Z8U2|B5Z8U2_HELPG DNA-directed RNA polymerase subunit alpha OS=Helicobacter pylori (strain G27) OX=563041 GN=rpoA PE=3 SV=1	1	14	37.705	0	11	45.5	1705800000	85288000	10	41.4	1789300000	89464000	9	36.3	1461300000	73066000
tr|B5Z8V0|B5Z8V0_HELPG	tr|B5Z8V0|B5Z8V0_HELPG	>tr|B5Z8V0|B5Z8V0_HELPG 30S ribosomal protein S5 OS=Helicobacter pylori (strain G27) OX=563041 GN=rpsE PE=3 SV=1	1	4	15.816	0	1	13.6	22089000	1699100	1	13.6	25656000	1973500	1	13.6	13967000	1074400
tr|B5Z8W7|B5Z8W7_HELPG	tr|B5Z8W7|B5Z8W7_HELPG	>tr|B5Z8W7|B5Z8W7_HELPG 50S ribosomal protein L3 OS=Helicobacter pylori (strain G27) OX=563041 GN=rplC PE=3 SV=1	1	5	21.191	0	5	25.7	260390000	14466000	5	25.7	344120000	19118000	4	25.7	229300000	12739000
tr|B5Z8X2|B5Z8X2_HELPG	tr|B5Z8X2|B5Z8X2_HELPG	>tr|B5Z8X2|B5Z8X2_HELPG Fumarate hydratase class II OS=Helicobacter pylori (strain G27) OX=563041 GN=fumC PE=3 SV=1	1	8	50.916	0	5	13.2	311910000	10062000	6	15.6	454810000	14671000	5	13.2	246910000	7964900
tr|B5Z8Z2|B5Z8Z2_HELPG	tr|B5Z8Z2|B5Z8Z2_HELPG	>tr|B5Z8Z2|B5Z8Z2_HELPG Phosphoglycerate kinase OS=Helicobacter pylori (strain G27) OX=563041 GN=pgk PE=3 SV=1	1	22	44.699	0	15	53.5	1061900000	36617000	12	38.3	896550000	30915000	14	43.5	702090000	24210000
tr|B5Z8Z3|B5Z8Z3_HELPG	tr|B5Z8Z3|B5Z8Z3_HELPG	>tr|B5Z8Z3|B5Z8Z3_HELPG Glyceraldehyde-3-phosphate dehydrogenase OS=Helicobacter pylori (strain G27) OX=563041 GN=gapB PE=3 SV=1	1	6	35.947	0	3	8.2	107780000	4686000	3	8.2	177110000	7700500	4	10.3	144430000	6279700
tr|B5Z8Z7|B5Z8Z7_HELPG	tr|B5Z8Z7|B5Z8Z7_HELPG	>tr|B5Z8Z7|B5Z8Z7_HELPG Carboxyl-terminal protease OS=Helicobacter pylori (strain G27) OX=563041 GN=HPG27_1298 PE=3 SV=1	1	15	49.98	0	11	29.3	540380000	15011000	13	31.5	1258100000	34947000	11	29.3	702240000	19507000
tr|B5Z913|B5Z913_HELPG	tr|B5Z913|B5Z913_HELPG	>tr|B5Z913|B5Z913_HELPG Site-specific DNA-methyltransferase (adenine-specific) OS=Helicobacter pylori (strain G27) OX=563041 GN=HPG27_1314 PE=3 SV=1	1	4	55.542	0	1	1.7	6094200	152350	1	1.7	8495300	212380	2	3.4	21877000	546930
tr|B5Z914|B5Z914_HELPG	tr|B5Z914|B5Z914_HELPG	>tr|B5Z914|B5Z914_HELPG Methyltransferase OS=Helicobacter pylori (strain G27) OX=563041 GN=HPG27_1315 PE=3 SV=1	1	6	34.408	0	2	8.7	13837000	553480	4	19.7	127230000	5089100	2	8.4	69118000	2764700
tr|B5Z917|B5Z917_HELPG	tr|B5Z917|B5Z917_HELPG	>tr|B5Z917|B5Z917_HELPG Cell shape-determining protein MreB OS=Helicobacter pylori (strain G27) OX=563041 GN=mreB PE=3 SV=1	1	9	37.366	0	8	33.7	393580000	14057000	9	38.6	457980000	16356000	8	33.7	256930000	9176100
tr|B5Z918|B5Z918_HELPG	tr|B5Z918|B5Z918_HELPG	>tr|B5Z918|B5Z918_HELPG ATP-dependent Clp protease ATP-binding subunit ClpX OS=Helicobacter pylori (strain G27) OX=563041 GN=clpX PE=3 SV=1	1	12	50.63	0	8	19.4	258800000	9242900	7	19.4	371910000	13282000	10	37.1	301270000	10760000
tr|B5Z922|B5Z922_HELPG	tr|B5Z922|B5Z922_HELPG	>tr|B5Z922|B5Z922_HELPG Outer membrane protein assembly factor BamD OS=Helicobacter pylori (strain G27) OX=563041 GN=comL PE=3 SV=1	1	4	26.284	0	2	8.6	67839000	4845700	3	16.8	117290000	8378000	2	8.6	74338000	5309900
tr|B5Z923|B5Z923_HELPG	tr|B5Z923|B5Z923_HELPG	>tr|B5Z923|B5Z923_HELPG Lon protease OS=Helicobacter pylori (strain G27) OX=563041 GN=lon PE=2 SV=1	1	20	93.232	0	13	22.5	437520000	7172500	14	21.3	817340000	13399000	13	20.1	509980000	8360400
tr|B5Z933|B5Z933_HELPG	tr|B5Z933|B5Z933_HELPG	>tr|B5Z933|B5Z933_HELPG Uncharacterized protein OS=Helicobacter pylori (strain G27) OX=563041 GN=HPG27_1334 PE=4 SV=1	1	1	69.978	0.0033445	1	2	44498000	927030	1	2	402000000	8375100	1	2	58334000	1215300
tr|B5Z949|B5Z949_HELPG	tr|B5Z949|B5Z949_HELPG	>tr|B5Z949|B5Z949_HELPG Ribonuclease J OS=Helicobacter pylori (strain G27) OX=563041 GN=rnj PE=3 SV=1	1	8	77.431	0	8	18.4	176540000	3756100	8	18.4	305930000	6509200	7	16.3	188580000	4012400
tr|B5Z970|B5Z970_HELPG	tr|B5Z970|B5Z970_HELPG	>tr|B5Z970|B5Z970_HELPG Outer membrane protein OS=Helicobacter pylori (strain G27) OX=563041 GN=homD PE=4 SV=1	1	26	82.919	0	22	41.7	2676800000	81115000	25	47.1	5898200000	178730000	24	47.1	3446800000	104450000
tr|B5Z973|B5Z973_HELPG	tr|B5Z973|B5Z973_HELPG	>tr|B5Z973|B5Z973_HELPG Uncharacterized protein OS=Helicobacter pylori (strain G27) OX=563041 GN=HPG27_1377 PE=4 SV=1	1	26	33.867	0	22	70.6	11332000000	453270000	23	72.6	26455000000	1058200000	22	72.6	12779000000	511160000
tr|B5Z974|B5Z974_HELPG	tr|B5Z974|B5Z974_HELPG	>tr|B5Z974|B5Z974_HELPG Uncharacterized protein OS=Helicobacter pylori (strain G27) OX=563041 GN=HPG27_1378 PE=4 SV=1	1	1	12.735	0	1	12.3	14185000	1576100	1	12.3	14156000	1572900	1	12.3	24911000	2767900
tr|B5Z975|B5Z975_HELPG	tr|B5Z975|B5Z975_HELPG	>tr|B5Z975|B5Z975_HELPG LPP20 lipoprotein OS=Helicobacter pylori (strain G27) OX=563041 GN=HPG27_1379 PE=4 SV=1	1	10	19.122	0	8	45.1	7480100000	498670000	8	45.1	15046000000	1003100000	9	46.3	7968800000	531250000
tr|B5Z976|B5Z976_HELPG	tr|B5Z976|B5Z976_HELPG	>tr|B5Z976|B5Z976_HELPG Uncharacterized protein OS=Helicobacter pylori (strain G27) OX=563041 GN=HPG27_1380 PE=4 SV=1	1	13	23.261	0	11	65.2	1556200000	155620000	11	65.2	3187700000	318770000	12	66.2	2386300000	238630000
tr|B5Z979|B5Z979_HELPG	tr|B5Z979|B5Z979_HELPG	>tr|B5Z979|B5Z979_HELPG DNA polymerase III subunit alpha OS=Helicobacter pylori (strain G27) OX=563041 GN=HPG27_1383 PE=4 SV=1	1	4	137.95	0	2	1.7	14149000	160780	2	1.7	28098000	319290	1	0.6	10496000	119270
tr|B5Z980|B5Z980_HELPG	tr|B5Z980|B5Z980_HELPG	>tr|B5Z980|B5Z980_HELPG Cytochrome c551 peroxidase OS=Helicobacter pylori (strain G27) OX=563041 GN=HPG27_1384 PE=4 SV=1	1	2	38.695	0	1	3.4	22322000	1014700	1	3.4	48326000	2196700	1	3.4	16337000	742580
tr|B5Z981|B5Z981_HELPG	tr|B5Z981|B5Z981_HELPG	>tr|B5Z981|B5Z981_HELPG Putative secreted motility protein OS=Helicobacter pylori (strain G27) OX=563041 GN=HPG27_1385 PE=4 SV=1	1	1	22.911	0	1	5.6	20734000	1481000	1	5.6	35016000	2501100	1	5.6	40086000	2863300
tr|B5Z982|B5Z982_HELPG	tr|B5Z982|B5Z982_HELPG	>tr|B5Z982|B5Z982_HELPG Uncharacterized protein OS=Helicobacter pylori (strain G27) OX=563041 GN=HPG27_1386 PE=4 SV=1	1	5	24.95	0	1	5.8	64429000	3579400	2	10.2	131750000	7319300	2	10.2	167170000	9287400
tr|B5Z986|B5Z986_HELPG	tr|B5Z986|B5Z986_HELPG	>tr|B5Z986|B5Z986_HELPG Outer membrane protein OS=Helicobacter pylori (strain G27) OX=563041 GN=HPG27_1390 PE=4 SV=1	1	4	26.182	0	2	6.5	10482000	582320	2	6.5	33842000	1880100	2	6.5	20494000	1138500
tr|B5Z987|B5Z987_HELPG	tr|B5Z987|B5Z987_HELPG	>tr|B5Z987|B5Z987_HELPG Branched-chain-amino-acid aminotransferase OS=Helicobacter pylori (strain G27) OX=563041 GN=HPG27_1391 PE=3 SV=1	1	5	37.534	0	4	12.1	29460000	1178400	4	11.5	108640000	4345500	2	4.7	46716000	1868600
tr|B5Z988|B5Z988_HELPG	tr|B5Z988|B5Z988_HELPG	>tr|B5Z988|B5Z988_HELPG Outer membrane protein OS=Helicobacter pylori (strain G27) OX=563041 GN=horJ PE=4 SV=1	1	16	28.053	0	14	52.8	2429400000	142900000	13	52.8	6546800000	385110000	11	40.3	4004100000	235530000
tr|B5Z989|B5Z989_HELPG	tr|B5Z989|B5Z989_HELPG	>tr|B5Z989|B5Z989_HELPG DNA polymerase I OS=Helicobacter pylori (strain G27) OX=563041 GN=polA PE=3 SV=1	1	9	103.13	0	3	4.8	64810000	925860	5	6.9	143810000	2054400	5	6.9	74784000	1068300
tr|B5Z9A2|B5Z9A2_HELPG	tr|B5Z9A2|B5Z9A2_HELPG	>tr|B5Z9A2|B5Z9A2_HELPG Ubiquinone/menaquinone biosynthesis C-methyltransferase UbiE OS=Helicobacter pylori (strain G27) OX=563041 GN=ubiE PE=3 SV=1	1	3	27.857	0	2	7.7	27708000	1539300	2	7.7	49467000	2748200	2	7.7	34699000	1927700
tr|B5Z9A8|B5Z9A8_HELPG	tr|B5Z9A8|B5Z9A8_HELPG	>tr|B5Z9A8|B5Z9A8_HELPG Lipase-like protein OS=Helicobacter pylori (strain G27) OX=563041 GN=HPG27_1412 PE=3 SV=1	1	11	56.924	0	9	24.9	622140000	18298000	10	29.2	1123000000	33030000	9	25.1	677450000	19925000
tr|B5Z9B3|B5Z9B3_HELPG	tr|B5Z9B3|B5Z9B3_HELPG	>tr|B5Z9B3|B5Z9B3_HELPG UDP-N-acetylmuramoyl-L-alanyl-D-glutamate--2,6-diaminopimelate ligase OS=Helicobacter pylori (strain G27) OX=563041 GN=murE PE=3 SV=1	1	1	50.654	0	1	4.7	9963100	284660	0	0	0	0	1	4.7	3997800	114220
tr|B5Z9B8|B5Z9B8_HELPG	tr|B5Z9B8|B5Z9B8_HELPG	>tr|B5Z9B8|B5Z9B8_HELPG Type II methylase OS=Helicobacter pylori (strain G27) OX=563041 GN=HPG27_1422 PE=3 SV=1	1	1	38.893	0.0082645	1	2.7	90728000	3360300	0	0	0	0	0	0	0	0
tr|B5Z9C0|B5Z9C0_HELPG	tr|B5Z9C0|B5Z9C0_HELPG	>tr|B5Z9C0|B5Z9C0_HELPG Outer membrane protein OS=Helicobacter pylori (strain G27) OX=563041 GN=hopK-3 PE=4 SV=1	1	14	41.374	0	11	40.2	4057200000	162290000	13	48.7	6609300000	264370000	11	38	4416200000	176650000
tr|B5Z9C5|B5Z9C5_HELPG	tr|B5Z9C5|B5Z9C5_HELPG	>tr|B5Z9C5|B5Z9C5_HELPG Uncharacterized protein OS=Helicobacter pylori (strain G27) OX=563041 GN=HPG27_1431 PE=4 SV=1	1	7	43.24	0	5	13.2	222510000	7672900	5	13.2	349330000	12046000	5	13.2	222660000	7678100
tr|B5Z9D0|B5Z9D0_HELPG	tr|B5Z9D0|B5Z9D0_HELPG	>tr|B5Z9D0|B5Z9D0_HELPG Iron-regulated outer membrane protein OS=Helicobacter pylori (strain G27) OX=563041 GN=HPG27_1436 PE=3 SV=1	1	43	97.521	0	39	60.8	11773000000	226410000	41	63.9	25305000000	486640000	40	62.6	16274000000	312960000
tr|B5Z9D2|B5Z9D2_HELPG	tr|B5Z9D2|B5Z9D2_HELPG	>tr|B5Z9D2|B5Z9D2_HELPG Transcription termination/antitermination protein NusA OS=Helicobacter pylori (strain G27) OX=563041 GN=nusA PE=3 SV=1	1	3	44.707	0.005	2	4.8	23354000	729810	3	7.1	79616000	2488000	2	4.8	39619000	1238100
tr|B5Z9D9|B5Z9D9_HELPG	tr|B5Z9D9|B5Z9D9_HELPG	>tr|B5Z9D9|B5Z9D9_HELPG Uncharacterized protein OS=Helicobacter pylori (strain G27) OX=563041 GN=HPG27_1446 PE=4 SV=1	1	2	13.524	0	2	33.3	47723000	5965400	1	12	55793000	6974200	1	12	22254000	2781700
tr|B5Z9E2|B5Z9E2_HELPG	tr|B5Z9E2|B5Z9E2_HELPG	>tr|B5Z9E2|B5Z9E2_HELPG Periplasmic competence protein OS=Helicobacter pylori (strain G27) OX=563041 GN=comH PE=4 SV=1	1	2	54.784	0	1	3.3	20745000	531920	2	5.8	36753000	942390	0	0	0	0
tr|B5Z9E4|B5Z9E4_HELPG	tr|B5Z9E4|B5Z9E4_HELPG	>tr|B5Z9E4|B5Z9E4_HELPG Purine nucleoside phosphorylase OS=Helicobacter pylori (strain G27) OX=563041 GN=HPG27_1451 PE=4 SV=1	1	1	20.084	0.0016807	1	9.4	14124000	1412400	1	9.4	12001000	1200100	1	9.4	9014400	901440
tr|B5Z9F2|B5Z9F2_HELPG	tr|B5Z9F2|B5Z9F2_HELPG	>tr|B5Z9F2|B5Z9F2_HELPG Iron (III) dicitrate transport protein OS=Helicobacter pylori (strain G27) OX=563041 GN=HPG27_1459 PE=4 SV=1	1	38	94.64	0	32	51.6	4198400000	79215000	38	58.1	10083000000	190250000	35	54.2	6289100000	118660000
tr|B5Z9F4|B5Z9F4_HELPG	tr|B5Z9F4|B5Z9F4_HELPG	>tr|B5Z9F4|B5Z9F4_HELPG Alanine dehydrogenase OS=Helicobacter pylori (strain G27) OX=563041 GN=HPG27_1461 PE=3 SV=1	1	14	40.979	0	11	35.8	534200000	25438000	11	35.8	760430000	36211000	10	32.6	539070000	25670000
tr|B5Z9F5|B5Z9F5_HELPG	tr|B5Z9F5|B5Z9F5_HELPG	>tr|B5Z9F5|B5Z9F5_HELPG Uncharacterized protein OS=Helicobacter pylori (strain G27) OX=563041 GN=HPG27_1462 PE=4 SV=1	1	8	67.671	0	5	7.9	137380000	3052800	5	9.1	265050000	5890000	4	7	153920000	3420400
tr|B5Z9F6|B5Z9F6_HELPG	tr|B5Z9F6|B5Z9F6_HELPG	>tr|B5Z9F6|B5Z9F6_HELPG Outer membrane protein OS=Helicobacter pylori (strain G27) OX=563041 GN=horL PE=4 SV=1	1	17	26.809	0	15	49.6	13762000000	1058600000	14	49.6	22162000000	1704800000	15	49.6	14067000000	1082100000
tr|B5Z9H7|B5Z9H7_HELPG	tr|B5Z9H7|B5Z9H7_HELPG	>tr|B5Z9H7|B5Z9H7_HELPG Uncharacterized protein OS=Helicobacter pylori (strain G27) OX=563041 GN=HPG27_1484 PE=4 SV=1	1	2	19.509	0	1	8.8	20153000	1439500	1	8.8	21697000	1549800	0	0	0	0
tr|B5Z9H8|B5Z9H8_HELPG	tr|B5Z9H8|B5Z9H8_HELPG	>tr|B5Z9H8|B5Z9H8_HELPG Leucine--tRNA ligase OS=Helicobacter pylori (strain G27) OX=563041 GN=leuS PE=3 SV=1	1	10	93.01	0	7	9.1	98164000	1609300	8	10.8	154720000	2536400	6	7.6	107670000	1765100
tr|B5Z9I5|B5Z9I5_HELPG	tr|B5Z9I5|B5Z9I5_HELPG	>tr|B5Z9I5|B5Z9I5_HELPG 30S ribosomal protein S2 OS=Helicobacter pylori (strain G27) OX=563041 GN=rpsB PE=3 SV=1	1	8	30.318	0	4	13.8	235180000	12378000	4	13.8	484900000	25521000	5	17.6	304220000	16011000
tr|B5Z9I7|B5Z9I7_HELPG	tr|B5Z9I7|B5Z9I7_HELPG	>tr|B5Z9I7|B5Z9I7_HELPG Cell division protein OS=Helicobacter pylori (strain G27) OX=563041 GN=HPG27_1494 PE=4 SV=1	1	2	69.387	0.0098039	1	1	23128000	462560	1	1	52470000	1049400	1	1	40185000	803700
tr|B5Z9I9|B5Z9I9_HELPG	tr|B5Z9I9|B5Z9I9_HELPG	>tr|B5Z9I9|B5Z9I9_HELPG Flagellar basal-body rod protein FlgC OS=Helicobacter pylori (strain G27) OX=563041 GN=flgC PE=3 SV=1	1	2	17.719	0	2	16.1	102860000	12857000	2	16.1	126810000	15851000	2	16.1	104720000	13090000
tr|B5Z9J0|B5Z9J0_HELPG	tr|B5Z9J0|B5Z9J0_HELPG	>tr|B5Z9J0|B5Z9J0_HELPG Flagellar basal body rod protein FlgB OS=Helicobacter pylori (strain G27) OX=563041 GN=flgB PE=3 SV=1	1	1	15.808	0.0082372	1	5.7	96781000	7444700	1	5.7	113570000	8735800	1	5.7	101910000	7839500
tr|B5Z9J2|B5Z9J2_HELPG	tr|B5Z9J2|B5Z9J2_HELPG	>tr|B5Z9J2|B5Z9J2_HELPG Iron (III) ABC transporter, periplasmic iron-bindin gprotein OS=Helicobacter pylori (strain G27) OX=563041 GN=HPG27_1499 PE=1 SV=1	1	17	37.16	0	13	42.3	1215700000	48627000	16	53.5	2638800000	105550000	13	36.3	1440700000	57628000
tr|B5Z9J3|B5Z9J3_HELPG	tr|B5Z9J3|B5Z9J3_HELPG	>tr|B5Z9J3|B5Z9J3_HELPG Alkyl hydroperoxide reductase C OS=Helicobacter pylori (strain G27) OX=563041 GN=HPG27_1500 PE=3 SV=1	1	9	22.236	0	8	53	3124300000	195270000	8	53	4194700000	262170000	8	53	3681600000	230100000
tr|B5Z9J4|B5Z9J4_HELPG	tr|B5Z9J4|B5Z9J4_HELPG	>tr|B5Z9J4|B5Z9J4_HELPG Putative outer membrane lipoprotein OS=Helicobacter pylori (strain G27) OX=563041 GN=HPG27_1501 PE=3 SV=1	1	14	34.494	0	12	55.2	909240000	37885000	12	55.2	1526500000	63603000	12	55.2	792410000	33017000
tr|B5Z9K1|B5Z9K1_HELPG	tr|B5Z9K1|B5Z9K1_HELPG	>tr|B5Z9K1|B5Z9K1_HELPG Endolytic peptidoglycan transglycosylase RlpA OS=Helicobacter pylori (strain G27) OX=563041 GN=rlpA PE=3 SV=1	1	11	35.594	0	7	23.8	326720000	10539000	8	27.3	684340000	22076000	8	27.3	402540000	12985000
tr|B5Z9K6|B5Z9K6_HELPG	tr|B5Z9K6|B5Z9K6_HELPG	>tr|B5Z9K6|B5Z9K6_HELPG Methionine import ATP-binding protein MetN OS=Helicobacter pylori (strain G27) OX=563041 GN=metN PE=3 SV=1	1	2	36.546	0	0	0	0	0	1	3.1	17688000	655110	0	0	0	0
tr|B5Z9L6|B5Z9L6_HELPG	tr|B5Z9L6|B5Z9L6_HELPG	>tr|B5Z9L6|B5Z9L6_HELPG Flagellar basal-body rod protein FlgG OS=Helicobacter pylori (strain G27) OX=563041 GN=flgG-2 PE=3 SV=1	1	5	28.061	0	4	17.9	289860000	32207000	3	13	351160000	39017000	4	17.9	326920000	36325000
tr|B5Z9L8|B5Z9L8_HELPG	tr|B5Z9L8|B5Z9L8_HELPG	>tr|B5Z9L8|B5Z9L8_HELPG DUF3944 domain-containing protein OS=Helicobacter pylori (strain G27) OX=563041 GN=HPG27_1525 PE=3 SV=1	1	14	28.448	0	11	45.8	4035800000	192180000	11	49	4135200000	196910000	10	41.9	4349100000	207100000
tr|B5Z9M1|B5Z9M1_HELPG	tr|B5Z9M1|B5Z9M1_HELPG	>tr|B5Z9M1|B5Z9M1_HELPG RNA polymerase sigma factor RpoD OS=Helicobacter pylori (strain G27) OX=563041 GN=rpoD PE=3 SV=1	1	8	79.099	0	2	2.9	29422000	576900	3	4.8	82223000	1612200	3	4.8	56836000	1114400
tr|B5Z9M3|B5Z9M3_HELPG	tr|B5Z9M3|B5Z9M3_HELPG	>tr|B5Z9M3|B5Z9M3_HELPG Malonyl CoA-acyl carrier protein transacylase OS=Helicobacter pylori (strain G27) OX=563041 GN=HPG27_83 PE=3 SV=1	1	6	34.386	0	4	19.1	1840500000	80022000	6	24.6	2587300000	112490000	4	14.2	1716400000	74624000
tr|B5Z9M7|B5Z9M7_HELPG	tr|B5Z9M7|B5Z9M7_HELPG	>tr|B5Z9M7|B5Z9M7_HELPG Putative D-2-hydroxyacidde hydrogenase OS=Helicobacter pylori (strain G27) OX=563041 GN=HPG27_88 PE=3 SV=1	1	11	34.677	0	7	31.5	294750000	10527000	8	36.3	1075700000	38420000	6	28	352530000	12590000
tr|B5Z9M8|B5Z9M8_HELPG	tr|B5Z9M8|B5Z9M8_HELPG	>tr|B5Z9M8|B5Z9M8_HELPG Uncharacterized protein OS=Helicobacter pylori (strain G27) OX=563041 GN=HPG27_89 PE=4 SV=1	1	11	26.635	0	10	38	4886700000	407230000	11	41.7	6921600000	576800000	11	41.7	5055900000	421330000
tr|B5Z9M9|B5Z9M9_HELPG	tr|B5Z9M9|B5Z9M9_HELPG	>tr|B5Z9M9|B5Z9M9_HELPG Threonine synthase OS=Helicobacter pylori (strain G27) OX=563041 GN=thrC PE=3 SV=1	1	7	54.396	0	6	13.2	130500000	3625000	5	11	158890000	4413700	5	11	137670000	3824100
tr|B5Z9N0|B5Z9N0_HELPG	tr|B5Z9N0|B5Z9N0_HELPG	>tr|B5Z9N0|B5Z9N0_HELPG Methyl-accepting chemotaxis transmembrane sensory protein OS=Helicobacter pylori (strain G27) OX=563041 GN=tlpA PE=4 SV=1	1	8	74.831	0	6	11.4	121470000	2381700	5	9.8	198860000	3899200	5	9.8	141010000	2764900
tr|B5Z9N4|B5Z9N4_HELPG	tr|B5Z9N4|B5Z9N4_HELPG	>tr|B5Z9N4|B5Z9N4_HELPG Methyl-accepting chemotaxis protein OS=Helicobacter pylori (strain G27) OX=563041 GN=tlpB PE=4 SV=1	1	7	62.749	0	6	12.9	50201000	1140900	4	6.5	63267000	1437900	4	6.9	56104000	1275100
tr|B5Z9N5|B5Z9N5_HELPG	tr|B5Z9N5|B5Z9N5_HELPG	>tr|B5Z9N5|B5Z9N5_HELPG 2,3-cyclic-nucleotide 2-phosphodiesterase/3-nucleotidase OS=Helicobacter pylori (strain G27) OX=563041 GN=cpdB PE=3 SV=1	1	6	65.681	0	4	7.9	155230000	3167900	6	13.4	384680000	7850500	4	7.9	126630000	2584400
tr|B5Z9N7|B5Z9N7_HELPG	tr|B5Z9N7|B5Z9N7_HELPG	>tr|B5Z9N7|B5Z9N7_HELPG Cystathionine gamma-synthase OS=Helicobacter pylori (strain G27) OX=563041 GN=HPG27_98 PE=3 SV=1	1	2	41.257	0	1	3.9	37606000	2089200	1	3.9	6083700	337990	1	3.9	5468700	303810
tr|B5Z9N8|B5Z9N8_HELPG	tr|B5Z9N8|B5Z9N8_HELPG	>tr|B5Z9N8|B5Z9N8_HELPG Cysteine synthetase OS=Helicobacter pylori (strain G27) OX=563041 GN=cysK PE=4 SV=1	1	4	32.953	0	2	12.5	34623000	2473100	2	12.5	51018000	3644200	2	12.5	30527000	2180500
tr|B5Z9P6|B5Z9P6_HELPG	tr|B5Z9P6|B5Z9P6_HELPG	>tr|B5Z9P6|B5Z9P6_HELPG Flagellin OS=Helicobacter pylori (strain G27) OX=563041 GN=flaB PE=3 SV=1	1	25	53.911	0	23	45.9	7057200000	213850000	24	46.9	19499000000	590890000	25	52.1	10435000000	316230000
tr|B5Z9P7|B5Z9P7_HELPG	tr|B5Z9P7|B5Z9P7_HELPG	>tr|B5Z9P7|B5Z9P7_HELPG DNA topoisomerase 1 OS=Helicobacter pylori (strain G27) OX=563041 GN=topA PE=3 SV=1	1	6	83.261	0	2	1.9	13597000	212460	1	1	19125000	298830	1	1	11429000	178570
tr|B5Z9Q0|B5Z9Q0_HELPG	tr|B5Z9Q0|B5Z9Q0_HELPG	>tr|B5Z9Q0|B5Z9Q0_HELPG Phosphoenolpyruvate synthase OS=Helicobacter pylori (strain G27) OX=563041 GN=HPG27_111 PE=3 SV=1	1	12	91.291	0	10	14.3	556160000	9589000	9	12.2	753760000	12996000	10	14.3	544040000	9379900
tr|B5Z9Q2|B5Z9Q2_HELPG	tr|B5Z9Q2|B5Z9Q2_HELPG	>tr|B5Z9Q2|B5Z9Q2_HELPG Translation initiation factor IF-3 OS=Helicobacter pylori (strain G27) OX=563041 GN=infC PE=3 SV=1	1	2	23.333	0	1	3.9	20433000	1277100	1	3.9	15644000	977780	1	3.9	16066000	1004200
tr|B5Z9Q5|B5Z9Q5_HELPG	tr|B5Z9Q5|B5Z9Q5_HELPG	>tr|B5Z9Q5|B5Z9Q5_HELPG Outer membrane protein OS=Helicobacter pylori (strain G27) OX=563041 GN=horB PE=4 SV=1	1	9	31.854	0	9	36.7	977740000	61109000	9	36.7	2263100000	141450000	9	36.7	931450000	58216000
tr|B5Z9Q8|B5Z9Q8_HELPG	tr|B5Z9Q8|B5Z9Q8_HELPG	>tr|B5Z9Q8|B5Z9Q8_HELPG Uncharacterized protein OS=Helicobacter pylori (strain G27) OX=563041 GN=HPG27_119 PE=4 SV=1	1	7	32.827	0	5	22.7	242060000	12103000	5	22.7	484900000	24245000	5	22.7	380950000	19047000
tr|B5Z9R1|B5Z9R1_HELPG	tr|B5Z9R1|B5Z9R1_HELPG	>tr|B5Z9R1|B5Z9R1_HELPG Phospho-2-dehydro-3-deoxyheptonate aldolase OS=Helicobacter pylori (strain G27) OX=563041 GN=HPG27_122 PE=3 SV=1	1	11	50.727	0	8	16	180850000	6028400	8	16	290000000	9666600	8	16	232450000	7748200
tr|B5Z9R3|B5Z9R3_HELPG	tr|B5Z9R3|B5Z9R3_HELPG	>tr|B5Z9R3|B5Z9R3_HELPG LUD_dom domain-containing protein OS=Helicobacter pylori (strain G27) OX=563041 GN=HPG27_124 PE=4 SV=1	1	6	19.98	0	3	18.3	103570000	6904700	3	18.3	315070000	21005000	4	22.8	185270000	12351000
tr|B5Z9R4|B5Z9R4_HELPG	tr|B5Z9R4|B5Z9R4_HELPG	>tr|B5Z9R4|B5Z9R4_HELPG Conserved hypothetical iron-sulfur protein OS=Helicobacter pylori (strain G27) OX=563041 GN=HPG27_125 PE=4 SV=1	1	7	54.248	0	3	6.2	105870000	3781100	6	17.5	225050000	8037600	5	15.2	218420000	7800600
tr|B5Z9S0|B5Z9S0_HELPG	tr|B5Z9S0|B5Z9S0_HELPG	>tr|B5Z9S0|B5Z9S0_HELPG Cytochrome-c oxidase OS=Helicobacter pylori (strain G27) OX=563041 GN=HPG27_131 PE=3 SV=1	1	1	56.057	0	1	1.8	33714000	2593400	1	1.8	39451000	3034700	1	1.8	30800000	2369200
tr|B5Z9S1|B5Z9S1_HELPG	tr|B5Z9S1|B5Z9S1_HELPG	>tr|B5Z9S1|B5Z9S1_HELPG Cytochrome coxidase monoheme subunit OS=Helicobacter pylori (strain G27) OX=563041 GN=HPG27_132 PE=4 SV=1	1	1	26.526	0	1	8.6	7893100	358780	1	8.6	4239400	192700	0	0	0	0
tr|B5Z9T5|B5Z9T5_HELPG	tr|B5Z9T5|B5Z9T5_HELPG	>tr|B5Z9T5|B5Z9T5_HELPG Beta-lactamase OS=Helicobacter pylori (strain G27) OX=563041 GN=HPG27_147 PE=3 SV=1	1	3	34.025	0	3	10.5	92481000	3699200	3	10.5	268900000	10756000	3	10.5	142610000	5704300
tr|B5Z9T7|B5Z9T7_HELPG	tr|B5Z9T7|B5Z9T7_HELPG	>tr|B5Z9T7|B5Z9T7_HELPG Delta-aminolevulinic acid dehydratase OS=Helicobacter pylori (strain G27) OX=563041 GN=HPG27_149 PE=3 SV=1	1	2	36.2	0	0	0	0	0	1	6.2	5620900	312270	1	6.2	3865100	214730
tr|B5Z9T9|B5Z9T9_HELPG	tr|B5Z9T9|B5Z9T9_HELPG	>tr|B5Z9T9|B5Z9T9_HELPG Response regulator OS=Helicobacter pylori (strain G27) OX=563041 GN=HPG27_151 PE=4 SV=1	1	3	25.885	0	2	13.3	20925000	1395000	1	3.6	16102000	1073400	1	3.6	16915000	1127700
tr|B5Z9U2|B5Z9U2_HELPG	tr|B5Z9U2|B5Z9U2_HELPG	>tr|B5Z9U2|B5Z9U2_HELPG Collagenase OS=Helicobacter pylori (strain G27) OX=563041 GN=HPG27_154 PE=4 SV=1	1	1	47.755	0	1	2.8	42180000	1406000	1	2.8	67521000	2250700	1	2.8	51422000	1714100
tr|B5Z9U5|B5Z9U5_HELPG	tr|B5Z9U5|B5Z9U5_HELPG	>tr|B5Z9U5|B5Z9U5_HELPG Molybdopterin molybdenumtransferase OS=Helicobacter pylori (strain G27) OX=563041 GN=HPG27_157 PE=3 SV=1	1	1	43.626	0	1	2.3	30230000	1259600	1	2.3	27503000	1146000	1	2.3	29336000	1222300
tr|B5Z9U8|B5Z9U8_HELPG	tr|B5Z9U8|B5Z9U8_HELPG	>tr|B5Z9U8|B5Z9U8_HELPG Peptidylprolyl isomerase OS=Helicobacter pylori (strain G27) OX=563041 GN=HPG27_160 PE=4 SV=1	1	13	33.967	0	10	30.4	456050000	15726000	10	30.4	1761800000	60752000	9	27.8	471850000	16271000
tr|B5Z9V1|B5Z9V1_HELPG	tr|B5Z9V1|B5Z9V1_HELPG	>tr|B5Z9V1|B5Z9V1_HELPG Sialic acid synthase OS=Helicobacter pylori (strain G27) OX=563041 GN=HPG27_163 PE=4 SV=1	1	4	37.852	0	4	14.4	53525000	2141000	3	10.9	75969000	3038700	3	10.9	54163000	2166500
tr|B5Z9V8|B5Z9V8_HELPG	tr|B5Z9V8|B5Z9V8_HELPG	>tr|B5Z9V8|B5Z9V8_HELPG DUF1882 domain-containing protein OS=Helicobacter pylori (strain G27) OX=563041 GN=HPG27_170 PE=4 SV=1	1	2	21.208	0	2	13.9	53294000	3134900	2	13.9	44205000	2600300	2	13.9	31068000	1827500
tr|B5Z9W1|B5Z9W1_HELPG	tr|B5Z9W1|B5Z9W1_HELPG	>tr|B5Z9W1|B5Z9W1_HELPG Phospholipase D-family protein OS=Helicobacter pylori (strain G27) OX=563041 GN=HPG27_174 PE=4 SV=1	1	2	58.235	0.0033557	1	1.6	0	0	0	0	0	0	1	1.6	16032000	471540
tr|B5Z9W2|B5Z9W2_HELPG	tr|B5Z9W2|B5Z9W2_HELPG	>tr|B5Z9W2|B5Z9W2_HELPG Fumarate reductase iron-sulfur subunit OS=Helicobacter pylori (strain G27) OX=563041 GN=frdB PE=3 SV=1	1	3	26.327	0	2	11.1	122090000	8139500	2	11.1	77498000	5166500	2	11.1	43748000	2916600
tr|B5Z9W3|B5Z9W3_HELPG	tr|B5Z9W3|B5Z9W3_HELPG	>tr|B5Z9W3|B5Z9W3_HELPG Fumarate reductase. flavo protein subunit OS=Helicobacter pylori (strain G27) OX=563041 GN=frdA PE=1 SV=1	1	9	80.153	0	6	8	105940000	1961800	5	6.2	185160000	3428800	5	6.4	93076000	1723600
tr|B5Z9W7|B5Z9W7_HELPG	tr|B5Z9W7|B5Z9W7_HELPG	>tr|B5Z9W7|B5Z9W7_HELPG UDP-3-O-acylglucosamine N-acyltransferase OS=Helicobacter pylori (strain G27) OX=563041 GN=lpxD PE=3 SV=1	1	3	36.583	0	3	9.8	36505000	2433700	3	9.8	110760000	7383800	2	6	58913000	3927600
tr|B5Z9X6|B5Z9X6_HELPG	tr|B5Z9X6|B5Z9X6_HELPG	>tr|B5Z9X6|B5Z9X6_HELPG Iron-sulfur cluster carrier protein OS=Helicobacter pylori (strain G27) OX=563041 GN=HPG27_189 PE=3 SV=1	1	3	39.904	0	1	4.1	60254000	2410200	1	4.1	85409000	3416400	1	4.1	53086000	2123400
tr|B5Z9X9|B5Z9X9_HELPG	tr|B5Z9X9|B5Z9X9_HELPG	>tr|B5Z9X9|B5Z9X9_HELPG Chaperone protein HtpG OS=Helicobacter pylori (strain G27) OX=563041 GN=htpG PE=3 SV=1	1	27	71.366	0	24	44	2769400000	61543000	23	41.4	3751700000	83372000	21	38.2	2328700000	51749000
tr|B5Z9Y0|B5Z9Y0_HELPG	tr|B5Z9Y0|B5Z9Y0_HELPG	>tr|B5Z9Y0|B5Z9Y0_HELPG Beta-lactamase OS=Helicobacter pylori (strain G27) OX=563041 GN=HPG27_193 PE=3 SV=1	1	1	27.236	0	1	4.4	16618000	830900	1	4.4	25111000	1255600	1	4.4	14042000	702120
tr|B5Z9Y8|B5Z9Y8_HELPG	tr|B5Z9Y8|B5Z9Y8_HELPG	>tr|B5Z9Y8|B5Z9Y8_HELPG Cysteine desulfurase OS=Helicobacter pylori (strain G27) OX=563041 GN=HPG27_201 PE=3 SV=1	1	8	48.924	0	6	15.7	213110000	6268000	6	14.5	465590000	13694000	6	15.7	311510000	9162100
tr|B5Z9Y9|B5Z9Y9_HELPG	tr|B5Z9Y9|B5Z9Y9_HELPG	>tr|B5Z9Y9|B5Z9Y9_HELPG Nitrogen fixation protein NifU OS=Helicobacter pylori (strain G27) OX=563041 GN=HPG27_202 PE=3 SV=1	1	5	36.35	0	2	5.8	145700000	5603900	2	5.8	168920000	6496900	3	10.7	177200000	6815400
tr|B5Z9Z2|B5Z9Z2_HELPG	tr|B5Z9Z2|B5Z9Z2_HELPG	>tr|B5Z9Z2|B5Z9Z2_HELPG Peptide methionine sulfoxide reductase MsrA OS=Helicobacter pylori (strain G27) OX=563041 GN=msrA PE=3 SV=1	1	13	41.232	0	8	21.4	145500000	5017400	8	21.4	414350000	14288000	5	12	178310000	6148500
tr|B5Z9Z4|B5Z9Z4_HELPG	tr|B5Z9Z4|B5Z9Z4_HELPG	>tr|B5Z9Z4|B5Z9Z4_HELPG Outer membrane protein OS=Helicobacter pylori (strain G27) OX=563041 GN=HPG27_207 PE=4 SV=1	1	25	76.182	0	18	41.6	8837800000	304750000	24	56	15124000000	521530000	21	45.7	9294600000	320500000
tr|B5Z9Z6|B5Z9Z6_HELPG	tr|B5Z9Z6|B5Z9Z6_HELPG	>tr|B5Z9Z6|B5Z9Z6_HELPG Outer membrane protein OS=Helicobacter pylori (strain G27) OX=563041 GN=hopA PE=4 SV=1	1	36	52.887	0	30	75.7	67460000000	2326200000	32	76.7	85833000000	2959800000	32	79.8	55787000000	1923700000
tr|B5Z9Z8|B5Z9Z8_HELPG	tr|B5Z9Z8|B5Z9Z8_HELPG	>tr|B5Z9Z8|B5Z9Z8_HELPG Disulphide isomerase OS=Helicobacter pylori (strain G27) OX=563041 GN=HPG27_211 PE=4 SV=1	1	17	29.531	0	16	57.4	1458200000	63401000	16	57.4	3996100000	173740000	15	57.4	2320900000	100910000
tr|B5ZA00|B5ZA00_HELPG	tr|B5ZA00|B5ZA00_HELPG	>tr|B5ZA00|B5ZA00_HELPG Glutathione spermidine synthetase OS=Helicobacter pylori (strain G27) OX=563041 GN=HPG27_213 PE=4 SV=1	1	11	45.468	0	7	18.5	321430000	12363000	9	23.6	566520000	21789000	8	22.8	226770000	8722000
tr|B5ZA02|B5ZA02_HELPG	tr|B5ZA02|B5ZA02_HELPG	>tr|B5ZA02|B5ZA02_HELPG Beta-lactamase OS=Helicobacter pylori (strain G27) OX=563041 GN=HPG27_215 PE=3 SV=1	1	5	39.528	0	3	8.2	44926000	1727900	4	15.5	199100000	7657800	4	15.5	141620000	5446900
tr|B5ZA14|B5ZA14_HELPG	tr|B5ZA14|B5ZA14_HELPG	>tr|B5ZA14|B5ZA14_HELPG ATP-dependent RNA helicase OS=Helicobacter pylori (strain G27) OX=563041 GN=HPG27_227 PE=4 SV=1	1	9	55.777	0	4	12.6	45342000	1416900	6	16.1	178300000	5572000	4	12.4	70373000	2199100
tr|B5ZA15|B5ZA15_HELPG	tr|B5ZA15|B5ZA15_HELPG	>tr|B5ZA15|B5ZA15_HELPG PHB domain-containing protein OS=Helicobacter pylori (strain G27) OX=563041 GN=HPG27_228 PE=3 SV=1	1	3	40	0	1	3.6	60694000	1957900	1	3.6	46594000	1503000	1	3.6	21475000	692750
tr|B5ZA19|B5ZA19_HELPG	tr|B5ZA19|B5ZA19_HELPG	>tr|B5ZA19|B5ZA19_HELPG Outer membrane protein OS=Helicobacter pylori (strain G27) OX=563041 GN=hopF PE=4 SV=1	1	17	52.27	0	15	45.4	2873600000	95787000	16	50.2	4604400000	153480000	13	42.6	3005400000	100180000
tr|B5ZA20|B5ZA20_HELPG	tr|B5ZA20|B5ZA20_HELPG	>tr|B5ZA20|B5ZA20_HELPG Outer membrane protein OS=Helicobacter pylori (strain G27) OX=563041 GN=hopG-1 PE=4 SV=1	1	16	51.753	0	15	44.7	2510700000	96566000	13	34.5	4029200000	154970000	13	40	2590100000	99618000
tr|B5ZA30|B5ZA30_HELPG	tr|B5ZA30|B5ZA30_HELPG	>tr|B5ZA30|B5ZA30_HELPG ATP-dependent protease binding subunit / heatshock protein OS=Helicobacter pylori (strain G27) OX=563041 GN=clpB PE=3 SV=1	1	27	96.589	0	21	34.3	1033100000	16141000	23	37.6	1469400000	22959000	20	31.1	830280000	12973000
tr|B5ZA32|B5ZA32_HELPG	tr|B5ZA32|B5ZA32_HELPG	>tr|B5ZA32|B5ZA32_HELPG Dihydroorotase OS=Helicobacter pylori (strain G27) OX=563041 GN=pyrC PE=4 SV=1	1	2	42.409	0	1	2.6	12521000	544410	2	8.2	29686000	1290700	2	8.2	28486000	1238500
tr|B5ZA33|B5ZA33_HELPG	tr|B5ZA33|B5ZA33_HELPG	>tr|B5ZA33|B5ZA33_HELPG Chlorohydrolase OS=Helicobacter pylori (strain G27) OX=563041 GN=HPG27_246 PE=4 SV=1	1	7	44.505	0	4	13.6	100060000	3848500	5	18.6	178310000	6858000	4	15.3	132880000	5110600
tr|B5ZA41|B5ZA41_HELPG	tr|B5ZA41|B5ZA41_HELPG	>tr|B5ZA41|B5ZA41_HELPG ATP-dependent nuclease OS=Helicobacter pylori (strain G27) OX=563041 GN=HPG27_254 PE=4 SV=1	1	13	49.699	0	8	20.9	274290000	7619200	10	26.7	680910000	18914000	9	23.9	364450000	10124000
tr|B5ZA44|B5ZA44_HELPG	tr|B5ZA44|B5ZA44_HELPG	>tr|B5ZA44|B5ZA44_HELPG Guanosine pentaphosphate phosphohydrolase OS=Helicobacter pylori (strain G27) OX=563041 GN=HPG27_257 PE=1 SV=1	1	6	54.292	0	2	3.7	16535000	413380	1	2.1	23348000	583700	1	2.1	19165000	479130
tr|B5ZA55|B5ZA55_HELPG	tr|B5ZA55|B5ZA55_HELPG	>tr|B5ZA55|B5ZA55_HELPG Putative vacuolating cytotoxin(VacA)-like protein OS=Helicobacter pylori (strain G27) OX=563041 GN=HPG27_268 PE=4 SV=1	1	32	313.15	0	24	12.6	702660000	7170000	30	16.6	1864400000	19025000	28	15	1305300000	13319000
tr|B5ZA61|B5ZA61_HELPG	tr|B5ZA61|B5ZA61_HELPG	>tr|B5ZA61|B5ZA61_HELPG Putative flagellar-hook associated protein 3 OS=Helicobacter pylori (strain G27) OX=563041 GN=flgL PE=4 SV=1	1	45	91.921	0	37	60	13700000000	207570000	44	64	29234000000	442940000	40	60.1	11678000000	176940000
tr|B5ZA64|B5ZA64_HELPG	tr|B5ZA64|B5ZA64_HELPG	>tr|B5ZA64|B5ZA64_HELPG Periplasmic dipeptide-binding protein OS=Helicobacter pylori (strain G27) OX=563041 GN=hbpA PE=4 SV=1	1	6	62.35	0	4	6.9	42541000	966830	4	6.9	145100000	3297700	3	5.1	58352000	1326200
tr|B5ZA65|B5ZA65_HELPG	tr|B5ZA65|B5ZA65_HELPG	>tr|B5ZA65|B5ZA65_HELPG Dipeptide permease protein OS=Helicobacter pylori (strain G27) OX=563041 GN=dppB PE=3 SV=1	1	1	36.959	0	1	6.6	68989000	5749100	1	6.6	13244000	1103600	1	6.6	13328000	1110700
tr|B5ZA70|B5ZA70_HELPG	tr|B5ZA70|B5ZA70_HELPG	>tr|B5ZA70|B5ZA70_HELPG Alginate_lyase domain-containing protein OS=Helicobacter pylori (strain G27) OX=563041 GN=HPG27_283 PE=4 SV=1	1	2	37.69	0	1	3.6	0	0	2	6.6	42330000	2645600	0	0	0	0
tr|B5ZA71|B5ZA71_HELPG	tr|B5ZA71|B5ZA71_HELPG	>tr|B5ZA71|B5ZA71_HELPG YceI domain-containing protein OS=Helicobacter pylori (strain G27) OX=563041 GN=HPG27_284 PE=4 SV=1	1	9	20.399	0	8	45.1	1448700000	111440000	8	45.1	2217000000	170540000	8	45.1	1277200000	98244000
tr|B5ZA75|B5ZA75_HELPG	tr|B5ZA75|B5ZA75_HELPG	>tr|B5ZA75|B5ZA75_HELPG Putative N-carbamoyl-D-amino acid amidohydrolase OS=Helicobacter pylori (strain G27) OX=563041 GN=HPG27_288 PE=4 SV=1	1	3	32.514	0	1	3.4	6810100	358430	1	3.4	34761000	1829500	0	0	0	0
tr|B5ZA84|B5ZA84_HELPG	tr|B5ZA84|B5ZA84_HELPG	>tr|B5ZA84|B5ZA84_HELPG Outer membrane protein OS=Helicobacter pylori (strain G27) OX=563041 GN=babA PE=4 SV=1	1	30	80.849	0	26	49.2	3238800000	98146000	28	54.2	8345100000	252880000	27	54.2	5439000000	164820000
tr|B5ZA89|B5ZA89_HELPG	tr|B5ZA89|B5ZA89_HELPG	>tr|B5ZA89|B5ZA89_HELPG PolyE-rich protein OS=Helicobacter pylori (strain G27) OX=563041 GN=HPG27_303 PE=4 SV=1	1	1	55.58	0.0081967	1	1.7	0	0	1	1.7	8578500	225750	1	1.7	15154000	398800
tr|B5ZA90|B5ZA90_HELPG	tr|B5ZA90|B5ZA90_HELPG	>tr|B5ZA90|B5ZA90_HELPG Membrane bound endonuclease OS=Helicobacter pylori (strain G27) OX=563041 GN=HPG27_304 PE=4 SV=1	1	3	20.175	0	2	11.1	5045500	315340	3	18.9	34922000	2182700	2	12.8	44138000	2758600
tr|B5ZA91|B5ZA91_HELPG	tr|B5ZA91|B5ZA91_HELPG	>tr|B5ZA91|B5ZA91_HELPG Outer membrane protein OS=Helicobacter pylori (strain G27) OX=563041 GN=horC PE=4 SV=1	1	7	27.778	0	2	16.7	210320000	17527000	3	20	163770000	13648000	2	16.7	114090000	9507200
tr|B5ZA99|B5ZA99_HELPG	tr|B5ZA99|B5ZA99_HELPG	>tr|B5ZA99|B5ZA99_HELPG Cell division inhibitor MinD OS=Helicobacter pylori (strain G27) OX=563041 GN=minD PE=3 SV=1	1	4	29.292	0	4	14.9	51523000	2711800	2	6.3	51621000	2716900	3	10.8	75112000	3953300
tr|B5ZAB2|B5ZAB2_HELPG	tr|B5ZAB2|B5ZAB2_HELPG	>tr|B5ZAB2|B5ZAB2_HELPG CTP synthase OS=Helicobacter pylori (strain G27) OX=563041 GN=pyrG PE=3 SV=1	1	6	60.685	0	6	17.5	338810000	10929000	6	17.5	397930000	12836000	6	17.5	511340000	16495000
tr|B5ZAC3|B5ZAC3_HELPG	tr|B5ZAC3|B5ZAC3_HELPG	>tr|B5ZAC3|B5ZAC3_HELPG Flagellar basal body protein OS=Helicobacter pylori (strain G27) OX=563041 GN=flgG-1 PE=3 SV=1	1	11	29.987	0	8	49.1	926160000	54480000	9	51.7	1091800000	64224000	7	41.6	658130000	38714000
tr|B5ZAC8|B5ZAC8_HELPG	tr|B5ZAC8|B5ZAC8_HELPG	>tr|B5ZAC8|B5ZAC8_HELPG Transketolase OS=Helicobacter pylori (strain G27) OX=563041 GN=HPG27_342 PE=3 SV=1	1	4	70.71	0	3	5.9	40016000	1143300	3	4.4	68637000	1961100	3	4.4	45965000	1313300
tr|B5ZAD3|B5ZAD3_HELPG	tr|B5ZAD3|B5ZAD3_HELPG	>tr|B5ZAD3|B5ZAD3_HELPG Outer membrane protein OS=Helicobacter pylori (strain G27) OX=563041 GN=hofB PE=4 SV=1	1	17	53.136	0	8	27.1	389850000	13923000	11	35.7	949260000	33902000	13	41.1	764310000	27297000
tr|B5ZAD7|B5ZAD7_HELPG	tr|B5ZAD7|B5ZAD7_HELPG	>tr|B5ZAD7|B5ZAD7_HELPG Nickel/cobalt efflux system OS=Helicobacter pylori (strain G27) OX=563041 GN=nixA PE=3 SV=1	1	1	36.985	0.0033501	1	3.3	6227600	691950	1	3.3	16606000	1845100	1	3.3	9481600	1053500
tr|B5ZAD9|B5ZAD9_HELPG	tr|B5ZAD9|B5ZAD9_HELPG	>tr|B5ZAD9|B5ZAD9_HELPG Conserved hypothetical secreted protein OS=Helicobacter pylori (strain G27) OX=563041 GN=HPG27_353 PE=1 SV=1	1	1	50.294	0	1	2.1	8083100	237740	1	2.1	18454000	542770	1	2.1	8380500	246480
tr|B5ZAE5|B5ZAE5_HELPG	tr|B5ZAE5|B5ZAE5_HELPG	>tr|B5ZAE5|B5ZAE5_HELPG ATP-dependent zinc metalloprotease FtsH OS=Helicobacter pylori (strain G27) OX=563041 GN=ftsH-2 PE=3 SV=1	1	4	69.763	0	3	7.9	124850000	2656400	3	8.7	116610000	2481000	2	6.8	53794000	1144600
tr|B5ZAE6|B5ZAE6_HELPG	tr|B5ZAE6|B5ZAE6_HELPG	>tr|B5ZAE6|B5ZAE6_HELPG Ribosomal protein L11 methyltransferase OS=Helicobacter pylori (strain G27) OX=563041 GN=prmA PE=3 SV=1	1	1	37.128	0	1	7.4	21624000	1138100	0	0	0	0	0	0	0	0
tr|B5ZAF7|B5ZAF7_HELPG	tr|B5ZAF7|B5ZAF7_HELPG	>tr|B5ZAF7|B5ZAF7_HELPG Uncharacterized protein OS=Helicobacter pylori (strain G27) OX=563041 GN=HPG27_372 PE=4 SV=1	1	8	30.75	0	6	19.9	309010000	14715000	8	24	576780000	27466000	7	20.7	280070000	13337000
tr|B5ZAF8|B5ZAF8_HELPG	tr|B5ZAF8|B5ZAF8_HELPG	>tr|B5ZAF8|B5ZAF8_HELPG Uncharacterized protein OS=Helicobacter pylori (strain G27) OX=563041 GN=HPG27_373 PE=4 SV=1	1	7	35.639	0	6	19.4	344130000	14962000	7	19.7	960230000	41749000	7	19.7	551580000	23982000
tr|B5ZAG1|B5ZAG1_HELPG	tr|B5ZAG1|B5ZAG1_HELPG	>tr|B5ZAG1|B5ZAG1_HELPG UDP-3-O-acyl-N-acetylglucosamine deacetylase OS=Helicobacter pylori (strain G27) OX=563041 GN=lpxC PE=3 SV=1	1	2	32.5	0	2	9.5	54997000	2291500	2	9.5	30872000	1286300	2	9.5	60332000	2513800
tr|B5ZAG4|B5ZAG4_HELPG	tr|B5ZAG4|B5ZAG4_HELPG	>tr|B5ZAG4|B5ZAG4_HELPG Fido domain-containing protein OS=Helicobacter pylori (strain G27) OX=563041 GN=HPG27_A002 PE=4 SV=1	1	1	28.102	0	1	4.9	15710000	872760	1	4.9	15469000	859400	1	4.9	17070000	948330
tr|B5ZAG6|B5ZAG6_HELPG	tr|B5ZAG6|B5ZAG6_HELPG	>tr|B5ZAG6|B5ZAG6_HELPG MccC-like protein OS=Helicobacter pylori (strain G27) OX=563041 GN=HPG27_A004 PE=4 SV=1	1	1	39.15	0.00982	1	2.3	21110000	2111000	1	2.3	55966000	5596600	1	2.3	33861000	3386100
CON__A2I7N0	CON__A2I7N0	>A2I7N0 TREMBL:A2I7N0;Q28922;Q3ZEJ6 (Bos taurus) SERPINA3-4	1	12	46.311	0	12	28	335920000	12920000	11	24.3	361300000	13896000	11	24.3	374340000	14398000
CON__A2I7N3	CON__A2I7N3	>A2I7N3 TREMBL:A2I7N3;Q27984 (Bos taurus) SERPINA3-7	1	9	46.941	0	9	24	129420000	6162700	9	24	324790000	15466000	9	24	216500000	10309000
CON__ENSEMBL:ENSBTAP00000006074	CON__ENSEMBL:ENSBTAP00000006074	>ENSEMBL:ENSBTAP00000006074 (Bos taurus) 81 kDa protein	1	14	80.674	0	9	14.2	402170000	12568000	9	14.2	744940000	23279000	11	20.2	657260000	20539000
CON__ENSEMBL:ENSBTAP00000007350	CON__ENSEMBL:ENSBTAP00000007350	>ENSEMBL:ENSBTAP00000007350 (Bos taurus) similar to Complement C4-A precursor	1	109	192.99	0	93	61.4	85373000000	748890000	94	60.3	104930000000	920410000	93	60.4	77274000000	677840000
CON__ENSEMBL:ENSBTAP00000011227	CON__ENSEMBL:ENSBTAP00000011227	>ENSEMBL:ENSBTAP00000011227 (Bos taurus) 15 kDa protein	1	4	14.629	0	3	46	437600000	48623000	4	62	495240000	55026000	4	62	439420000	48825000
CON__ENSEMBL:ENSBTAP00000013050	CON__ENSEMBL:ENSBTAP00000013050	>ENSEMBL:ENSBTAP00000013050 (Bos taurus) hypothetical protein	1	14	51.988	0	10	36.3	2220200000	79292000	9	30.5	1919000000	68535000	9	28.8	1712900000	61176000
CON__ENSEMBL:ENSBTAP00000014147	CON__ENSEMBL:ENSBTAP00000014147	>ENSEMBL:ENSBTAP00000014147 (Bos taurus) 12 kDa protein	1	5	11.756	0	5	53.1	756840000	108120000	5	53.1	1765000000	252140000	5	53.1	890330000	127190000
CON__ENSEMBL:ENSBTAP00000016046	CON__ENSEMBL:ENSBTAP00000016046	>ENSEMBL:ENSBTAP00000016046 (Bos taurus) similar to fibulin-1 C isoform 1	1	24	77.456	0	13	20.5	5543500000	149820000	17	29.9	8783300000	237390000	20	34	8368100000	226170000
CON__ENSEMBL:ENSBTAP00000016285	CON__ENSEMBL:ENSBTAP00000016285	>ENSEMBL:ENSBTAP00000016285 (Bos taurus) similar to peptidoglycan recognition protein L	1	2	63.485	0	2	7.8	39831000	1422500	1	2.4	15175000	541980	2	7.8	15758000	562800
CON__ENSEMBL:ENSBTAP00000018229	CON__ENSEMBL:ENSBTAP00000018229	>ENSEMBL:ENSBTAP00000018229 (Bos taurus) 54 kDa protein	1	15	53.661	0	11	26.9	1293000000	40407000	9	20.2	1717000000	53656000	13	34.3	1959400000	61233000
CON__ENSEMBL:ENSBTAP00000018574	CON__ENSEMBL:ENSBTAP00000018574	>ENSEMBL:ENSBTAP00000018574 (Bos taurus) 55 kDa protein	1	29	55.207	0	25	59.1	17109000000	518470000	27	63.3	15043000000	455850000	24	52.6	15781000000	478210000
CON__ENSEMBL:ENSBTAP00000023055	CON__ENSEMBL:ENSBTAP00000023055	>ENSEMBL:ENSBTAP00000023055 (Bos taurus) 68 kDa protein	1	9	67.703	0	4	6.8	78605000	2245900	5	10.1	186640000	5332600	5	10.1	174440000	4984100
CON__ENSEMBL:ENSBTAP00000023402	CON__ENSEMBL:ENSBTAP00000023402	>ENSEMBL:ENSBTAP00000023402 (Bos taurus) 46 kDa protein	1	7	46.017	0	5	17.3	386650000	16811000	5	17.3	346300000	15057000	7	22.6	659250000	28663000
CON__ENSEMBL:ENSBTAP00000024146	CON__ENSEMBL:ENSBTAP00000024146	>ENSEMBL:ENSBTAP00000024146 (Bos taurus) similar to alpha-2-macroglobulin isoform 1	1	127	164.34	0	117	79.7	294690000000	3038100000	113	76.3	269830000000	2781800000	117	81.5	327050000000	3371700000
CON__ENSEMBL:ENSBTAP00000024462;CON__ENSEMBL:ENSBTAP00000024466	CON__ENSEMBL:ENSBTAP00000024462;CON__ENSEMBL:ENSBTAP00000024466	>ENSEMBL:ENSBTAP00000024462 (Bos taurus) 47 kDa protein;>ENSEMBL:ENSBTAP00000024466 (Bos taurus) 44 kDa protein	2	8	46.543	0	6	19.3	804110000	36551000	7	23.2	1167900000	53088000	7	21.5	679280000	30877000
CON__ENSEMBL:ENSBTAP00000025008	CON__ENSEMBL:ENSBTAP00000025008	>ENSEMBL:ENSBTAP00000025008 (Bos taurus) hypothetical protein	1	32	59.299	0	27	71.8	21174000000	814390000	27	66	29948000000	1151800000	29	78.5	29437000000	1132200000
CON__ENSEMBL:ENSBTAP00000031360	CON__ENSEMBL:ENSBTAP00000031360	>ENSEMBL:ENSBTAP00000031360 (Bos taurus) 55 kDa protein	1	7	54.678	0	3	13.2	202490000	5624800	4	15.7	650120000	18059000	6	14.3	465990000	12944000
CON__ENSEMBL:ENSBTAP00000031900	CON__ENSEMBL:ENSBTAP00000031900	>ENSEMBL:ENSBTAP00000031900 (Bos taurus) 121 kDa protein	1	11	121.45	0	8	10.6	159220000	2487800	7	9.3	196610000	3072000	8	10.6	240940000	3764700
CON__ENSEMBL:ENSBTAP00000032840	CON__ENSEMBL:ENSBTAP00000032840	>ENSEMBL:ENSBTAP00000032840 (Bos taurus) similar to apolipoprotein B, partial	1	66	92.273	0	61	72.1	71052000000	1164800000	59	70.8	72151000000	1182800000	60	73.7	63050000000	1033600000
CON__ENSEMBL:ENSBTAP00000033053	CON__ENSEMBL:ENSBTAP00000033053	>ENSEMBL:ENSBTAP00000033053 (Bos taurus) 15 kDa protein	1	4	14.759	0	3	25.9	339000000	30818000	3	25.9	431170000	39197000	3	41	261920000	23811000
CON__ENSEMBL:ENSBTAP00000034412	CON__ENSEMBL:ENSBTAP00000034412	>ENSEMBL:ENSBTAP00000034412 (Bos taurus) similar to C4b-binding protein alpha chain	1	7	22.336	0	6	23.6	326700000	18150000	6	23.6	600400000	33356000	6	23.6	454030000	25224000
CON__ENSEMBL:ENSBTAP00000037665	CON__ENSEMBL:ENSBTAP00000037665	>ENSEMBL:ENSBTAP00000037665 (Bos taurus) similar to Pregnancy zone protein, partial	1	29	65.19	0	25	49.5	14470000000	401940000	22	49	9897500000	274930000	24	48.4	10820000000	300540000
CON__ENSEMBL:ENSBTAP00000038329	CON__ENSEMBL:ENSBTAP00000038329	>ENSEMBL:ENSBTAP00000038329 (Bos taurus) 9 kDa protein	1	2	8.5787	0	2	27.5	8249700	1649900	2	27.5	48663000	9732500	2	27.5	25833000	5166700
CON__P00735	CON__P00735	>P00735 SWISS-PROT:P00735 (Bos taurus) Prothrombin precursor (Fragment)	1	35	70.505	0	28	43	6676800000	158970000	24	37.3	9942600000	236730000	28	47	7108200000	169240000
CON__P00761	CON__P00761	>P00761 SWISS-PROT:P00761|TRYP_PIG Trypsin - Sus scrofa (Pig).	1	9	24.409	0	6	37.7	22223000000	1851900000	7	37.7	38247000000	3187200000	8	45.5	28682000000	2390100000
CON__P00978	CON__P00978	>P00978 SWISS-PROT:P00978 (Bos taurus) AMBP protein precursor	1	13	39.234	0	8	27.8	1179300000	53607000	9	30.4	1032200000	46918000	11	32.4	1560300000	70923000
CON__P01030	CON__P01030	>P01030 SWISS-PROT:P01030 (Bos taurus) similar to Complement C4-A precursor	1	102	192.79	0	90	58.8	7961400000	68632000	91	58.8	8030200000	69226000	90	60	6798400000	58607000
CON__Q2KJ62;CON__P01044-1	CON__Q2KJ62;CON__P01044-1	>Q2KJ62 TREMBL:Q2KJ62 (Bos taurus) KNG protein;>P01044-1 SWISS-PROT:P01044-1 (Bos taurus) Isoform HMW of Kininogen-1 precursor	2	15	68.964	0	7	10.6	1326100000	30839000	8	12.6	2336800000	54344000	9	16.6	1880500000	43732000
CON__P01045-1	CON__P01045-1	>P01045-1 SWISS-PROT:P01045-1 (Bos taurus) Isoform HMW of Kininogen-2 precursor	1	13	68.709	0	7	11.1	88340000	2154600	8	13.1	164550000	4013500	8	12.9	125490000	3060800
CON__P01966	CON__P01966	>P01966 SWISS-PROT:P01966 (Bos taurus) Hemoglobin subunit alpha	1	11	15.184	0	10	90.8	18135000000	1648600000	10	90.8	23805000000	2164100000	10	90.8	16928000000	1538900000
CON__P02070	CON__P02070	>P02070 SWISS-PROT:P02070 (Bos taurus) Hemoglobin subunit beta	1	10	15.954	0	8	57.9	590810000	49234000	9	64.8	923680000	76973000	10	69	623270000	51939000
CON__P02533;CON__Q6IFX2;CON__Q61782	CON__P02533	>P02533 SWISS-PROT:P02533 Tax_Id=9606 Gene_Symbol=KRT14 Keratin, type I cytoskeletal 14	3	28	51.621	0	20	47.5	837530000	22636000	20	43.4	1003300000	27117000	23	54.2	2270100000	61354000
CON__P02535-1	CON__P02535-1	>P02535-1 SWISS-PROT:P02535-1 Tax_Id=10090 Gene_Symbol=Krt10 Isoform 1 of Keratin, type I cytoskeletal 10	1	11	57.769	0	9	13.5	0	0	9	13.5	0	0	10	17.5	25816000	860550
CON__P02538;CON__O95678	CON__P02538	>P02538 SWISS-PROT:P02538 Tax_Id=9606 Gene_Symbol=KRT6A Keratin, type II cytoskeletal 6A	2	31	60.044	0	19	29.6	148700000	3812900	18	29.4	155550000	3988500	20	32.6	269110000	6900200
CON__P02584	CON__P02584	>P02584 SWISS-PROT:P02584 (Bos taurus) Profilin-1	1	7	15.057	0	7	59.3	626640000	62664000	5	49.3	365550000	36555000	6	50.7	436890000	43689000
CON__P02672	CON__P02672	>P02672 SWISS-PROT:P02672 (Bos taurus) Fibrinogen alpha chain precursor	1	25	67.011	0	18	27.5	2562400000	48347000	16	23.6	2562600000	48351000	18	27.8	2092500000	39481000
CON__P02676	CON__P02676	>P02676 SWISS-PROT:P02676 (Bos taurus) similar to Fibrinogen beta chain precursor	1	26	56.44	0	21	37.4	3558100000	93634000	19	34.7	5469800000	143940000	22	43.2	3972700000	104540000
CON__P02768-1	CON__P02768-1	>P02768-1 SWISS-PROT:P02768-1 Tax_Id=9606 Gene_Symbol=ALB Isoform 1 of Serum albumin precursor	1	25	69.366	0	10	14.9	59179000	1207700	19	28.4	1112700000	22709000	12	18.4	71708000	1463400
CON__P02769	CON__P02769	>P02769 SWISS-PROT:P02769 (Bos taurus) Bovine serum albumin precursor	1	70	69.293	0	58	77.4	115870000000	2186200000	54	73.6	144660000000	2729500000	66	81.1	151660000000	2861600000
CON__P04264;CON__H-INV:HIT000016045	CON__P04264	>P04264 SWISS-PROT:P04264 Tax_Id=9606 Gene_Symbol=KRT1 Keratin, type II cytoskeletal 1	2	44	66.017	0	36	57	17439000000	447160000	36	57	21318000000	546620000	38	57	35036000000	898350000
CON__P06868	CON__P06868	>P06868 SWISS-PROT:P06868 (Bos taurus) Plasminogen precursor	1	38	91.215	0	12	17	679810000	11330000	11	14	817590000	13627000	16	19.2	1138500000	18976000
CON__P07224	CON__P07224	>P07224 SWISS-PROT:P07224 (Bos taurus) Vitamin K-dependent protein S precursor	1	11	75.132	0	10	11.6	759380000	15497000	8	9.9	1586900000	32385000	9	12.1	1295600000	26441000
CON__P07477	CON__P07477	>P07477 SWISS-PROT:P07477 Tax_Id=9606 Gene_Symbol=PRSS1 Trypsin-1 precursor	1	1	26.558	0	1	8.1	111800000	9316500	1	8.1	221680000	18474000	1	8.1	668370000	55697000
CON__P08727	CON__P08727	>P08727 SWISS-PROT:P08727 Tax_Id=9606 Gene_Symbol=KRT19 Keratin, type I cytoskeletal 19	1	7	44.091	0.0082508	5	8.5	0	0	5	8.5	0	0	7	13.2	19972000	554780
CON__P08730-1	CON__P08730-1	>P08730-1 SWISS-PROT:P08730-1 Tax_Id=10090 Gene_Symbol=Krt13 Isoform 1 of Keratin, type I cytoskeletal 13	1	10	47.754	0	9	13.3	66464000	2077000	8	13.3	28109000	878400	9	13.3	141630000	4425900
CON__P08779;CON__Q9Z2K1;CON__Q3ZAW8;CON__P19012;CON__A2A4G1;CON__P19001;CON__P35900;CON__Q9D312	CON__P08779	>P08779 SWISS-PROT:P08779 Tax_Id=9606 Gene_Symbol=KRT16 Keratin, type I cytoskeletal 16	8	24	51.267	0	17	36.2	274990000	7857000	13	27.1	98809000	2823100	16	34.7	289920000	8283400
CON__P12035;CON__Q9DCV7;CON__Q3KNV1;CON__P08729;CON__Q9NSB2;CON__Q6ISB0;CON__REFSEQ:XP_932229	CON__P12035	>P12035 SWISS-PROT:P12035 Tax_Id=9606 Gene_Symbol=KRT3 Keratin, type II cytoskeletal 3	7	12	64.503	1	10	10.5	40313000	1007800	10	10.5	63586000	1589600	10	10.5	29633000	740830
CON__P12763	CON__P12763	>P12763 SWISS-PROT:P12763 (Bos taurus) Alpha-2-HS-glycoprotein precursor	1	24	38.418	0	20	62.1	76629000000	4257200000	20	57.9	102410000000	5689200000	24	71	109470000000	6081900000
CON__P13645;CON__Q7Z3Y7;CON__Q148H6;CON__Q7Z3Z0;CON__Q7Z3Y8;CON__Q99456;CON__Q2M2I5;CON__Q9UE12;CON__Q15323;CON__Q92764;CON__O76015;CON__O76013;CON__O76014	CON__P13645	>P13645 SWISS-PROT:P13645 Tax_Id=9606 Gene_Symbol=KRT10 Keratin, type I cytoskeletal 10	13	34	59.51	0	31	52.1	9137600000	294760000	33	56.7	12586000000	406000000	32	52.1	22898000000	738630000
CON__P13647	CON__P13647	>P13647 SWISS-PROT:P13647 Tax_Id=9606 Gene_Symbol=KRT5 Keratin, type II cytoskeletal 5	1	32	62.378	0	21	32.2	608340000	15598000	20	32.5	855430000	21934000	25	38.1	1162200000	29801000
CON__P15497	CON__P15497	>P15497 SWISS-PROT:P15497 (Bos taurus) Apolipoprotein A-I precursor	1	41	30.276	0	39	77	75293000000	3137200000	40	81.9	84242000000	3510100000	38	77.7	68759000000	2865000000
CON__P17690	CON__P17690	>P17690 SWISS-PROT:P17690 (Bos taurus) Beta-2-glycoprotein 1 precursor	1	11	38.252	0	9	27	1202300000	52275000	9	27	1520200000	66096000	11	39.4	1706000000	74175000
CON__P17697	CON__P17697	>P17697 SWISS-PROT:P17697 (Bos taurus) Clusterin precursor	1	15	51.113	0	11	24.8	3801700000	165290000	11	24.8	3229500000	140410000	12	29.4	2788800000	121250000
CON__P21752	CON__P21752	>P21752 SWISS-PROT:P21752 (Bos taurus) Thymosin beta-9	1	1	4.8054	0	0	0	0	0	1	33.3	0	0	0	0	0	0
CON__P28800	CON__P28800	>P28800 SWISS-PROT:P28800 (Bos taurus) Alpha-2-antiplasmin precursor	1	23	54.71	0	20	58.1	7672800000	274030000	17	48.2	7929900000	283210000	19	54.9	7634300000	272650000
CON__P34955	CON__P34955	>P34955 SWISS-PROT:P34955 (Bos taurus) Alpha-1-antiproteinase precursor	1	35	46.103	0	33	58.7	187780000000	6706500000	32	56	168460000000	6016300000	34	58.7	171150000000	6112400000
CON__P35527	CON__P35527	>P35527 SWISS-PROT:P35527 Tax_Id=9606 Gene_Symbol=KRT9 Keratin, type I cytoskeletal 9	1	34	62.129	0	29	61.3	5554400000	168320000	27	61.3	6143100000	186150000	29	61.5	7383200000	223730000
CON__P35908;CON__Q6NXH9;CON__Q9R0H5;CON__P19013	CON__P35908	>P35908 SWISS-PROT:P35908 Tax_Id=9606 Gene_Symbol=KRT2 Keratin, type II cytoskeletal 2 epidermal	4	41	65.865	0	34	56.7	4046400000	89919000	33	58.3	5233100000	116290000	34	54	8291500000	184260000
CON__P41361	CON__P41361	>P41361 SWISS-PROT:P41361 (Bos taurus) Antithrombin-III precursor	1	36	52.347	0	32	64.1	22610000000	646000000	32	66.5	31103000000	888640000	35	69.9	26770000000	764870000
CON__P50448	CON__P50448	>P50448 SWISS-PROT:P50448 (Bos taurus) Factor XIIa inhibitor precursor	1	14	51.723	0	12	35.3	2474200000	98967000	13	35.5	2663200000	106530000	12	30.8	2361000000	94439000
CON__P81644	CON__P81644	>P81644 SWISS-PROT:P81644 (Bos taurus) Apolipoprotein A-II precursor	1	6	11.202	0	5	28	5589000000	698620000	6	51	2302100000	287760000	5	28	1975000000	246880000
CON__Q03247	CON__Q03247	>Q03247 SWISS-PROT:Q03247 (Bos taurus) Apolipoprotein E precursor	1	19	35.979	0	18	59.5	9955500000	452520000	18	59.5	15982000000	726470000	18	59.5	10352000000	470560000
CON__Q04695;CON__Q9QWL7	CON__Q04695;CON__Q9QWL7	>Q04695 SWISS-PROT:Q04695 Tax_Id=9606 Gene_Symbol=KRT17 Keratin, type I cytoskeletal 17;>Q9QWL7 SWISS-PROT:Q9QWL7 Tax_Id=10090 Gene_Symbol=Krt17 Keratin, type I cytoskeletal 17	2	18	48.105	0	11	21.5	39353000	1063600	10	16.2	0	0	13	25.9	62723000	1695200
CON__Q05443	CON__Q05443	>Q05443 SWISS-PROT:Q05443 (Bos taurus) Lumican precursor	1	13	38.756	0	12	31.9	8253100000	458500000	12	31.9	5306700000	294820000	12	31.9	6633200000	368510000
CON__Q05B55	CON__Q05B55	>Q05B55 TREMBL:Q05B55 (Bos taurus) Similar to Ig kappa chain C region	1	9	26.59	0	8	45.4	1743000000	116200000	9	45.4	2670600000	178040000	7	39.2	2270800000	151390000
CON__Q29443;CON__Q0IIK2;CON__Q2HJF0	CON__Q29443;CON__Q0IIK2	>Q29443 SWISS-PROT:Q29443 Serotransferrin - Bos taurus (Bovine).;>Q0IIK2 TREMBL:Q0IIK2 (Bos taurus) Transferrin	3	38	75.829	0	30	50.9	3831000000	64932000	27	46.4	7712400000	130720000	36	58.2	6463200000	109550000
CON__Q0V8M9	CON__Q0V8M9	>Q0V8M9 TREMBL:Q0V8M9;Q9TRI0 (Bos taurus) similar to inter-alpha (globulin) inhibitor H3 isoform 2	1	32	99.536	0	28	45.8	7924900000	144090000	29	44.2	8474500000	154080000	27	37.7	8268000000	150330000
CON__Q0VCM5	CON__Q0VCM5	>Q0VCM5 TREMBL:Q0VCM5 (Bos taurus) Similar to Inter-alpha-trypsin inhibitor heavy chain H1	1	17	101.24	0	14	19.6	1346000000	24925000	13	17.1	1668200000	30893000	15	19.5	1424300000	26377000
CON__Q1A7A4	CON__Q1A7A4	>Q1A7A4 TREMBL:Q1A7A4 (Bos taurus) similar to complement component C5	1	55	188.74	0	49	37.1	5447500000	48639000	50	38.4	5672200000	50645000	47	36.7	5949400000	53119000
CON__Q1RMK2	CON__Q1RMK2	>Q1RMK2 TREMBL:Q1RMK2 (Bos taurus) IGHM protein	1	25	65.056	0	23	56.8	40573000000	1067700000	25	60.5	58458000000	1538400000	25	60.5	57340000000	1508900000
CON__Q1RMN8	CON__Q1RMN8	>Q1RMN8 TREMBL:Q1RMN8 (Bos taurus) Similar to Immunoglobulin lambda-like polypeptide 1	1	5	24.536	0	5	35.9	1860100000	143090000	5	35.9	940160000	72320000	5	35.9	1380300000	106180000
CON__Q28065	CON__Q28065	>Q28065 SWISS-PROT:Q28065 (Bos taurus) C4b-binding protein alpha chain precursor	1	24	68.886	0	16	29.5	740560000	18989000	16	31	1641400000	42088000	24	38.9	2089800000	53586000
CON__Q28085	CON__Q28085	>Q28085 SWISS-PROT:Q28085 (Bos taurus) Complement factor H precursor	1	27	140.37	0	10	6.7	467340000	5630700	10	6.7	707890000	8528800	10	7.8	639170000	7700900
CON__Q28107	CON__Q28107	>Q28107 SWISS-PROT:Q28107 (Bos taurus) Coagulation factor V precursor	1	59	248.98	0	47	23.3	11822000000	109460000	48	23.3	13965000000	129300000	50	24.4	13179000000	122030000
CON__Q28194	CON__Q28194	>Q28194 TREMBL:Q28194 (Bos taurus) Thrombospondin-1	1	30	129.39	0	24	20.6	2541600000	34346000	25	22.1	3222900000	43552000	23	19.1	2950400000	39870000
CON__Q29RQ1	CON__Q29RQ1	>Q29RQ1 SWISS-PROT:Q29RQ1 (Bos taurus) Complement component C7 precursor	1	23	93.089	0	17	27.3	2671100000	46054000	16	27.2	2634600000	45424000	18	28.6	2383500000	41095000
CON__Q2KIF2	CON__Q2KIF2	>Q2KIF2 TREMBL:Q2KIF2 (Bos taurus) Similar to leucine-rich alpha-2-glycoprotein 1	1	13	38.348	0	10	27.5	1580300000	83175000	11	34.4	1744400000	91811000	10	27.5	1822100000	95898000
CON__Q2KIG3	CON__Q2KIG3	>Q2KIG3 TREMBL:Q2KIG3 (Bos taurus) Similar to carboxypeptidase B2	1	16	48.821	0	14	34.8	1236300000	41209000	13	34.8	1633200000	54438000	15	37.4	1433400000	47781000
CON__Q2KIH2	CON__Q2KIH2	>Q2KIH2 TREMBL:Q2KIH2;Q68RU0 (Bos taurus) Ovarian and testicular apolipoprotein N	1	3	29.091	0	3	9.7	105790000	7556400	1	3.1	160480000	11463000	2	6.6	123750000	8839500
CON__Q2KIT0	CON__Q2KIT0	>Q2KIT0 TREMBL:Q2KIT0 (Bos taurus) Similar to collagen, type X, alpha 1	1	1	20.646	0	0	0	0	0	1	12	28239000	1486300	0	0	0	0
CON__Q2KJ83	CON__Q2KJ83	>Q2KJ83 TREMBL:Q2KJ83 (Bos taurus) Similar to Carboxypeptidase N catalytic chain	1	18	52.668	0	16	52.6	4620400000	177710000	16	50.4	4338500000	166870000	14	43.9	3844000000	147850000
CON__Q2KJC7	CON__Q2KJC7	>Q2KJC7 TREMBL:Q2KJC7;Q8HZM3 (Bos taurus) Periostin, osteoblast specific factor	1	37	86.858	0	31	49.9	15602000000	318420000	32	53.1	15094000000	308040000	34	56.4	12136000000	247670000
CON__Q2KJF1	CON__Q2KJF1	>Q2KJF1 TREMBL:Q2KJF1 (Bos taurus) Alpha-1-B glycoprotein	1	16	53.553	0	15	39	1250500000	56839000	15	39	1515900000	68905000	14	37.4	1319100000	59961000
CON__Q2TBQ1	CON__Q2TBQ1	>Q2TBQ1 TREMBL:Q2TBQ1 (Bos taurus) Coagulation factor XIII, B polypeptide	1	13	75.166	0	10	15	325840000	7758200	9	13.8	511380000	12176000	11	19.2	655080000	15597000
CON__Q2UVX4	CON__Q2UVX4	>Q2UVX4 SWISS-PROT:Q2UVX4 (Bos taurus) Complement C3 precursor	1	140	187.37	0	127	72.3	157320000000	1322000000	124	69	178960000000	1503900000	129	71.8	164670000000	1383700000
CON__Q32PJ2	CON__Q32PJ2	>Q32PJ2 SWISS-PROT:Q32PJ2 (Bos taurus) Apolipoprotein A-IV precursor	1	19	43.017	0	18	54.7	1583300000	58640000	18	48.7	2265400000	83903000	18	48.7	1407100000	52115000
CON__Q3KUS7	CON__Q3KUS7	>Q3KUS7 TREMBL:Q3KUS7 (Bos taurus) Complement factor B	1	23	85.411	0	17	27.8	2475900000	45850000	17	26.4	2288200000	42375000	19	31.7	2194200000	40634000
CON__Q3MHH8	CON__Q3MHH8	>Q3MHH8 TREMBL:Q3MHH8 (Bos taurus) Amylase, alpha 2B; pancreatic	1	11	57.407	0	11	25.8	1681600000	48045000	11	25.8	1475400000	42155000	10	21.3	1824300000	52123000
CON__Q3MHN2	CON__Q3MHN2	>Q3MHN2 SWISS-PROT:Q3MHN2 (Bos taurus) Complement component C9 precursor	1	30	61.998	0	25	51.3	18511000000	462780000	25	42.2	18399000000	459990000	28	53.5	20935000000	523370000
CON__Q3MHN5	CON__Q3MHN5	>Q3MHN5 SWISS-PROT:Q3MHN5 (Bos taurus) Vitamin D-binding protein precursor	1	15	53.341	0	11	26.2	438330000	14140000	10	21.5	509840000	16447000	12	33.5	408670000	13183000
CON__Q3SX09	CON__Q3SX09	>Q3SX09 TREMBL:Q3SX09 (Bos taurus) similar to HBG protein	1	21	22.06	0	18	62.7	48684000000	3744900000	18	62.7	51973000000	3997900000	18	62.7	50885000000	3914200000
CON__Q3SX14	CON__Q3SX14	>Q3SX14 TREMBL:Q3SX14 (Bos taurus) Similar to Gelsolin	1	36	85.686	0	30	43.5	8539000000	170780000	31	45.8	10607000000	212140000	29	44.2	7383900000	147680000
CON__Q3SZ57	CON__Q3SZ57	>Q3SZ57 SWISS-PROT:Q3SZ57 (Bos taurus) Alpha-fetoprotein precursor	1	17	68.587	0	13	22	1569800000	34126000	13	26.1	2041000000	44370000	17	35.7	2210500000	48055000
CON__Q3SZH5	CON__Q3SZH5	>Q3SZH5 TREMBL:Q3SZH5 (Bos taurus) Similar to Angiotensinogen	1	21	45.456	0	21	69.1	30466000000	1324600000	21	69.1	29798000000	1295600000	20	66.3	26721000000	1161800000
CON__Q3SZR3	CON__Q3SZR3	>Q3SZR3 SWISS-PROT:Q3SZR3 (Bos taurus) Alpha-1-acid glycoprotein precursor	1	6	23.182	0	6	30.7	370610000	21800000	6	30.7	366830000	21578000	5	30.7	412380000	24258000
CON__Q3SZV7	CON__Q3SZV7	>Q3SZV7 TREMBL:Q3SZV7 (Bos taurus) Similar to hemopexin	1	12	52.295	0	9	25.4	532510000	16641000	9	25.4	730380000	22824000	10	26.7	667960000	20874000
CON__Q3T052	CON__Q3T052	>Q3T052 TREMBL:Q3T052;Q5EA67 (Bos taurus) Inter-alpha (Globulin) inhibitor H4	1	50	101.51	0	44	64.3	40982000000	745130000	44	64.1	51754000000	940990000	46	65.5	41411000000	752930000
CON__Q3Y5Z3	CON__Q3Y5Z3	>Q3Y5Z3 SWISS-PROT:Q3Y5Z3 (Bos taurus) Adiponectin precursor	1	6	26.133	0	6	28.8	370710000	26479000	6	28.8	628830000	44917000	6	28.8	411180000	29370000
CON__Q3ZBD7	CON__Q3ZBD7	>Q3ZBD7 SWISS-PROT:Q3ZBD7 (Bos taurus) Glucose-6-phosphate isomerase	1	11	62.87	0	8	19.2	489710000	12887000	9	21.9	548540000	14435000	9	21.9	564470000	14855000
CON__Q3ZBS7	CON__Q3ZBS7	>Q3ZBS7 TREMBL:Q3ZBS7 (Bos taurus) Vitronectin	1	23	54.099	0	17	33.9	39933000000	1663900000	17	33.9	47459000000	1977400000	18	33.9	42491000000	1770500000
CON__Q58D62	CON__Q58D62	>Q58D62 SWISS-PROT:Q58D62 (Bos taurus) Fetuin-B precursor	1	13	42.663	0	10	30	5909200000	246220000	8	26.9	4486300000	186930000	12	41.6	6374600000	265610000
CON__Q5D862	CON__Q5D862	>Q5D862 SWISS-PROT:Q5D862 Tax_Id=9606 Gene_Symbol=FLG2 Filaggrin-2	1	2	248.07	0	2	1.3	78530000	969500	2	1.3	107650000	1329100	2	1.3	97951000	1209300
CON__Q5XQN5;CON__Q922U2;CON__P05787;CON__H-INV:HIT000292931;CON__Q9H552	CON__Q5XQN5;CON__Q922U2	>Q5XQN5 SWISS-PROT:Q5XQN5 (Bos taurus) Keratin, type II cytoskeletal 5;>Q922U2 SWISS-PROT:Q922U2 Tax_Id=10090 Gene_Symbol=Krt5 Keratin, type II cytoskeletal 5	5	27	62.936	1	17	21.6	0	0	16	28	0	0	20	24.6	0	0
CON__Q6T181	CON__Q6T181	>Q6T181 TREMBL:Q6T181;Q6T182 (Bos taurus) similar to sex hormone-binding globulin	1	10	43.315	0	8	27.9	1029900000	46814000	8	27.9	1008300000	45833000	9	34.2	1154400000	52473000
CON__Q7RTS7;CON__Q32MB2;CON__Q14CN4-1;CON__Q6IME9;CON__Q3SY84	CON__Q7RTS7;CON__Q32MB2;CON__Q14CN4-1;CON__Q6IME9;CON__Q3SY84	>Q7RTS7 SWISS-PROT:Q7RTS7 Tax_Id=9606 Gene_Symbol=KRT74 Keratin, type II cytoskeletal 74;>Q32MB2 TREMBL:Q32MB2;Q86Y46 Tax_Id=9606 Gene_Symbol=KRT73 Keratin-73;>Q14CN4-1 SWISS-PROT:Q14CN4-1 Tax_Id=9606 Gene_Symbol=KRT72 Isoform 1 of Keratin, type II cytoske	5	6	57.865	0	6	7.6	56114000	1305000	5	7.4	80751000	1877900	6	7.6	115040000	2675300
CON__Q8N1N4-2;CON__Q7RTT2	CON__Q8N1N4-2;CON__Q7RTT2	>Q8N1N4-2 SWISS-PROT:Q8N1N4-2 Tax_Id=9606 Gene_Symbol=KRT78 Isoform 2 of Keratin, type II cytoskeletal 78;>Q7RTT2 TREMBL:Q7RTT2 Tax_Id=9606 Gene_Symbol=KRT78 Keratin-78	2	7	56.964	0	2	2.9	0	0	2	2.9	0	0	4	7.5	11989000	285450
CON__Q7Z3Y9	CON__Q7Z3Y9	>Q7Z3Y9 SWISS-PROT:Q7Z3Y9 Tax_Id=9606 Gene_Symbol=KRT26 Keratin, type I cytoskeletal 26	1	4	51.91	0.0097245	2	3.8	15933000	569040	2	3.8	23094000	824780	3	7.3	18115000	646970
CON__Q8VED5	CON__Q8VED5	>Q8VED5 TREMBL:Q8VED5 Tax_Id=10090 Gene_Symbol=Krt79 Keratin 79	1	10	57.552	0	7	8.9	49504000	1302700	7	8.9	132580000	3489000	7	8.9	79247000	2085500
CON__Q95121	CON__Q95121	>Q95121 SWISS-PROT:Q95121 (Bos taurus) Pigment epithelium-derived factor precursor	1	20	46.228	0	20	60.6	12972000000	447310000	20	60.6	14325000000	493970000	20	60.6	12149000000	418920000
CON__Q95M17	CON__Q95M17	>Q95M17 SWISS-PROT:Q95M17 (Bos taurus) Acidic mammalian chitinase precursor	1	12	52.129	0	11	26.9	1329400000	53175000	11	26.9	1384600000	55386000	12	31.6	1335600000	53425000
CON__Q9N2I2	CON__Q9N2I2	>Q9N2I2 SWISS-PROT:Q9N2I2 (Bos taurus) Plasma serine protease inhibitor precursor	1	21	45.296	0	18	54.2	3574500000	132390000	17	51.2	4233700000	156800000	18	51.5	3254200000	120530000
CON__Q9TRI1	CON__Q9TRI1	>Q9TRI1 TREMBL:Q9TRI1 (Bos taurus) similar to inter-alpha-trypsin inhibitor heavy chain2	1	44	106.19	0	33	38.5	30336000000	514170000	34	43.1	41601000000	705100000	35	42.5	30346000000	514340000
CON__Q9TT36	CON__Q9TT36	>Q9TT36 SWISS-PROT:Q9TT36 (Bos taurus) Thyroxine-binding globulin precursor	1	13	46.017	0	12	32.6	1477100000	64222000	12	32.6	1690300000	73489000	12	32.6	1413900000	61473000
CON__Q9TTE1	CON__Q9TTE1	>Q9TTE1 SWISS-PROT:Q9TTE1 (Bos taurus) Endopin-1 precursor	1	15	46.203	0	15	38	3389400000	141220000	15	38	4796800000	199870000	15	38	3877600000	161570000
CON__REFSEQ:XP_001252647	CON__REFSEQ:XP_001252647	>REFSEQ:XP_001252647 (Bos taurus) similar to endopin 2B	1	11	46.897	0	10	27.8	1931500000	87795000	10	27.8	1641400000	74611000	10	27.8	1781800000	80991000
CON__REFSEQ:XP_585019	CON__REFSEQ:XP_585019	>REFSEQ:XP_585019 (Bos taurus) similar to afamin	1	6	69.561	0	4	6.6	142200000	3385800	5	8.6	155500000	3702300	5	8.6	171270000	4077700
REV__CON__ENSEMBL:ENSBTAP00000032840	REV__CON__ENSEMBL:ENSBTAP00000032840	>ENSEMBL:ENSBTAP00000032840 (Bos taurus) similar to apolipoprotein B, partial	1	2	92.273	0.0016949	2	0	93844000	NaN	2	0	299370000	NaN	2	0	165080000	NaN
REV__CON__P21578	REV__CON__P21578	>P21578 SWISS-PROT:P21578|LUXY_VIBFI Yellow fluorescent protein (YFP)- Vibrio fischeri.	1	1	22.236	0.0098361	1	0	12322000	NaN	1	0	43769000	NaN	1	0	49862000	NaN
REV__CON__Q2KJC7	REV__CON__Q2KJC7	>Q2KJC7 TREMBL:Q2KJC7;Q8HZM3 (Bos taurus) Periostin, osteoblast specific factor	1	3	86.858	0.0066667	2	0	795240000	NaN	2	0	1058700000	NaN	2	0	636970000	NaN
REV__tr|B5Z707|B5Z707_HELPG	REV__tr|B5Z707|B5Z707_HELPG	>tr|B5Z707|B5Z707_HELPG Uncharacterized protein OS=Helicobacter pylori (strain G27) OX=563041 GN=hydE PE=4 SV=1	1	3	58.388	0.0033613	1	0	20402000	NaN	1	0	51179000	NaN	1	0	79234000	NaN
REV__tr|B5Z7G2|B5Z7G2_HELPG	REV__tr|B5Z7G2|B5Z7G2_HELPG	>tr|B5Z7G2|B5Z7G2_HELPG MPT synthase subunit 2 OS=Helicobacter pylori (strain G27) OX=563041 GN=HPG27_756 PE=3 SV=1	1	1	16.479	0.0050167	1	0	293670000	NaN	1	0	295100000	NaN	1	0	265860000	NaN
REV__tr|B5Z8W7|B5Z8W7_HELPG	REV__tr|B5Z8W7|B5Z8W7_HELPG	>tr|B5Z8W7|B5Z8W7_HELPG 50S ribosomal protein L3 OS=Helicobacter pylori (strain G27) OX=563041 GN=rplC PE=3 SV=1	1	3	21.191	1	2	0	291350000	NaN	2	0	696470000	NaN	2	0	875010000	NaN
REV__tr|B5Z9F0|B5Z9F0_HELPG	REV__tr|B5Z9F0|B5Z9F0_HELPG	>tr|B5Z9F0|B5Z9F0_HELPG Type I restriction enzyme R Protein OS=Helicobacter pylori (strain G27) OX=563041 GN=HPG27_1457 PE=3 SV=1	1	2	115.66	1	1	0	243880000	NaN	1	0	1422100000	NaN	1	0	563330000	NaN

## Sheet: Bismuth
General information
Protein IDs	Majority protein IDs	Fasta headers	Number of proteins	Number of peptide identified	Mol. weight [kDa]	Q-value	Gel_Bismuth_1				Gel_Bismuth_2				Gel_Bismuth_3
			If more than 1 : peptides are shared	all sample combined	Theoretical	Statistical Score	# Peptides	Sequence coverage [%]	Intensity	iBAQ	# Peptides	Sequence coverage [%]	Intensity	iBAQ	# Peptides	Sequence coverage [%]	Intensity	iBAQ
sp|B5Z670|UREH_HELPG	sp|B5Z670|UREH_HELPG	>sp|B5Z670|UREH_HELPG Urease accessory protein UreH OS=Helicobacter pylori (strain G27) OX=563041 GN=ureH PE=3 SV=1	1	3	29.773	0	1	3.4	10578000	661150	2	7.5	17124000	1070300	2	7.5	32026000	2001600
sp|B5Z671|UREG_HELPG	sp|B5Z671|UREG_HELPG	>sp|B5Z671|UREG_HELPG Urease accessory protein UreG OS=Helicobacter pylori (strain G27) OX=563041 GN=ureG PE=3 SV=1	1	7	21.955	0	2	10.6	46249000	3557600	2	10.6	19498000	1499900	3	16.1	104550000	8042100
sp|B5Z672|UREE_HELPG	sp|B5Z672|UREE_HELPG	>sp|B5Z672|UREE_HELPG Urease accessory protein UreE OS=Helicobacter pylori (strain G27) OX=563041 GN=ureE PE=3 SV=1	1	2	19.439	0	1	8.2	18696000	1246400	1	8.2	25138000	1675900	2	15.9	58637000	3909100
sp|B5Z674|URE1_HELPG	sp|B5Z674|URE1_HELPG	>sp|B5Z674|URE1_HELPG Urease subunit beta OS=Helicobacter pylori (strain G27) OX=563041 GN=ureB PE=3 SV=1	1	19	61.713	0	19	39	11556000000	398480000	16	31.8	6153100000	212180000	14	29.7	3120500000	107600000
sp|B5Z683|RS9_HELPG	sp|B5Z683|RS9_HELPG	>sp|B5Z683|RS9_HELPG 30S ribosomal protein S9 OS=Helicobacter pylori (strain G27) OX=563041 GN=rpsI PE=3 SV=1	1	3	14.508	0	2	20.2	223370000	20306000	2	13.2	75087000	6826100	3	25.6	418530000	38048000
sp|B5Z684|RL13_HELPG	sp|B5Z684|RL13_HELPG	>sp|B5Z684|RL13_HELPG 50S ribosomal protein L13 OS=Helicobacter pylori (strain G27) OX=563041 GN=rplM PE=3 SV=1	1	3	16.142	0	3	24.8	243300000	24330000	2	12.8	142660000	14266000	2	12.8	258470000	25847000
sp|B5Z6D1|CH60_HELPG	sp|B5Z6D1|CH60_HELPG	>sp|B5Z6D1|CH60_HELPG 60 kDa chaperonin OS=Helicobacter pylori (strain G27) OX=563041 GN=groL PE=3 SV=1	1	31	58.227	0	28	57	5804400000	141570000	30	64.8	9429400000	229990000	31	67.9	10740000000	261950000
sp|B5Z6D2|CH10_HELPG	sp|B5Z6D2|CH10_HELPG	>sp|B5Z6D2|CH10_HELPG 10 kDa chaperonin OS=Helicobacter pylori (strain G27) OX=563041 GN=groS PE=3 SV=1	1	4	12.989	0	4	28.8	704890000	78321000	3	22.9	271050000	30117000	4	28.8	1139100000	126560000
sp|B5Z6D8|RISB_HELPG	sp|B5Z6D8|RISB_HELPG	>sp|B5Z6D8|RISB_HELPG 6,7-dimethyl-8-ribityllumazine synthase OS=Helicobacter pylori (strain G27) OX=563041 GN=ribH PE=3 SV=1	1	1	16.972	0	1	12.2	21354000	1642600	0	0	0	0	0	0	0	0
sp|B5Z6E3|PANC_HELPG	sp|B5Z6E3|PANC_HELPG	>sp|B5Z6E3|PANC_HELPG Pantothenate synthetase OS=Helicobacter pylori (strain G27) OX=563041 GN=panC PE=3 SV=1	1	5	31.237	0	5	21	114030000	5430000	5	21	83347000	3968900	4	15.2	123500000	5881200
sp|B5Z6E6|IF2_HELPG	sp|B5Z6E6|IF2_HELPG	>sp|B5Z6E6|IF2_HELPG Translation initiation factor IF-2 OS=Helicobacter pylori (strain G27) OX=563041 GN=infB PE=3 SV=1	1	8	104.64	0	7	8.9	459510000	7293800	7	8.9	533490000	8468100	7	8.9	775510000	12310000
sp|B5Z6E9|ACSA_HELPG	sp|B5Z6E9|ACSA_HELPG	>sp|B5Z6E9|ACSA_HELPG Acetyl-coenzyme A synthetase OS=Helicobacter pylori (strain G27) OX=563041 GN=acsA PE=3 SV=1	1	10	74.94	0	8	15.6	191090000	3981000	5	9.7	212100000	4418700	6	12.2	387020000	8063000
sp|B5Z6J9|SYE1_HELPG	sp|B5Z6J9|SYE1_HELPG	>sp|B5Z6J9|SYE1_HELPG Glutamate--tRNA ligase 1 OS=Helicobacter pylori (strain G27) OX=563041 GN=gltX1 PE=1 SV=1	1	9	53.318	0	5	15.3	200750000	4668600	5	15.3	317630000	7386800	6	14	482450000	11220000
sp|B5Z6L9|MURD_HELPG	sp|B5Z6L9|MURD_HELPG	>sp|B5Z6L9|MURD_HELPG UDP-N-acetylmuramoylalanine--D-glutamate ligase OS=Helicobacter pylori (strain G27) OX=563041 GN=murD PE=3 SV=1	1	1	47.978	0.0097403	0	0	0	0	0	0	0	0	1	2.1	13287000	442910
sp|B5Z6N2|DAPB_HELPG	sp|B5Z6N2|DAPB_HELPG	>sp|B5Z6N2|DAPB_HELPG 4-hydroxy-tetrahydrodipicolinate reductase OS=Helicobacter pylori (strain G27) OX=563041 GN=dapB PE=3 SV=1	1	2	27.824	0	1	4.3	16655000	876600	2	8.3	33332000	1754300	2	8.3	65689000	3457300
sp|B5Z6N7|RL9_HELPG	sp|B5Z6N7|RL9_HELPG	>sp|B5Z6N7|RL9_HELPG 50S ribosomal protein L9 OS=Helicobacter pylori (strain G27) OX=563041 GN=rplI PE=3 SV=1	1	3	16.522	0	3	18.1	286740000	22057000	2	11.4	50635000	3895000	2	11.4	153410000	11801000
sp|B5Z6S9|ACCA_HELPG	sp|B5Z6S9|ACCA_HELPG	>sp|B5Z6S9|ACCA_HELPG Acetyl-coenzyme A carboxylase carboxyl transferase subunit alpha OS=Helicobacter pylori (strain G27) OX=563041 GN=accA PE=3 SV=1	1	2	34.923	0	0	0	0	0	0	0	0	0	1	4.5	0	0
sp|B5Z6T3|RS21_HELPG	sp|B5Z6T3|RS21_HELPG	>sp|B5Z6T3|RS21_HELPG 30S ribosomal protein S21 OS=Helicobacter pylori (strain G27) OX=563041 GN=rpsU PE=3 SV=1	1	1	8.6131	0.0096774	1	11.4	31638000	6327500	0	0	0	0	0	0	0	0
sp|B5Z6U1|AMPA_HELPG	sp|B5Z6U1|AMPA_HELPG	>sp|B5Z6U1|AMPA_HELPG Probable cytosol aminopeptidase OS=Helicobacter pylori (strain G27) OX=563041 GN=pepA PE=3 SV=1	1	6	54.501	0	6	13.7	186700000	4913000	5	11.5	234160000	6162000	5	11.5	292000000	7684100
sp|B5Z6U3|APT_HELPG	sp|B5Z6U3|APT_HELPG	>sp|B5Z6U3|APT_HELPG Adenine phosphoribosyltransferase OS=Helicobacter pylori (strain G27) OX=563041 GN=apt PE=3 SV=1	1	3	19.833	0	3	29.1	398090000	33174000	3	29.1	288420000	24035000	3	29.1	211330000	17611000
sp|B5Z6X6|DCUP_HELPG	sp|B5Z6X6|DCUP_HELPG	>sp|B5Z6X6|DCUP_HELPG Uroporphyrinogen decarboxylase OS=Helicobacter pylori (strain G27) OX=563041 GN=hemE PE=3 SV=1	1	3	38.351	0	2	5.9	41602000	2080100	2	5.9	29685000	1484200	3	9.1	115560000	5778200
sp|B5Z6Y6|DNLJ_HELPG	sp|B5Z6Y6|DNLJ_HELPG	>sp|B5Z6Y6|DNLJ_HELPG DNA ligase OS=Helicobacter pylori (strain G27) OX=563041 GN=ligA PE=3 SV=1	1	8	74.328	0	7	11.9	136170000	2569300	8	13.2	198970000	3754100	7	11.4	311140000	5870600
sp|B5Z6Y8|SYDND_HELPG	sp|B5Z6Y8|SYDND_HELPG	>sp|B5Z6Y8|SYDND_HELPG Aspartate--tRNA(Asp/Asn) ligase OS=Helicobacter pylori (strain G27) OX=563041 GN=aspS PE=3 SV=1	1	14	65.337	0	12	21.7	452540000	9427900	11	20.3	561390000	11696000	13	22.7	946270000	19714000
sp|B5Z6Y9|KAD_HELPG	sp|B5Z6Y9|KAD_HELPG	>sp|B5Z6Y9|KAD_HELPG Adenylate kinase OS=Helicobacter pylori (strain G27) OX=563041 GN=adk PE=3 SV=1	1	5	21.355	0	4	30.9	366020000	21531000	4	30.9	113030000	6648600	5	36.6	306790000	18047000
sp|B5Z6Z7|ISPG_HELPG	sp|B5Z6Z7|ISPG_HELPG	>sp|B5Z6Z7|ISPG_HELPG 4-hydroxy-3-methylbut-2-en-1-yl diphosphate synthase (flavodoxin) OS=Helicobacter pylori (strain G27) OX=563041 GN=ispG PE=3 SV=1	1	4	39.256	0	2	5.3	35202000	1213800	1	5.3	49651000	1712100	2	5.3	44273000	1526600
sp|B5Z711|QUEC_HELPG	sp|B5Z711|QUEC_HELPG	>sp|B5Z711|QUEC_HELPG 7-cyano-7-deazaguanine synthase OS=Helicobacter pylori (strain G27) OX=563041 GN=queC PE=3 SV=1	1	2	25.33	0	2	14.2	34106000	2006200	2	14.2	39702000	2335400	1	9.7	37622000	2213100
sp|B5Z716|SYE2_HELPG	sp|B5Z716|SYE2_HELPG	>sp|B5Z716|SYE2_HELPG Glutamate--tRNA ligase 2 OS=Helicobacter pylori (strain G27) OX=563041 GN=gltX2 PE=3 SV=1	1	6	51.089	0	5	14.6	113480000	3546300	5	14.6	141130000	4410200	6	21	261700000	8178300
sp|B5Z721|MURA_HELPG	sp|B5Z721|MURA_HELPG	>sp|B5Z721|MURA_HELPG UDP-N-acetylglucosamine 1-carboxyvinyltransferase OS=Helicobacter pylori (strain G27) OX=563041 GN=murA PE=3 SV=1	1	2	45.665	0	1	2.8	26231000	971500	1	2.8	26446000	979500	1	2.8	42255000	1565000
sp|B5Z735|RNC_HELPG	sp|B5Z735|RNC_HELPG	>sp|B5Z735|RNC_HELPG Ribonuclease 3 OS=Helicobacter pylori (strain G27) OX=563041 GN=rnc PE=3 SV=1	1	1	27.281	0	1	8.4	8034000	472590	0	0	0	0	0	0	0	0
sp|B5Z7E8|SECA_HELPG	sp|B5Z7E8|SECA_HELPG	>sp|B5Z7E8|SECA_HELPG Protein translocase subunit SecA OS=Helicobacter pylori (strain G27) OX=563041 GN=secA PE=3 SV=1	1	19	99.16	0	14	19	539400000	7389000	14	19	773640000	10598000	15	20.9	971280000	13305000
sp|B5Z7F7|TIG_HELPG	sp|B5Z7F7|TIG_HELPG	>sp|B5Z7F7|TIG_HELPG Trigger factor OS=Helicobacter pylori (strain G27) OX=563041 GN=tig PE=3 SV=1	1	19	51.752	0	11	21.3	1209700000	33602000	12	22.8	1296100000	36002000	11	20.2	2041000000	56694000
sp|B5Z7J7|SPEE_HELPG	sp|B5Z7J7|SPEE_HELPG	>sp|B5Z7J7|SPEE_HELPG Polyamine aminopropyltransferase OS=Helicobacter pylori (strain G27) OX=563041 GN=speE PE=3 SV=1	1	7	30.518	0	5	22.5	224850000	8993900	5	22.5	154060000	6162300	6	25.6	267650000	10706000
sp|B5Z7L8|HLDE_HELPG	sp|B5Z7L8|HLDE_HELPG	>sp|B5Z7L8|HLDE_HELPG Bifunctional protein HldE OS=Helicobacter pylori (strain G27) OX=563041 GN=hldE PE=3 SV=1	1	6	50.918	0	3	9.1	61863000	1995600	4	12.7	99309000	3203500	4	12.7	142200000	4587100
sp|B5Z7P5|SYC_HELPG	sp|B5Z7P5|SYC_HELPG	>sp|B5Z7P5|SYC_HELPG Cysteine--tRNA ligase OS=Helicobacter pylori (strain G27) OX=563041 GN=cysS PE=3 SV=1	1	5	53.19	0	3	5.8	78823000	2318300	3	5.8	86007000	2529600	3	6.2	80882000	2378900
sp|B5Z7X4|SYGB_HELPG	sp|B5Z7X4|SYGB_HELPG	>sp|B5Z7X4|SYGB_HELPG Glycine--tRNA ligase beta subunit OS=Helicobacter pylori (strain G27) OX=563041 GN=glyS PE=3 SV=1	1	14	80.583	0	11	20.1	265620000	5011600	9	15.1	266110000	5021000	11	20.5	404910000	7639800
sp|B5Z842|GUAA_HELPG	sp|B5Z842|GUAA_HELPG	>sp|B5Z842|GUAA_HELPG GMP synthase [glutamine-hydrolyzing] OS=Helicobacter pylori (strain G27) OX=563041 GN=guaA PE=3 SV=1	1	18	56.605	0	14	35.2	964430000	30138000	15	36	1152900000	36028000	13	31.3	1717100000	53660000
sp|B5Z848|SYFA_HELPG	sp|B5Z848|SYFA_HELPG	>sp|B5Z848|SYFA_HELPG Phenylalanine--tRNA ligase alpha subunit OS=Helicobacter pylori (strain G27) OX=563041 GN=pheS PE=3 SV=1	1	5	38.049	0	4	15.5	84454000	3127900	3	10.4	54544000	2020100	3	11	67511000	2500400
sp|B5Z850|AROA_HELPG	sp|B5Z850|AROA_HELPG	>sp|B5Z850|AROA_HELPG 3-phosphoshikimate 1-carboxyvinyltransferase OS=Helicobacter pylori (strain G27) OX=563041 GN=aroA PE=3 SV=1	1	2	47.144	0.0097561	1	1.6	274060000	8840600	1	1.6	276590000	8922200	2	3.7	452340000	14592000
sp|B5Z879|DCD_HELPG	sp|B5Z879|DCD_HELPG	>sp|B5Z879|DCD_HELPG dCTP deaminase OS=Helicobacter pylori (strain G27) OX=563041 GN=dcd PE=3 SV=1	1	2	20.888	0	1	11.2	71168000	5930700	1	11.2	62846000	5237100	2	19.1	109190000	9099100
sp|B5Z889|TRUA_HELPG	sp|B5Z889|TRUA_HELPG	>sp|B5Z889|TRUA_HELPG tRNA pseudouridine synthase A OS=Helicobacter pylori (strain G27) OX=563041 GN=truA PE=3 SV=1	1	1	27.225	0.0097879	1	3.3	37346000	1778400	1	3.3	18752000	892960	1	3.3	33279000	1584700
sp|B5Z8D0|ATPB_HELPG	sp|B5Z8D0|ATPB_HELPG	>sp|B5Z8D0|ATPB_HELPG ATP synthase subunit beta OS=Helicobacter pylori (strain G27) OX=563041 GN=atpD PE=3 SV=1	1	8	51.45	0	6	20.9	321930000	11497000	6	19.4	1077400000	38479000	7	23.7	794150000	28362000
sp|B5Z8D2|ATPA_HELPG	sp|B5Z8D2|ATPA_HELPG	>sp|B5Z8D2|ATPA_HELPG ATP synthase subunit alpha OS=Helicobacter pylori (strain G27) OX=563041 GN=atpA PE=3 SV=1	1	14	55.129	0	7	18.5	233440000	6484400	10	25.4	389040000	10807000	10	25.4	707950000	19665000
sp|B5Z8E3|RL19_HELPG	sp|B5Z8E3|RL19_HELPG	>sp|B5Z8E3|RL19_HELPG 50S ribosomal protein L19 OS=Helicobacter pylori (strain G27) OX=563041 GN=rplS PE=3 SV=1	1	5	13.63	0	5	33.9	436110000	43611000	3	33.1	272830000	27283000	3	33.9	446110000	44611000
sp|B5Z8G1|G6PI_HELPG	sp|B5Z8G1|G6PI_HELPG	>sp|B5Z8G1|G6PI_HELPG Glucose-6-phosphate isomerase OS=Helicobacter pylori (strain G27) OX=563041 GN=pgi PE=3 SV=1	1	7	62.324	0	6	15.2	159840000	4566900	6	15.2	242310000	6923300	6	15.2	352140000	10061000
sp|B5Z8I6|SYH_HELPG	sp|B5Z8I6|SYH_HELPG	>sp|B5Z8I6|SYH_HELPG Histidine--tRNA ligase OS=Helicobacter pylori (strain G27) OX=563041 GN=hisS PE=3 SV=1	1	8	50.132	0	5	11.3	346100000	9888600	6	14.9	415370000	11868000	7	18.1	559270000	15979000
sp|B5Z8J0|EFG_HELPG	sp|B5Z8J0|EFG_HELPG	>sp|B5Z8J0|EFG_HELPG Elongation factor G OS=Helicobacter pylori (strain G27) OX=563041 GN=fusA PE=3 SV=1	1	25	77.079	0	19	33.2	2286400000	47634000	15	27.2	2743100000	57149000	15	26	3979400000	82905000
sp|B5Z8J2|RS12_HELPG	sp|B5Z8J2|RS12_HELPG	>sp|B5Z8J2|RS12_HELPG 30S ribosomal protein S12 OS=Helicobacter pylori (strain G27) OX=563041 GN=rpsL PE=3 SV=1	1	3	15.106	0	2	23	191350000	19135000	1	5.9	37239000	3723900	3	30.4	228850000	22885000
sp|B5Z8J7|RL10_HELPG	sp|B5Z8J7|RL10_HELPG	>sp|B5Z8J7|RL10_HELPG 50S ribosomal protein L10 OS=Helicobacter pylori (strain G27) OX=563041 GN=rplJ PE=3 SV=1	1	6	18.575	0	6	39	556140000	34759000	5	29.3	315710000	19732000	6	39	726140000	45384000
sp|B5Z8J8|RL1_HELPG	sp|B5Z8J8|RL1_HELPG	>sp|B5Z8J8|RL1_HELPG 50S ribosomal protein L1 OS=Helicobacter pylori (strain G27) OX=563041 GN=rplA PE=3 SV=1	1	3	25.28	0	2	12.4	53875000	2565500	1	5.1	16738000	797030	3	17.1	120370000	5732100
sp|B5Z8J9|RL11_HELPG	sp|B5Z8J9|RL11_HELPG	>sp|B5Z8J9|RL11_HELPG 50S ribosomal protein L11 OS=Helicobacter pylori (strain G27) OX=563041 GN=rplK PE=3 SV=1	1	2	15.329	0.0050083	2	14.9	65197000	4656900	2	14.9	21411000	1529300	2	14.9	56973000	4069500
sp|B5Z8K3|EFTU_HELPG	sp|B5Z8K3|EFTU_HELPG	>sp|B5Z8K3|EFTU_HELPG Elongation factor Tu OS=Helicobacter pylori (strain G27) OX=563041 GN=tuf PE=3 SV=1	1	30	43.635	0	25	69.2	15127000000	521610000	23	63.7	19272000000	664540000	22	63.2	27183000000	937350000
sp|B5Z8L0|PNP_HELPG	sp|B5Z8L0|PNP_HELPG	>sp|B5Z8L0|PNP_HELPG Polyribonucleotide nucleotidyltransferase OS=Helicobacter pylori (strain G27) OX=563041 GN=pnp PE=3 SV=1	1	8	77.162	0	3	4.5	79265000	1686500	4	6	71912000	1530000	4	9.2	60062000	1277900
sp|B5Z8P5|AROE_HELPG	sp|B5Z8P5|AROE_HELPG	>sp|B5Z8P5|AROE_HELPG Shikimate dehydrogenase (NADP(+)) OS=Helicobacter pylori (strain G27) OX=563041 GN=aroE PE=3 SV=1	1	2	29.089	0	2	10.6	28243000	1882900	1	8	23396000	1559700	1	8	19463000	1297500
sp|B5Z8Q2|PYRE_HELPG	sp|B5Z8Q2|PYRE_HELPG	>sp|B5Z8Q2|PYRE_HELPG Orotate phosphoribosyltransferase OS=Helicobacter pylori (strain G27) OX=563041 GN=pyrE PE=3 SV=1	1	4	21.963	0	1	6.5	25931000	1620700	0	0	0	0	2	11.9	80636000	5039800
sp|B5Z8Q8|NUOD_HELPG	sp|B5Z8Q8|NUOD_HELPG	>sp|B5Z8Q8|NUOD_HELPG NADH-quinone oxidoreductase subunit D OS=Helicobacter pylori (strain G27) OX=563041 GN=nuoD PE=3 SV=1	1	6	46.753	0	5	22.2	116730000	4863600	5	22.2	156990000	6541100	5	22.2	212260000	8844300
sp|B5Z8U1|RL17_HELPG	sp|B5Z8U1|RL17_HELPG	>sp|B5Z8U1|RL17_HELPG 50S ribosomal protein L17 OS=Helicobacter pylori (strain G27) OX=563041 GN=rplQ PE=3 SV=1	1	4	13.394	0	4	35.3	204860000	18623000	4	35.3	127550000	11596000	4	35.3	260660000	23696000
sp|B5Z8U3|RS4_HELPG	sp|B5Z8U3|RS4_HELPG	>sp|B5Z8U3|RS4_HELPG 30S ribosomal protein S4 OS=Helicobacter pylori (strain G27) OX=563041 GN=rpsD PE=3 SV=1	1	13	23.974	0	12	39.4	1838800000	108170000	11	35.6	1115600000	65622000	12	39.4	2600900000	152990000
sp|B5Z8U4|RS11_HELPG	sp|B5Z8U4|RS11_HELPG	>sp|B5Z8U4|RS11_HELPG 30S ribosomal protein S11 OS=Helicobacter pylori (strain G27) OX=563041 GN=rpsK PE=3 SV=1	1	1	14.015	0	0	0	0	0	0	0	0	0	1	12.2	0	0
sp|B5Z8V1|RL18_HELPG	sp|B5Z8V1|RL18_HELPG	>sp|B5Z8V1|RL18_HELPG 50S ribosomal protein L18 OS=Helicobacter pylori (strain G27) OX=563041 GN=rplR PE=3 SV=1	1	2	13.463	0	2	18.6	38676000	3867600	2	18.6	27225000	2722500	2	18.6	63913000	6391300
sp|B5Z8V2|RL6_HELPG	sp|B5Z8V2|RL6_HELPG	>sp|B5Z8V2|RL6_HELPG 50S ribosomal protein L6 OS=Helicobacter pylori (strain G27) OX=563041 GN=rplF PE=3 SV=1	1	7	19.474	0	6	48.9	246020000	20502000	4	24.7	79866000	6655500	6	40.4	334100000	27842000
sp|B5Z8V3|RS8_HELPG	sp|B5Z8V3|RS8_HELPG	>sp|B5Z8V3|RS8_HELPG 30S ribosomal protein S8 OS=Helicobacter pylori (strain G27) OX=563041 GN=rpsH PE=3 SV=1	1	7	15.183	0	5	32.8	547650000	54765000	6	44.3	293720000	29372000	6	42	751680000	75168000
sp|B5Z8V4|RS14Z_HELPG	sp|B5Z8V4|RS14Z_HELPG	>sp|B5Z8V4|RS14Z_HELPG 30S ribosomal protein S14 type Z OS=Helicobacter pylori (strain G27) OX=563041 GN=rpsZ PE=3 SV=1	1	3	7.0425	0	3	44.3	530750000	132690000	3	44.3	468100000	117030000	2	26.2	651740000	162940000
sp|B5Z8V5|RL5_HELPG	sp|B5Z8V5|RL5_HELPG	>sp|B5Z8V5|RL5_HELPG 50S ribosomal protein L5 OS=Helicobacter pylori (strain G27) OX=563041 GN=rplE PE=3 SV=1	1	6	20.279	0	6	34.8	1388000000	106770000	6	34.8	875750000	67366000	5	26	1832500000	140960000
sp|B5Z8V7|RL14_HELPG	sp|B5Z8V7|RL14_HELPG	>sp|B5Z8V7|RL14_HELPG 50S ribosomal protein L14 OS=Helicobacter pylori (strain G27) OX=563041 GN=rplN PE=3 SV=1	1	3	13.28	0	3	26.2	118940000	8495800	3	26.2	63075000	4505300	2	18	92470000	6605000
sp|B5Z8V8|RS17_HELPG	sp|B5Z8V8|RS17_HELPG	>sp|B5Z8V8|RS17_HELPG 30S ribosomal protein S17 OS=Helicobacter pylori (strain G27) OX=563041 GN=rpsQ PE=3 SV=1	1	2	9.9387	0	1	9.3	76098000	10871000	1	9.3	27877000	3982400	1	9.3	86530000	12361000
sp|B5Z8W0|RL16_HELPG	sp|B5Z8W0|RL16_HELPG	>sp|B5Z8W0|RL16_HELPG 50S ribosomal protein L16 OS=Helicobacter pylori (strain G27) OX=563041 GN=rplP PE=3 SV=1	1	2	16.046	0	2	18.4	103530000	7963700	1	10.6	15554000	1196500	1	10.6	50496000	3884300
sp|B5Z8W1|RS3_HELPG	sp|B5Z8W1|RS3_HELPG	>sp|B5Z8W1|RS3_HELPG 30S ribosomal protein S3 OS=Helicobacter pylori (strain G27) OX=563041 GN=rpsC PE=3 SV=1	1	9	26.466	0	9	32.1	1086400000	57181000	9	32.1	731780000	38515000	9	32.1	1769900000	93151000
sp|B5Z8W2|RL22_HELPG	sp|B5Z8W2|RL22_HELPG	>sp|B5Z8W2|RL22_HELPG 50S ribosomal protein L22 OS=Helicobacter pylori (strain G27) OX=563041 GN=rplV PE=3 SV=1	1	2	13.106	0	2	18	177760000	22220000	2	18	67960000	8495000	2	18	204500000	25562000
sp|B5Z8W4|RL2_HELPG	sp|B5Z8W4|RL2_HELPG	>sp|B5Z8W4|RL2_HELPG 50S ribosomal protein L2 OS=Helicobacter pylori (strain G27) OX=563041 GN=rplB PE=3 SV=1	1	8	30.271	0	7	27.9	1689200000	80439000	7	27.9	1039600000	49504000	8	31.9	2541000000	121000000
sp|B5Z8W5|RL23_HELPG	sp|B5Z8W5|RL23_HELPG	>sp|B5Z8W5|RL23_HELPG 50S ribosomal protein L23 OS=Helicobacter pylori (strain G27) OX=563041 GN=rplW PE=3 SV=1	1	1	10.454	0	1	14	11856000	1693700	0	0	0	0	0	0	0	0
sp|B5Z8W6|RL4_HELPG	sp|B5Z8W6|RL4_HELPG	>sp|B5Z8W6|RL4_HELPG 50S ribosomal protein L4 OS=Helicobacter pylori (strain G27) OX=563041 GN=rplD PE=3 SV=1	1	6	24.094	0	6	28.4	625930000	41728000	5	21.9	228840000	15256000	4	19.1	800800000	53386000
sp|B5Z8Y2|MNMA_HELPG	sp|B5Z8Y2|MNMA_HELPG	>sp|B5Z8Y2|MNMA_HELPG tRNA-specific 2-thiouridylase MnmA OS=Helicobacter pylori (strain G27) OX=563041 GN=mnmA PE=3 SV=1	1	4	38.314	0	2	7	63755000	2125200	2	5.8	51313000	1710400	2	5.8	118830000	3961100
sp|B5Z919|LPXA_HELPG	sp|B5Z919|LPXA_HELPG	>sp|B5Z919|LPXA_HELPG Acyl-[acyl-carrier-protein]--UDP-N-acetylglucosamine O-acyltransferase OS=Helicobacter pylori (strain G27) OX=563041 GN=lpxA PE=3 SV=1	1	4	29.797	0	3	13.7	145490000	7657500	2	7	59717000	3143000	4	14.1	203940000	10734000
sp|B5Z920|FABZ_HELPG	sp|B5Z920|FABZ_HELPG	>sp|B5Z920|FABZ_HELPG 3-hydroxyacyl-[acyl-carrier-protein] dehydratase FabZ OS=Helicobacter pylori (strain G27) OX=563041 GN=fabZ PE=3 SV=1	1	8	18.225	0	5	22.6	276020000	25093000	3	17	200570000	18234000	5	17	374160000	34014000
sp|B5Z928|BIOB_HELPG	sp|B5Z928|BIOB_HELPG	>sp|B5Z928|BIOB_HELPG Biotin synthase OS=Helicobacter pylori (strain G27) OX=563041 GN=bioB PE=3 SV=1	1	2	31.476	0	0	0	0	0	0	0	0	0	2	9.6	70865000	3374500
sp|B5Z943|SYI_HELPG	sp|B5Z943|SYI_HELPG	>sp|B5Z943|SYI_HELPG Isoleucine--tRNA ligase OS=Helicobacter pylori (strain G27) OX=563041 GN=ileS PE=3 SV=1	1	18	106.1	0	16	23.4	1059500000	18268000	15	21	1015800000	17514000	17	23	1753900000	30240000
sp|B5Z999|SYS_HELPG	sp|B5Z999|SYS_HELPG	>sp|B5Z999|SYS_HELPG Serine--tRNA ligase OS=Helicobacter pylori (strain G27) OX=563041 GN=serS PE=3 SV=1	1	5	47.323	0	5	16.1	278350000	8698500	5	16.1	253550000	7923500	5	16.1	360280000	11259000
sp|B5Z9B5|RL25_HELPG	sp|B5Z9B5|RL25_HELPG	>sp|B5Z9B5|RL25_HELPG 50S ribosomal protein L25 OS=Helicobacter pylori (strain G27) OX=563041 GN=rplY PE=3 SV=1	1	9	19.911	0	7	41.6	548690000	42207000	7	41.6	410770000	31598000	7	41.6	784990000	60384000
sp|B5Z9G5|F16PA_HELPG	sp|B5Z9G5|F16PA_HELPG	>sp|B5Z9G5|F16PA_HELPG Fructose-1,6-bisphosphatase class 1 OS=Helicobacter pylori (strain G27) OX=563041 GN=fbp PE=3 SV=1	1	12	32.938	0	9	34.1	493160000	23484000	6	20.7	403310000	19205000	9	32.4	888550000	42312000
sp|B5Z9I6|EFTS_HELPG	sp|B5Z9I6|EFTS_HELPG	>sp|B5Z9I6|EFTS_HELPG Elongation factor Ts OS=Helicobacter pylori (strain G27) OX=563041 GN=tsf PE=3 SV=1	1	20	39.799	0	18	52.1	2060000000	64376000	19	54.1	1632500000	51015000	19	54.1	3648700000	114020000
sp|B5Z9I8|FLIE_HELPG	sp|B5Z9I8|FLIE_HELPG	>sp|B5Z9I8|FLIE_HELPG Flagellar hook-basal body complex protein FliE OS=Helicobacter pylori (strain G27) OX=563041 GN=fliE PE=3 SV=1	1	3	12.193	0	0	0	0	0	0	0	0	0	1	10.1	24780000	2478000
sp|B5Z9L2|PDXJ_HELPG	sp|B5Z9L2|PDXJ_HELPG	>sp|B5Z9L2|PDXJ_HELPG Pyridoxine 5-phosphate synthase OS=Helicobacter pylori (strain G27) OX=563041 GN=pdxJ PE=3 SV=1	1	13	29.72	0	13	58	1438700000	79927000	12	52.7	863310000	47962000	13	58	2108500000	117140000
sp|B5Z9P0|DNAK_HELPG	sp|B5Z9P0|DNAK_HELPG	>sp|B5Z9P0|DNAK_HELPG Chaperone protein DnaK OS=Helicobacter pylori (strain G27) OX=563041 GN=dnaK PE=3 SV=1	1	14	67.094	0	11	27.1	1296800000	30876000	9	18.9	1566300000	37294000	10	23.5	2163700000	51517000
sp|B5Z9P1|GRPE_HELPG	sp|B5Z9P1|GRPE_HELPG	>sp|B5Z9P1|GRPE_HELPG Protein GrpE OS=Helicobacter pylori (strain G27) OX=563041 GN=grpE PE=3 SV=1	1	1	22.143	0	1	8.9	43995000	2444100	1	8.9	62750000	3486100	1	8.9	156010000	8667200
sp|B5Z9Q1|SYT_HELPG	sp|B5Z9Q1|SYT_HELPG	>sp|B5Z9Q1|SYT_HELPG Threonine--tRNA ligase OS=Helicobacter pylori (strain G27) OX=563041 GN=thrS PE=3 SV=1	1	9	70.133	0	6	15.2	242770000	5057700	6	15.2	308560000	6428400	8	18.3	379200000	7900000
sp|B5Z9Q4|RL20_HELPG	sp|B5Z9Q4|RL20_HELPG	>sp|B5Z9Q4|RL20_HELPG 50S ribosomal protein L20 OS=Helicobacter pylori (strain G27) OX=563041 GN=rplT PE=3 SV=1	1	3	14.017	0	3	12.9	280100000	28010000	3	12.9	101040000	10104000	3	12.9	234230000	23423000
sp|B5Z9S8|RECA_HELPG	sp|B5Z9S8|RECA_HELPG	>sp|B5Z9S8|RECA_HELPG Protein RecA OS=Helicobacter pylori (strain G27) OX=563041 GN=recA PE=3 SV=1	1	13	37.669	0	11	37.2	1052400000	42095000	12	38.9	1332500000	53301000	11	37.2	1804300000	72171000
sp|B5Z9V6|SYK_HELPG	sp|B5Z9V6|SYK_HELPG	>sp|B5Z9V6|SYK_HELPG Lysine--tRNA ligase OS=Helicobacter pylori (strain G27) OX=563041 GN=lysS PE=3 SV=1	1	11	57.635	0	7	15.4	263920000	7762500	7	15.4	476720000	14021000	8	17.6	454770000	13375000
sp|B5Z9W5|TPIS_HELPG	sp|B5Z9W5|TPIS_HELPG	>sp|B5Z9W5|TPIS_HELPG Triosephosphate isomerase OS=Helicobacter pylori (strain G27) OX=563041 GN=tpiA PE=3 SV=1	1	3	26.629	0	3	24.8	84166000	4950900	1	6.4	18497000	1088000	3	24.8	130170000	7656800
sp|B5Z9W8|METK_HELPG	sp|B5Z9W8|METK_HELPG	>sp|B5Z9W8|METK_HELPG S-adenosylmethionine synthase OS=Helicobacter pylori (strain G27) OX=563041 GN=metK PE=3 SV=1	1	7	42.342	0	7	23.6	725820000	29033000	7	23.6	1129500000	45179000	7	23.6	1393600000	55745000
sp|B5Z9X1|PLSX_HELPG	sp|B5Z9X1|PLSX_HELPG	>sp|B5Z9X1|PLSX_HELPG Phosphate acyltransferase OS=Helicobacter pylori (strain G27) OX=563041 GN=plsX PE=3 SV=1	1	5	36.41	0	5	22.4	168570000	7023600	4	16.5	99919000	4163300	4	16.5	191160000	7964900
sp|B5Z9X2|FABH_HELPG	sp|B5Z9X2|FABH_HELPG	>sp|B5Z9X2|FABH_HELPG 3-oxoacyl-[acyl-carrier-protein] synthase 3 OS=Helicobacter pylori (strain G27) OX=563041 GN=fabH PE=3 SV=1	1	6	36.32	0	2	10.9	64804000	2592200	1	3	35795000	1431800	2	6.1	78438000	3137500
sp|B5Z9Y2|MNMG_HELPG	sp|B5Z9Y2|MNMG_HELPG	>sp|B5Z9Y2|MNMG_HELPG tRNA uridine 5-carboxymethylaminomethyl modification enzyme MnmG OS=Helicobacter pylori (strain G27) OX=563041 GN=mnmG PE=3 SV=1	1	5	69.579	0	4	7.6	81735000	1816300	4	7.6	80247000	1783300	4	7.6	121720000	2704900
sp|B5Z9Z9|Y212_HELPG	sp|B5Z9Z9|Y212_HELPG	>sp|B5Z9Z9|Y212_HELPG UPF0323 lipoprotein HPG27_212 OS=Helicobacter pylori (strain G27) OX=563041 GN=HPG27_212 PE=3 SV=1	1	2	22.943	0	2	11.1	25309000	1581800	0	0	0	0	1	5.1	0	0
sp|B5ZA04|HEM3_HELPG	sp|B5ZA04|HEM3_HELPG	>sp|B5ZA04|HEM3_HELPG Porphobilinogen deaminase OS=Helicobacter pylori (strain G27) OX=563041 GN=hemC PE=3 SV=1	1	5	33.955	0	3	12.1	83260000	3330400	3	12.1	70622000	2824900	4	15	142650000	5705900
sp|B5ZA05|SYP_HELPG	sp|B5ZA05|SYP_HELPG	>sp|B5ZA05|SYP_HELPG Proline--tRNA ligase OS=Helicobacter pylori (strain G27) OX=563041 GN=proS PE=3 SV=1	1	12	65.1	0	9	19.6	1163100000	25284000	11	23.6	1397000000	30370000	11	20.6	1776400000	38617000
sp|B5ZA21|PURA_HELPG	sp|B5ZA21|PURA_HELPG	>sp|B5ZA21|PURA_HELPG Adenylosuccinate synthetase OS=Helicobacter pylori (strain G27) OX=563041 GN=purA PE=3 SV=1	1	3	45.646	0	2	5.6	12356000	386120	2	5.6	50709000	1584700	2	5.6	92411000	2887800
sp|B5ZA60|AMIE_HELPG	sp|B5ZA60|AMIE_HELPG	>sp|B5ZA60|AMIE_HELPG Aliphatic amidase OS=Helicobacter pylori (strain G27) OX=563041 GN=amiE PE=3 SV=1	1	17	37.713	0	16	50.1	2799000000	127230000	15	41	2765700000	125710000	16	45.4	4963200000	225600000
sp|B5ZA62|RL21_HELPG	sp|B5ZA62|RL21_HELPG	>sp|B5ZA62|RL21_HELPG 50S ribosomal protein L21 OS=Helicobacter pylori (strain G27) OX=563041 GN=rplU PE=3 SV=1	1	2	11.882	0	2	23.1	83264000	11895000	2	23.1	66465000	9495100	2	23.1	136270000	19467000
sp|B5ZA69|OBG_HELPG	sp|B5ZA69|OBG_HELPG	>sp|B5ZA69|OBG_HELPG GTPase Obg OS=Helicobacter pylori (strain G27) OX=563041 GN=obg PE=3 SV=1	1	6	38.792	0	5	18.1	70893000	2625700	5	18.1	65736000	2434700	5	19.4	107360000	3976100
sp|B5ZA72|GSA_HELPG	sp|B5ZA72|GSA_HELPG	>sp|B5ZA72|GSA_HELPG Glutamate-1-semialdehyde 2,1-aminomutase OS=Helicobacter pylori (strain G27) OX=563041 GN=hemL PE=3 SV=1	1	5	46.646	0	3	6.3	54550000	2182000	3	6.3	44449000	1778000	4	9.5	104650000	4185900
sp|B5ZA76|PGDAE_HELPG	sp|B5ZA76|PGDAE_HELPG	>sp|B5ZA76|PGDAE_HELPG Peptidoglycan deacetylase OS=Helicobacter pylori (strain G27) OX=563041 GN=pgdA PE=1 SV=1	1	2	33.733	0	2	7.5	36735000	2040800	0	0	0	0	1	3.8	62835000	3490800
sp|B5ZAB7|DXS_HELPG	sp|B5ZAB7|DXS_HELPG	>sp|B5ZAB7|DXS_HELPG 1-deoxy-D-xylulose-5-phosphate synthase OS=Helicobacter pylori (strain G27) OX=563041 GN=dxs PE=3 SV=1	1	2	67.689	0	1	3.6	33658000	863020	1	3.6	41624000	1067300	2	4.9	66526000	1705800
sp|B5ZAB8|LEPA_HELPG	sp|B5ZAB8|LEPA_HELPG	>sp|B5ZAB8|LEPA_HELPG Elongation factor 4 OS=Helicobacter pylori (strain G27) OX=563041 GN=lepA PE=3 SV=1	1	1	66.925	0	0	0	0	0	0	0	0	0	1	2.8	26220000	672320
sp|B5ZAF2|QUEA_HELPG	sp|B5ZAF2|QUEA_HELPG	>sp|B5ZAF2|QUEA_HELPG S-adenosylmethionine:tRNA ribosyltransferase-isomerase OS=Helicobacter pylori (strain G27) OX=563041 GN=queA PE=3 SV=1	1	2	40.013	0	0	0	0	0	0	0	0	0	2	8.4	39633000	1801500
tr|A3R4G3|A3R4G3_HELPG	tr|A3R4G3|A3R4G3_HELPG	>tr|A3R4G3|A3R4G3_HELPG Arginase OS=Helicobacter pylori (strain G27) OX=563041 GN=rocF PE=3 SV=1	1	9	36.775	0	6	18	403550000	14946000	4	15.5	362990000	13444000	6	22	704080000	26077000
tr|A4GW35|A4GW35_HELPG	tr|A4GW35|A4GW35_HELPG	>tr|A4GW35|A4GW35_HELPG Oxygen-insensitive NADPH nitroreductase OS=Helicobacter pylori (strain G27) OX=563041 GN=rdxA PE=3 SV=1	1	4	24.039	0	4	18.1	580880000	44683000	4	18.1	279830000	21525000	3	12.4	659500000	50731000
tr|B5Z675|B5Z675_HELPG	tr|B5Z675|B5Z675_HELPG	>tr|B5Z675|B5Z675_HELPG Urease subunit alpha OS=Helicobacter pylori (strain G27) OX=563041 GN=ureA PE=3 SV=1	1	13	26.653	0	13	50.2	6517200000	343010000	11	46.9	2018200000	106220000	9	38.5	1674500000	88134000
tr|B5Z678|B5Z678_HELPG	tr|B5Z678|B5Z678_HELPG	>tr|B5Z678|B5Z678_HELPG Uncharacterized protein OS=Helicobacter pylori (strain G27) OX=563041 GN=HPG27_80 PE=3 SV=1	1	15	52.379	0	11	27.6	710910000	18228000	10	26.3	814300000	20879000	10	26.3	1028900000	26382000
tr|B5Z681|B5Z681_HELPG	tr|B5Z681|B5Z681_HELPG	>tr|B5Z681|B5Z681_HELPG Outer membrane protein OS=Helicobacter pylori (strain G27) OX=563041 GN=horA PE=4 SV=1	1	1	28.864	0	1	3.8	62427000	6242700	1	3.8	58457000	5845700	1	3.8	142000000	14200000
tr|B5Z682|B5Z682_HELPG	tr|B5Z682|B5Z682_HELPG	>tr|B5Z682|B5Z682_HELPG Uncharacterized protein OS=Helicobacter pylori (strain G27) OX=563041 GN=HPG27_74 PE=4 SV=1	1	9	64.373	0	6	12.7	202560000	7502400	6	10.2	176770000	6547200	6	12.7	291340000	10790000
tr|B5Z686|B5Z686_HELPG	tr|B5Z686|B5Z686_HELPG	>tr|B5Z686|B5Z686_HELPG Probable malate:quinone oxidoreductase OS=Helicobacter pylori (strain G27) OX=563041 GN=mqo PE=3 SV=1	1	8	50.508	0	5	16.1	169750000	5853400	5	16.1	161950000	5584500	8	22.5	451690000	15576000
tr|B5Z688|B5Z688_HELPG	tr|B5Z688|B5Z688_HELPG	>tr|B5Z688|B5Z688_HELPG Uncharacterized protein OS=Helicobacter pylori (strain G27) OX=563041 GN=HPG27_17 PE=4 SV=1	1	14	51	0	9	34.8	724200000	24140000	11	44.8	1208600000	40287000	11	47.1	1840900000	61365000
tr|B5Z689|B5Z689_HELPG	tr|B5Z689|B5Z689_HELPG	>tr|B5Z689|B5Z689_HELPG Chemotaxis protein OS=Helicobacter pylori (strain G27) OX=563041 GN=cheVI PE=4 SV=1	1	3	36.56	0	2	5.6	60229000	2868000	3	8.1	65213000	3105400	3	8.1	229950000	10950000
tr|B5Z693|B5Z693_HELPG	tr|B5Z693|B5Z693_HELPG	>tr|B5Z693|B5Z693_HELPG Outer membrane protein OS=Helicobacter pylori (strain G27) OX=563041 GN=hopD PE=4 SV=1	1	13	77.586	0	10	15.9	241320000	5886000	11	18.6	309300000	7543900	10	17	444960000	10853000
tr|B5Z694|B5Z694_HELPG	tr|B5Z694|B5Z694_HELPG	>tr|B5Z694|B5Z694_HELPG Citrate synthase OS=Helicobacter pylori (strain G27) OX=563041 GN=gltA PE=3 SV=1	1	4	48.378	0	1	2.3	31863000	1027800	3	9.2	56094000	1809500	3	8.7	108410000	3497000
tr|B5Z695|B5Z695_HELPG	tr|B5Z695|B5Z695_HELPG	>tr|B5Z695|B5Z695_HELPG Isocitrate dehydrogenase [NADP] OS=Helicobacter pylori (strain G27) OX=563041 GN=icd PE=3 SV=1	1	15	47.523	0	11	28.9	835130000	27838000	11	28.9	919430000	30648000	11	28.9	1597100000	53236000
tr|B5Z6A4|B5Z6A4_HELPG	tr|B5Z6A4|B5Z6A4_HELPG	>tr|B5Z6A4|B5Z6A4_HELPG PDZ domain-containing protein OS=Helicobacter pylori (strain G27) OX=563041 GN=HPG27_33 PE=4 SV=1	1	1	38.243	0	1	3.6	29803000	993440	1	3.6	16588000	552940	1	3.6	49780000	1659300
tr|B5Z6A9|B5Z6A9_HELPG	tr|B5Z6A9|B5Z6A9_HELPG	>tr|B5Z6A9|B5Z6A9_HELPG Mannose-1-phosphate guanylyltransferase OS=Helicobacter pylori (strain G27) OX=563041 GN=algA PE=3 SV=1	1	1	53.48	0	0	0	0	0	0	0	0	0	1	2.3	16005000	432570
tr|B5Z6B0|B5Z6B0_HELPG	tr|B5Z6B0|B5Z6B0_HELPG	>tr|B5Z6B0|B5Z6B0_HELPG GDP-mannose 4,6-dehydratase OS=Helicobacter pylori (strain G27) OX=563041 GN=gmd PE=3 SV=1	1	8	43.813	0	6	24.4	382840000	14179000	6	24.4	458640000	16987000	6	24.4	635140000	23524000
tr|B5Z6B1|B5Z6B1_HELPG	tr|B5Z6B1|B5Z6B1_HELPG	>tr|B5Z6B1|B5Z6B1_HELPG GDP-L-fucose synthase OS=Helicobacter pylori (strain G27) OX=563041 GN=nolK PE=3 SV=1	1	6	33.592	0	2	5	44402000	2114400	2	5	18363000	874410	2	5	127090000	6051900
tr|B5Z6B4|B5Z6B4_HELPG	tr|B5Z6B4|B5Z6B4_HELPG	>tr|B5Z6B4|B5Z6B4_HELPG Uncharacterized protein OS=Helicobacter pylori (strain G27) OX=563041 GN=HPG27_43 PE=4 SV=1	1	4	37.454	0	3	7.9	86685000	3768900	3	7.9	84956000	3693700	4	11.5	194410000	8452800
tr|B5Z6C1|B5Z6C1_HELPG	tr|B5Z6C1|B5Z6C1_HELPG	>tr|B5Z6C1|B5Z6C1_HELPG Bifunctional protein PutA OS=Helicobacter pylori (strain G27) OX=563041 GN=HPG27_51 PE=3 SV=1	1	37	135.24	0	28	34.9	1386700000	15580000	24	28.2	1545600000	17367000	29	33.9	2684000000	30157000
tr|B5Z6D0|B5Z6D0_HELPG	tr|B5Z6D0|B5Z6D0_HELPG	>tr|B5Z6D0|B5Z6D0_HELPG Outer membrane protein OS=Helicobacter pylori (strain G27) OX=563041 GN=hopZ PE=4 SV=1	1	27	72.434	0	24	68.9	8921200000	424820000	25	68.9	10961000000	521940000	24	68.9	15687000000	747010000
tr|B5Z6D4|B5Z6D4_HELPG	tr|B5Z6D4|B5Z6D4_HELPG	>tr|B5Z6D4|B5Z6D4_HELPG Arginino succinate synthase OS=Helicobacter pylori (strain G27) OX=563041 GN=HPG27_12 PE=4 SV=1	1	3	40.036	0	0	0	0	0	1	2	12007000	363860	2	5.7	21207000	642630
tr|B5Z6D5|B5Z6D5_HELPG	tr|B5Z6D5|B5Z6D5_HELPG	>tr|B5Z6D5|B5Z6D5_HELPG Uncharacterized protein OS=Helicobacter pylori (strain G27) OX=563041 GN=HPG27_13 PE=4 SV=1	1	5	31.808	0	3	11.6	101050000	4593300	2	5.8	52229000	2374000	4	15.3	184870000	8403300
tr|B5Z6D9|B5Z6D9_HELPG	tr|B5Z6D9|B5Z6D9_HELPG	>tr|B5Z6D9|B5Z6D9_HELPG 3-deoxy-8-phosphooctulonate synthase OS=Helicobacter pylori (strain G27) OX=563041 GN=HPG27_3 PE=3 SV=1	1	4	26.905	0	3	18	120500000	5738100	2	10.2	42142000	2006700	2	10.2	141480000	6737000
tr|B5Z6E2|B5Z6E2_HELPG	tr|B5Z6E2|B5Z6E2_HELPG	>tr|B5Z6E2|B5Z6E2_HELPG Orotidine 5-phosphate decarboxylase OS=Helicobacter pylori (strain G27) OX=563041 GN=HPG27_5 PE=3 SV=1	1	4	25.267	0	1	5.3	18141000	907030	0	0	0	0	1	5.3	16799000	839930
tr|B5Z6E4|B5Z6E4_HELPG	tr|B5Z6E4|B5Z6E4_HELPG	>tr|B5Z6E4|B5Z6E4_HELPG Homoserine kinase OS=Helicobacter pylori (strain G27) OX=563041 GN=thrB PE=3 SV=1	1	2	32.663	0.0016863	2	7.2	42259000	2012300	1	3.1	12748000	607060	1	3.1	27694000	1318800
tr|B5Z6F1|B5Z6F1_HELPG	tr|B5Z6F1|B5Z6F1_HELPG	>tr|B5Z6F1|B5Z6F1_HELPG Putative transcriptional regulator OS=Helicobacter pylori (strain G27) OX=563041 GN=HPG27_385 PE=4 SV=1	1	2	25.438	0	2	8.1	62635000	4175700	1	3.6	18726000	1248400	2	8.1	45673000	3044800
tr|B5Z6F7|B5Z6F7_HELPG	tr|B5Z6F7|B5Z6F7_HELPG	>tr|B5Z6F7|B5Z6F7_HELPG Proline peptidase OS=Helicobacter pylori (strain G27) OX=563041 GN=HPG27_391 PE=3 SV=1	1	3	40.698	0	2	6.2	39004000	1393000	2	6.2	42411000	1514700	3	8.4	117530000	4197600
tr|B5Z6G3|B5Z6G3_HELPG	tr|B5Z6G3|B5Z6G3_HELPG	>tr|B5Z6G3|B5Z6G3_HELPG Flagellar motor switch protein FliM OS=Helicobacter pylori (strain G27) OX=563041 GN=fliM PE=3 SV=1	1	1	38.008	0	1	4.5	22459000	1020900	1	4.5	40777000	1853500	1	4.5	25774000	1171500
tr|B5Z6G4|B5Z6G4_HELPG	tr|B5Z6G4|B5Z6G4_HELPG	>tr|B5Z6G4|B5Z6G4_HELPG Flagellar motor switch protein FliN OS=Helicobacter pylori (strain G27) OX=563041 GN=fliY-1 PE=3 SV=1	1	1	31.958	0	1	5.6	6001300	285780	1	5.6	19397000	923660	1	5.6	14034000	668300
tr|B5Z6G7|B5Z6G7_HELPG	tr|B5Z6G7|B5Z6G7_HELPG	>tr|B5Z6G7|B5Z6G7_HELPG Ferric uptake regulation protein OS=Helicobacter pylori (strain G27) OX=563041 GN=fur PE=1 SV=1	1	3	17.741	0	3	19.3	179570000	13813000	3	19.3	128740000	9903400	3	19.3	260860000	20066000
tr|B5Z6H0|B5Z6H0_HELPG	tr|B5Z6H0|B5Z6H0_HELPG	>tr|B5Z6H0|B5Z6H0_HELPG Co-chaperone-curved DNA binding protein A OS=Helicobacter pylori (strain G27) OX=563041 GN=HPG27_404 PE=4 SV=1	1	2	32.979	0	2	11.1	39768000	2209400	2	11.1	56985000	3165800	2	11.1	66968000	3720500
tr|B5Z6H3|B5Z6H3_HELPG	tr|B5Z6H3|B5Z6H3_HELPG	>tr|B5Z6H3|B5Z6H3_HELPG Response regulator OS=Helicobacter pylori (strain G27) OX=563041 GN=HPG27_408 PE=4 SV=1	1	5	35.174	0	5	24.2	219080000	8426200	3	12.4	220390000	8476600	5	24.2	458480000	17634000
tr|B5Z6H5|B5Z6H5_HELPG	tr|B5Z6H5|B5Z6H5_HELPG	>tr|B5Z6H5|B5Z6H5_HELPG Periplasmic serine endoprotease DegP-like OS=Helicobacter pylori (strain G27) OX=563041 GN=htrA PE=3 SV=1	1	26	51.652	0	23	63.2	4525600000	167620000	23	63.2	5996500000	222090000	23	65.5	9257300000	342860000
tr|B5Z6H9|B5Z6H9_HELPG	tr|B5Z6H9|B5Z6H9_HELPG	>tr|B5Z6H9|B5Z6H9_HELPG 7 alpha-hydroxy steroid dehydrogenase OS=Helicobacter pylori (strain G27) OX=563041 GN=HPG27_414 PE=4 SV=1	1	10	28.515	0	7	37.8	679210000	39954000	6	33.6	415630000	24449000	7	37.8	1101500000	64795000
tr|B5Z6I1|B5Z6I1_HELPG	tr|B5Z6I1|B5Z6I1_HELPG	>tr|B5Z6I1|B5Z6I1_HELPG Putative zinc protease OS=Helicobacter pylori (strain G27) OX=563041 GN=HPG27_416 PE=3 SV=1	1	16	50.382	0	9	27.9	599570000	16655000	8	25.5	786630000	21851000	10	30.6	1212200000	33673000
tr|B5Z6I3|B5Z6I3_HELPG	tr|B5Z6I3|B5Z6I3_HELPG	>tr|B5Z6I3|B5Z6I3_HELPG Polyphosphate kinase OS=Helicobacter pylori (strain G27) OX=563041 GN=ppk PE=3 SV=1	1	1	78.06	0.0066225	1	1	13188000	248820	1	1	12115000	228580	1	1	24070000	454140
tr|B5Z6I5|B5Z6I5_HELPG	tr|B5Z6I5|B5Z6I5_HELPG	>tr|B5Z6I5|B5Z6I5_HELPG Site-specific DNA-methyltransferase (adenine-specific) OS=Helicobacter pylori (strain G27) OX=563041 GN=HPG27_420 PE=3 SV=1	1	5	61.572	0	4	8.9	55429000	1539700	3	6.7	47891000	1330300	4	8.8	131660000	3657200
tr|B5Z6J2|B5Z6J2_HELPG	tr|B5Z6J2|B5Z6J2_HELPG	>tr|B5Z6J2|B5Z6J2_HELPG Uncharacterized protein OS=Helicobacter pylori (strain G27) OX=563041 GN=HPG27_427 PE=4 SV=1	1	1	16.704	0	1	6.8	23095000	1776600	0	0	0	0	1	6.8	27669000	2128400
tr|B5Z6J3|B5Z6J3_HELPG	tr|B5Z6J3|B5Z6J3_HELPG	>tr|B5Z6J3|B5Z6J3_HELPG Oligoendopeptidase F OS=Helicobacter pylori (strain G27) OX=563041 GN=HPG27_428 PE=3 SV=1	1	8	67.746	0	4	8.1	170970000	4884800	5	9.5	136870000	3910500	6	11.2	385910000	11026000
tr|B5Z6J5|B5Z6J5_HELPG	tr|B5Z6J5|B5Z6J5_HELPG	>tr|B5Z6J5|B5Z6J5_HELPG Outer membrane protein OS=Helicobacter pylori (strain G27) OX=563041 GN=horE PE=4 SV=1	1	18	20.925	0	13	78.5	55680000000	4283100000	12	75.3	46324000000	3563400000	13	75.3	64220000000	4940000000
tr|B5Z6K0|B5Z6K0_HELPG	tr|B5Z6K0|B5Z6K0_HELPG	>tr|B5Z6K0|B5Z6K0_HELPG Outer membrane protein OS=Helicobacter pylori (strain G27) OX=563041 GN=hopK-1 PE=4 SV=1	1	8	41.488	0	5	17.7	327900000	16395000	5	17.7	358890000	17944000	4	15.3	794100000	39705000
tr|B5Z6K3|B5Z6K3_HELPG	tr|B5Z6K3|B5Z6K3_HELPG	>tr|B5Z6K3|B5Z6K3_HELPG GTP-binding protein OS=Helicobacter pylori (strain G27) OX=563041 GN=HPG27_438 PE=4 SV=1	1	4	66.76	0	3	4.2	92851000	2210700	3	4.2	67094000	1597500	3	4.2	124590000	2966500
tr|B5Z6K9|B5Z6K9_HELPG	tr|B5Z6K9|B5Z6K9_HELPG	>tr|B5Z6K9|B5Z6K9_HELPG Catalase-related peroxidase OS=Helicobacter pylori (strain G27) OX=563041 GN=HPG27_444 PE=3 SV=1	1	11	35.902	0	10	36.9	721160000	30049000	10	36.9	771560000	32148000	9	34.1	1591500000	66311000
tr|B5Z6L0|B5Z6L0_HELPG	tr|B5Z6L0|B5Z6L0_HELPG	>tr|B5Z6L0|B5Z6L0_HELPG Outer membrane protein OS=Helicobacter pylori (strain G27) OX=563041 GN=hofC PE=4 SV=1	1	19	59.692	0	17	37.5	2937700000	94764000	17	37.5	3314700000	106930000	16	34.5	5585300000	180170000
tr|B5Z6L1|B5Z6L1_HELPG	tr|B5Z6L1|B5Z6L1_HELPG	>tr|B5Z6L1|B5Z6L1_HELPG Outer membrane protein OS=Helicobacter pylori (strain G27) OX=563041 GN=HPG27_446 PE=4 SV=1	1	6	53.58	0	5	16.1	318040000	12232000	4	13.5	361820000	13916000	5	16.1	448420000	17247000
tr|B5Z6L7|B5Z6L7_HELPG	tr|B5Z6L7|B5Z6L7_HELPG	>tr|B5Z6L7|B5Z6L7_HELPG Neuraminyllactose-binding hemagglutinin OS=Helicobacter pylori (strain G27) OX=563041 GN=hpaA PE=4 SV=1	1	13	31.81	0	10	43.2	2153800000	107690000	10	43.2	2409600000	120480000	9	36	4312400000	215620000
tr|B5Z6M4|B5Z6M4_HELPG	tr|B5Z6M4|B5Z6M4_HELPG	>tr|B5Z6M4|B5Z6M4_HELPG Beta sliding clamp OS=Helicobacter pylori (strain G27) OX=563041 GN=dnaN PE=3 SV=1	1	15	42.178	0	7	16.3	331370000	10355000	10	27	470550000	14705000	12	31.8	725640000	22676000
tr|B5Z6M5|B5Z6M5_HELPG	tr|B5Z6M5|B5Z6M5_HELPG	>tr|B5Z6M5|B5Z6M5_HELPG DNA gyrase subunit B OS=Helicobacter pylori (strain G27) OX=563041 GN=gyrB PE=3 SV=1	1	17	87.418	0	13	17.6	434430000	7490200	13	17.6	726180000	12520000	13	18.2	977570000	16855000
tr|B5Z6N0|B5Z6N0_HELPG	tr|B5Z6N0|B5Z6N0_HELPG	>tr|B5Z6N0|B5Z6N0_HELPG Plasminogen binding protein OS=Helicobacter pylori (strain G27) OX=563041 GN=HPG27_466 PE=4 SV=1	1	10	52.155	0	5	15.1	262000000	9357100	6	19.6	352140000	12577000	6	18.7	386450000	13802000
tr|B5Z6N1|B5Z6N1_HELPG	tr|B5Z6N1|B5Z6N1_HELPG	>tr|B5Z6N1|B5Z6N1_HELPG Glycolate oxidase subunit OS=Helicobacter pylori (strain G27) OX=563041 GN=glcD PE=4 SV=1	1	6	50.535	0	4	10.7	83083000	2769400	3	9.2	104480000	3482800	5	13.1	150510000	5016900
tr|B5Z6N5|B5Z6N5_HELPG	tr|B5Z6N5|B5Z6N5_HELPG	>tr|B5Z6N5|B5Z6N5_HELPG Glutamine synthetase OS=Helicobacter pylori (strain G27) OX=563041 GN=glnA PE=3 SV=1	1	5	54.455	0	2	5.8	132410000	3894500	3	9.6	240530000	7074500	2	5.8	131410000	3864900
tr|B5Z6P2|B5Z6P2_HELPG	tr|B5Z6P2|B5Z6P2_HELPG	>tr|B5Z6P2|B5Z6P2_HELPG Beta-lactamase OS=Helicobacter pylori (strain G27) OX=563041 GN=HPG27_478 PE=4 SV=1	1	2	33.489	0	2	9.6	43043000	2049700	1	5.1	18356000	874070	1	5.1	27789000	1323300
tr|B5Z6P8|B5Z6P8_HELPG	tr|B5Z6P8|B5Z6P8_HELPG	>tr|B5Z6P8|B5Z6P8_HELPG Type IV secretion system protein OS=Helicobacter pylori (strain G27) OX=563041 GN=HPG27_484 PE=3 SV=1	1	3	37.579	0	2	3.9	172640000	6165800	3	7.6	230390000	8228200	3	7.6	319150000	11398000
tr|B5Z6P9|B5Z6P9_HELPG	tr|B5Z6P9|B5Z6P9_HELPG	>tr|B5Z6P9|B5Z6P9_HELPG Cag pathogenicity island protein Z OS=Helicobacter pylori (strain G27) OX=563041 GN=cagZ PE=4 SV=1	1	2	23.088	0	1	5	0	0	1	5.5	24616000	1538500	1	5.5	25926000	1620400
tr|B5Z6R7|B5Z6R7_HELPG	tr|B5Z6R7|B5Z6R7_HELPG	>tr|B5Z6R7|B5Z6R7_HELPG Cag pathogenicity island protein D OS=Helicobacter pylori (strain G27) OX=563041 GN=cagD PE=4 SV=1	1	9	23.884	0	7	32.9	606050000	35650000	7	32.9	378270000	22251000	6	30	609750000	35868000
tr|B5Z6S3|B5Z6S3_HELPG	tr|B5Z6S3|B5Z6S3_HELPG	>tr|B5Z6S3|B5Z6S3_HELPG Transcription termination factor Rho OS=Helicobacter pylori (strain G27) OX=563041 GN=rho PE=3 SV=1	1	13	49.544	0	10	26	329790000	9422700	11	26	552750000	15793000	10	26	715390000	20440000
tr|B5Z6S7|B5Z6S7_HELPG	tr|B5Z6S7|B5Z6S7_HELPG	>tr|B5Z6S7|B5Z6S7_HELPG Uncharacterized protein OS=Helicobacter pylori (strain G27) OX=563041 GN=HPG27_515 PE=4 SV=1	1	8	28.419	0	4	16.7	121660000	5069100	4	16.7	99598000	4149900	5	20.3	213920000	8913400
tr|B5Z6T0|B5Z6T0_HELPG	tr|B5Z6T0|B5Z6T0_HELPG	>tr|B5Z6T0|B5Z6T0_HELPG 3-oxoacyl-[acyl-carrier-protein] synthase 2 OS=Helicobacter pylori (strain G27) OX=563041 GN=HPG27_518 PE=3 SV=1	1	7	42.592	0	5	20.5	271930000	12360000	6	27	307420000	13973000	5	20.5	559990000	25454000
tr|B5Z6T2|B5Z6T2_HELPG	tr|B5Z6T2|B5Z6T2_HELPG	>tr|B5Z6T2|B5Z6T2_HELPG 3-oxoacyl-[acyl-carrier-protein] reductase OS=Helicobacter pylori (strain G27) OX=563041 GN=HPG27_520 PE=3 SV=1	1	8	26.758	0	8	52.4	2172900000	114360000	7	44.4	1267100000	66690000	7	44.4	2699700000	142090000
tr|B5Z6T4|B5Z6T4_HELPG	tr|B5Z6T4|B5Z6T4_HELPG	>tr|B5Z6T4|B5Z6T4_HELPG Uncharacterized protein OS=Helicobacter pylori (strain G27) OX=563041 GN=HPG27_522 PE=4 SV=1	1	7	49.073	0	5	14.4	461340000	17087000	7	24.8	692590000	25652000	6	18.5	642650000	23802000
tr|B5Z6U0|B5Z6U0_HELPG	tr|B5Z6U0|B5Z6U0_HELPG	>tr|B5Z6U0|B5Z6U0_HELPG Ribosome-binding ATPase YchF OS=Helicobacter pylori (strain G27) OX=563041 GN=ychF PE=3 SV=1	1	5	40.688	0	3	11.7	67583000	2703300	3	11.7	63014000	2520500	4	18.6	107730000	4309300
tr|B5Z6U5|B5Z6U5_HELPG	tr|B5Z6U5|B5Z6U5_HELPG	>tr|B5Z6U5|B5Z6U5_HELPG Ribose 5-phosphate isomerase OS=Helicobacter pylori (strain G27) OX=563041 GN=HPG27_533 PE=3 SV=1	1	1	17.082	0	1	15	23688000	2368800	0	0	0	0	0	0	0	0
tr|B5Z6U7|B5Z6U7_HELPG	tr|B5Z6U7|B5Z6U7_HELPG	>tr|B5Z6U7|B5Z6U7_HELPG Signal peptidase I OS=Helicobacter pylori (strain G27) OX=563041 GN=lepB PE=3 SV=1	1	1	33.815	0.0066445	1	2.8	14616000	812010	0	0	0	0	1	2.8	19740000	1096600
tr|B5Z6U8|B5Z6U8_HELPG	tr|B5Z6U8|B5Z6U8_HELPG	>tr|B5Z6U8|B5Z6U8_HELPG Bifunctional protein FolD OS=Helicobacter pylori (strain G27) OX=563041 GN=folD PE=1 SV=1	1	2	31.6	0.0016892	1	2.8	13714000	623380	0	0	0	0	0	0	0	0
tr|B5Z6V7|B5Z6V7_HELPG	tr|B5Z6V7|B5Z6V7_HELPG	>tr|B5Z6V7|B5Z6V7_HELPG Uncharacterized protein OS=Helicobacter pylori (strain G27) OX=563041 GN=HPG27_546 PE=4 SV=1	1	4	111.09	0	3	2.1	1099400000	14095000	3	2.1	1198100000	15360000	3	2.1	2307500000	29583000
tr|B5Z6W0|B5Z6W0_HELPG	tr|B5Z6W0|B5Z6W0_HELPG	>tr|B5Z6W0|B5Z6W0_HELPG 2-oxoglutarate oxidoreductase OorA subunit OS=Helicobacter pylori (strain G27) OX=563041 GN=korA PE=4 SV=1	1	13	41.51	0	10	31.2	1672800000	64338000	11	36	1766500000	67942000	10	32.5	3837600000	147600000
tr|B5Z6W1|B5Z6W1_HELPG	tr|B5Z6W1|B5Z6W1_HELPG	>tr|B5Z6W1|B5Z6W1_HELPG 2-oxoglutarate oxidoreductase OorB subunit OS=Helicobacter pylori (strain G27) OX=563041 GN=korB PE=4 SV=1	1	7	30.442	0	7	27.8	461370000	27140000	5	17.2	323530000	19031000	5	17.2	847050000	49827000
tr|B5Z6W2|B5Z6W2_HELPG	tr|B5Z6W2|B5Z6W2_HELPG	>tr|B5Z6W2|B5Z6W2_HELPG 2-oxoglutarate oxidoreductase OorC subunit OS=Helicobacter pylori (strain G27) OX=563041 GN=korC PE=4 SV=1	1	7	20.229	0	7	53.8	620150000	36479000	6	45.2	445840000	26226000	6	45.2	875290000	51488000
tr|B5Z6W7|B5Z6W7_HELPG	tr|B5Z6W7|B5Z6W7_HELPG	>tr|B5Z6W7|B5Z6W7_HELPG Uncharacterized protein OS=Helicobacter pylori (strain G27) OX=563041 GN=HPG27_556 PE=4 SV=1	1	10	24.171	0	7	46.7	905010000	60334000	6	39.6	755610000	50374000	7	39.6	1178500000	78569000
tr|B5Z6W9|B5Z6W9_HELPG	tr|B5Z6W9|B5Z6W9_HELPG	>tr|B5Z6W9|B5Z6W9_HELPG 8-amino-7-oxononanoate synthase OS=Helicobacter pylori (strain G27) OX=563041 GN=bioF PE=3 SV=1	1	2	43.193	0	1	5.8	16013000	667190	2	7.9	4643100	193460	0	0	0	0
tr|B5Z6X0|B5Z6X0_HELPG	tr|B5Z6X0|B5Z6X0_HELPG	>tr|B5Z6X0|B5Z6X0_HELPG Methyl-accepting chemotaxis protein OS=Helicobacter pylori (strain G27) OX=563041 GN=tlpD PE=4 SV=1	1	7	48.447	0	6	21.7	161960000	4907800	6	21.7	181890000	5511800	6	21.7	252230000	7643400
tr|B5Z6X3|B5Z6X3_HELPG	tr|B5Z6X3|B5Z6X3_HELPG	>tr|B5Z6X3|B5Z6X3_HELPG Flagellin OS=Helicobacter pylori (strain G27) OX=563041 GN=flaA PE=3 SV=1	1	31	53.316	0	25	68	18587000000	619550000	27	80	22098000000	736590000	28	81.6	32745000000	1091500000
tr|B5Z6X7|B5Z6X7_HELPG	tr|B5Z6X7|B5Z6X7_HELPG	>tr|B5Z6X7|B5Z6X7_HELPG Outer-membrane protein of the hefABC efflux system OS=Helicobacter pylori (strain G27) OX=563041 GN=hefA PE=3 SV=1	1	18	54.697	0	12	30.8	643860000	16944000	14	37.1	1221500000	32145000	16	38.6	1577000000	41500000
tr|B5Z6X8|B5Z6X8_HELPG	tr|B5Z6X8|B5Z6X8_HELPG	>tr|B5Z6X8|B5Z6X8_HELPG Membrane fusion protein of the hefABC efflux system OS=Helicobacter pylori (strain G27) OX=563041 GN=hefB PE=3 SV=1	1	8	25.996	0	4	17.9	168890000	8888900	1	4.7	6527500	343550	4	21.4	98194000	5168100
tr|B5Z6Y0|B5Z6Y0_HELPG	tr|B5Z6Y0|B5Z6Y0_HELPG	>tr|B5Z6Y0|B5Z6Y0_HELPG Uncharacterized protein OS=Helicobacter pylori (strain G27) OX=563041 GN=HPG27_569 PE=4 SV=1	1	2	21.178	0	1	4.8	63747000	5312200	1	4.8	38191000	3182600	0	0	0	0
tr|B5Z6Y1|B5Z6Y1_HELPG;tr|B5Z7S6|B5Z7S6_HELPG	tr|B5Z6Y1|B5Z6Y1_HELPG	>tr|B5Z6Y1|B5Z6Y1_HELPG Putative vacuolating cytotoxin(VacA)-like protein OS=Helicobacter pylori (strain G27) OX=563041 GN=HPG27_570 PE=4 SV=1	2	90	348.84	0	53	24.5	2714900000	16758000	54	26	4182800000	25819000	54	27.1	5412000000	33408000
tr|B5Z6Y7|B5Z6Y7_HELPG	tr|B5Z6Y7|B5Z6Y7_HELPG	>tr|B5Z6Y7|B5Z6Y7_HELPG Chemotaxis protein OS=Helicobacter pylori (strain G27) OX=563041 GN=cheV2 PE=4 SV=1	1	2	35.632	0	1	2.9	12854000	535600	0	0	0	0	1	2.9	0	0
tr|B5Z6Z6|B5Z6Z6_HELPG	tr|B5Z6Z6|B5Z6Z6_HELPG	>tr|B5Z6Z6|B5Z6Z6_HELPG Amino transferase OS=Helicobacter pylori (strain G27) OX=563041 GN=HPG27_585 PE=4 SV=1	1	2	43.15	0	0	0	0	0	2	11.7	36138000	1505800	1	9.1	11603000	483480
tr|B5Z6Z8|B5Z6Z8_HELPG	tr|B5Z6Z8|B5Z6Z8_HELPG	>tr|B5Z6Z8|B5Z6Z8_HELPG 2,3,4,5-tetrahydropyridine-2,6-dicarboxylate N-succinyltransferase OS=Helicobacter pylori (strain G27) OX=563041 GN=dapD PE=3 SV=1	1	8	44.196	0	6	20.4	397410000	15285000	6	20.4	432600000	16638000	7	21.2	618010000	23770000
tr|B5Z701|B5Z701_HELPG	tr|B5Z701|B5Z701_HELPG	>tr|B5Z701|B5Z701_HELPG Uncharacterized protein OS=Helicobacter pylori (strain G27) OX=563041 GN=HPG27_590 PE=4 SV=1	1	7	73.509	0	2	5.6	96201000	2046800	3	7.5	65340000	1390200	3	7.5	102470000	2180200
tr|B5Z702|B5Z702_HELPG	tr|B5Z702|B5Z702_HELPG	>tr|B5Z702|B5Z702_HELPG Modulator of drug activity OS=Helicobacter pylori (strain G27) OX=563041 GN=HPG27_591 PE=4 SV=1	1	5	21.645	0	3	22.7	160790000	13399000	2	14.4	63162000	5263500	4	23.7	142670000	11889000
tr|B5Z704|B5Z704_HELPG	tr|B5Z704|B5Z704_HELPG	>tr|B5Z704|B5Z704_HELPG Quinone-reactive Ni/Fe hydrogenase OS=Helicobacter pylori (strain G27) OX=563041 GN=hydB PE=3 SV=1	1	6	64.467	0	4	10.2	84346000	2008200	5	14	142880000	3401900	5	14	230930000	5498400
tr|B5Z710|B5Z710_HELPG	tr|B5Z710|B5Z710_HELPG	>tr|B5Z710|B5Z710_HELPG Outer membrane protein OS=Helicobacter pylori (strain G27) OX=563041 GN=hopH PE=4 SV=1	1	16	34.442	0	12	38.8	1665100000	87634000	14	45.6	1995300000	105010000	15	45.9	5186300000	272960000
tr|B5Z718|B5Z718_HELPG	tr|B5Z718|B5Z718_HELPG	>tr|B5Z718|B5Z718_HELPG Soluble lytic murein transglycosylase OS=Helicobacter pylori (strain G27) OX=563041 GN=HPG27_607 PE=4 SV=1	1	12	65.619	0	8	20	278340000	6185300	8	20	413550000	9190100	7	17	604830000	13441000
tr|B5Z719|B5Z719_HELPG	tr|B5Z719|B5Z719_HELPG	>tr|B5Z719|B5Z719_HELPG UTP--glucose-1-phosphate uridylyltransferase OS=Helicobacter pylori (strain G27) OX=563041 GN=HPG27_608 PE=3 SV=1	1	4	30.877	0	3	14.7	207430000	11524000	3	14.7	189230000	10513000	3	14.7	494790000	27488000
tr|B5Z722|B5Z722_HELPG	tr|B5Z722|B5Z722_HELPG	>tr|B5Z722|B5Z722_HELPG Aspartate ammonia-lyase OS=Helicobacter pylori (strain G27) OX=563041 GN=HPG27_611 PE=3 SV=1	1	6	51.952	0	4	11.8	135360000	4511900	5	13.7	247920000	8264100	4	10.5	357320000	11911000
tr|B5Z726|B5Z726_HELPG	tr|B5Z726|B5Z726_HELPG	>tr|B5Z726|B5Z726_HELPG Ferritin OS=Helicobacter pylori (strain G27) OX=563041 GN=HPG27_615 PE=3 SV=1	1	1	19.3	0.0066335	0	0	0	0	1	6	41255000	5893600	0	0	0	0
tr|B5Z727|B5Z727_HELPG	tr|B5Z727|B5Z727_HELPG	>tr|B5Z727|B5Z727_HELPG Aminodeoxyfutalosine synthase OS=Helicobacter pylori (strain G27) OX=563041 GN=mqnE PE=3 SV=1	1	4	41.369	0	4	13.3	129950000	4331500	4	13.3	107390000	3579800	4	13.3	230990000	7699700
tr|B5Z728|B5Z728_HELPG	tr|B5Z728|B5Z728_HELPG	>tr|B5Z728|B5Z728_HELPG Protective surface antigen D15 OS=Helicobacter pylori (strain G27) OX=563041 GN=HPG27_617 PE=4 SV=1	1	23	101.35	0	17	21	1015100000	15381000	19	23.3	1643600000	24904000	18	22	1851400000	28052000
tr|B5Z729|B5Z729_HELPG	tr|B5Z729|B5Z729_HELPG	>tr|B5Z729|B5Z729_HELPG Cyclic dehypoxanthine futalosine synthase OS=Helicobacter pylori (strain G27) OX=563041 GN=mqnC PE=3 SV=1	1	1	40.038	0	1	5.1	12487000	499490	1	5.1	22879000	915160	1	5.1	24867000	994690
tr|B5Z730|B5Z730_HELPG	tr|B5Z730|B5Z730_HELPG	>tr|B5Z730|B5Z730_HELPG Processing protease OS=Helicobacter pylori (strain G27) OX=563041 GN=HPG27_619 PE=3 SV=1	1	21	48.882	0	15	44.9	1126200000	32176000	16	44.9	1800600000	51447000	16	45.2	2494900000	71282000
tr|B5Z732|B5Z732_HELPG	tr|B5Z732|B5Z732_HELPG	>tr|B5Z732|B5Z732_HELPG SurA_N domain-containing protein OS=Helicobacter pylori (strain G27) OX=563041 GN=HPG27_621 PE=4 SV=1	1	4	47.59	0	2	4.6	21893000	781900	2	4.6	30446000	1087300	3	7.7	42338000	1512100
tr|B5Z738|B5Z738_HELPG	tr|B5Z738|B5Z738_HELPG	>tr|B5Z738|B5Z738_HELPG Coproporphyrinogen-III oxidase OS=Helicobacter pylori (strain G27) OX=563041 GN=HPG27_627 PE=3 SV=1	1	4	53.406	0	3	8.3	85241000	2367800	3	8.3	113120000	3142200	4	10.5	152670000	4240900
tr|B5Z741|B5Z741_HELPG	tr|B5Z741|B5Z741_HELPG	>tr|B5Z741|B5Z741_HELPG Outer membrane protein OS=Helicobacter pylori (strain G27) OX=563041 GN=horF PE=4 SV=1	1	9	30.319	0	7	34.1	1409500000	82909000	7	34.1	1025200000	60304000	7	31.5	1961900000	115410000
tr|B5Z742|B5Z742_HELPG	tr|B5Z742|B5Z742_HELPG	>tr|B5Z742|B5Z742_HELPG Aminotransferase OS=Helicobacter pylori (strain G27) OX=563041 GN=HPG27_632 PE=3 SV=1	1	7	42.809	0	5	18.5	180400000	6681400	5	18.5	223490000	8277600	5	18.5	317950000	11776000
tr|B5Z747|B5Z747_HELPG	tr|B5Z747|B5Z747_HELPG	>tr|B5Z747|B5Z747_HELPG Putative lipopolysaccharide biosynthesis protein OS=Helicobacter pylori (strain G27) OX=563041 GN=HPG27_637 PE=4 SV=1	1	2	36.041	0	2	10.2	60384000	3019200	2	10.2	53305000	2665200	2	10.2	74597000	3729900
tr|B5Z748|B5Z748_HELPG	tr|B5Z748|B5Z748_HELPG	>tr|B5Z748|B5Z748_HELPG Ribonucleoside-diphosphate reductase OS=Helicobacter pylori (strain G27) OX=563041 GN=HPG27_638 PE=3 SV=1	1	24	90.249	0	16	22.5	630040000	11251000	14	19.9	612500000	10937000	19	26.4	1461800000	26104000
tr|B5Z753|B5Z753_HELPG	tr|B5Z753|B5Z753_HELPG	>tr|B5Z753|B5Z753_HELPG Iron (III) dicitrate transport protein OS=Helicobacter pylori (strain G27) OX=563041 GN=fecA PE=3 SV=1	1	26	87.504	0	18	39.5	1916100000	35484000	19	41.3	2661800000	49293000	18	39.4	3412400000	63192000
tr|B5Z756|B5Z756_HELPG	tr|B5Z756|B5Z756_HELPG	>tr|B5Z756|B5Z756_HELPG Acetyl coenzyme A acetyltransferase OS=Helicobacter pylori (strain G27) OX=563041 GN=HPG27_646 PE=3 SV=1	1	1	41.22	0	1	2.8	24094000	1047600	1	2.8	43598000	1895600	1	2.8	80258000	3489500
tr|B5Z757|B5Z757_HELPG	tr|B5Z757|B5Z757_HELPG	>tr|B5Z757|B5Z757_HELPG Succinyl-CoA-transferase subunit A OS=Helicobacter pylori (strain G27) OX=563041 GN=HPG27_647 PE=3 SV=1	1	2	25.352	0	2	14.2	222260000	18522000	2	14.2	123090000	10258000	2	14.2	354550000	29545000
tr|B5Z758|B5Z758_HELPG	tr|B5Z758|B5Z758_HELPG	>tr|B5Z758|B5Z758_HELPG Succinyl-CoA-transferase subunit B OS=Helicobacter pylori (strain G27) OX=563041 GN=HPG27_648 PE=3 SV=1	1	1	22.2	0	1	6.8	35443000	3544300	1	6.8	24474000	2447400	0	0	0	0
tr|B5Z760|B5Z760_HELPG	tr|B5Z760|B5Z760_HELPG	>tr|B5Z760|B5Z760_HELPG Putative outer membrane protein OS=Helicobacter pylori (strain G27) OX=563041 GN=HPG27_650 PE=4 SV=1	1	10	38.851	0	8	28.9	1060200000	50488000	7	24.4	897970000	42760000	7	25.3	1614200000	76866000
tr|B5Z766|B5Z766_HELPG	tr|B5Z766|B5Z766_HELPG	>tr|B5Z766|B5Z766_HELPG DNA gyrase subunit A OS=Helicobacter pylori (strain G27) OX=563041 GN=gyrA PE=3 SV=1	1	12	93.17	0	9	17.2	368000000	5935400	10	18.4	441150000	7115300	9	17.3	610000000	9838700
tr|B5Z768|B5Z768_HELPG	tr|B5Z768|B5Z768_HELPG	>tr|B5Z768|B5Z768_HELPG Transcriptional activator of flagella proteins OS=Helicobacter pylori (strain G27) OX=563041 GN=HPG27_659 PE=4 SV=1	1	3	43.413	0	3	8.4	57205000	1906800	3	8.4	6182700	206090	1	3.1	61001000	2033400
tr|B5Z771|B5Z771_HELPG	tr|B5Z771|B5Z771_HELPG	>tr|B5Z771|B5Z771_HELPG Outer membrane protein OS=Helicobacter pylori (strain G27) OX=563041 GN=hopE PE=4 SV=1	1	7	30.021	0	6	31.9	1092500000	60695000	4	16.5	694170000	38565000	5	22.3	1442500000	80137000
tr|B5Z781|B5Z781_HELPG	tr|B5Z781|B5Z781_HELPG	>tr|B5Z781|B5Z781_HELPG Uncharacterized protein OS=Helicobacter pylori (strain G27) OX=563041 GN=HPG27_675 PE=4 SV=1	1	1	18.31	0	1	8.7	119890000	7992400	1	8.7	37721000	2514700	1	8.7	178750000	11917000
tr|B5Z783|B5Z783_HELPG	tr|B5Z783|B5Z783_HELPG	>tr|B5Z783|B5Z783_HELPG Outer membrane protein OS=Helicobacter pylori (strain G27) OX=563041 GN=sabB PE=4 SV=1	1	36	70.747	0	32	65.8	16843000000	455220000	31	63	21300000000	575690000	30	63	31067000000	839650000
tr|B5Z785|B5Z785_HELPG	tr|B5Z785|B5Z785_HELPG	>tr|B5Z785|B5Z785_HELPG L-asparaginaseII OS=Helicobacter pylori (strain G27) OX=563041 GN=HPG27_679 PE=3 SV=1	1	8	37.702	0	5	22.9	245880000	11708000	4	18.9	246570000	11741000	5	22.9	607650000	28936000
tr|B5Z786|B5Z786_HELPG	tr|B5Z786|B5Z786_HELPG	>tr|B5Z786|B5Z786_HELPG Outer membrane protein OS=Helicobacter pylori (strain G27) OX=563041 GN=sabA PE=4 SV=1	1	33	72.158	0	28	58.1	6456400000	222640000	27	51.6	6629300000	228600000	27	58.1	14163000000	488400000
tr|B5Z787|B5Z787_HELPG	tr|B5Z787|B5Z787_HELPG	>tr|B5Z787|B5Z787_HELPG Outer membrane protein OS=Helicobacter pylori (strain G27) OX=563041 GN=HPG27_681 PE=4 SV=1	1	13	32.212	0	11	49.8	939780000	42717000	10	45.3	745220000	33874000	11	46	1926500000	87567000
tr|B5Z7A0|B5Z7A0_HELPG	tr|B5Z7A0|B5Z7A0_HELPG	>tr|B5Z7A0|B5Z7A0_HELPG D-alanine--D-alanine ligase OS=Helicobacter pylori (strain G27) OX=563041 GN=ddl PE=3 SV=1	1	10	39.948	0	8	28.4	194710000	8465600	8	28.4	175570000	7633400	9	34.1	389000000	16913000
tr|B5Z7A4|B5Z7A4_HELPG	tr|B5Z7A4|B5Z7A4_HELPG	>tr|B5Z7A4|B5Z7A4_HELPG Ribose-phosphate pyrophosphokinase OS=Helicobacter pylori (strain G27) OX=563041 GN=prs PE=3 SV=1	1	4	34.757	0	3	14.5	95722000	5038000	3	14.5	67145000	3533900	3	14.5	225710000	11879000
tr|B5Z7A9|B5Z7A9_HELPG	tr|B5Z7A9|B5Z7A9_HELPG	>tr|B5Z7A9|B5Z7A9_HELPG Uncharacterized protein OS=Helicobacter pylori (strain G27) OX=563041 GN=HPG27_703 PE=4 SV=1	1	17	41.535	0	11	39.3	1177700000	35688000	13	41.8	1621600000	49139000	14	44	2702900000	81905000
tr|B5Z7B4|B5Z7B4_HELPG	tr|B5Z7B4|B5Z7B4_HELPG	>tr|B5Z7B4|B5Z7B4_HELPG Putative polar flagellin OS=Helicobacter pylori (strain G27) OX=563041 GN=flaG-2 PE=4 SV=1	1	4	13.418	0	4	36.1	447130000	40648000	4	36.1	194860000	17714000	4	36.1	622060000	56551000
tr|B5Z7B5|B5Z7B5_HELPG	tr|B5Z7B5|B5Z7B5_HELPG	>tr|B5Z7B5|B5Z7B5_HELPG Flagellar hook-associated protein 2 OS=Helicobacter pylori (strain G27) OX=563041 GN=fliD PE=3 SV=1	1	65	74.297	0	52	76.4	46398000000	859220000	56	77.8	70391000000	1303500000	55	80.3	106360000000	1969600000
tr|B5Z7B8|B5Z7B8_HELPG	tr|B5Z7B8|B5Z7B8_HELPG	>tr|B5Z7B8|B5Z7B8_HELPG Molybdopterin biosynthesis protein OS=Helicobacter pylori (strain G27) OX=563041 GN=HPG27_712 PE=4 SV=1	1	2	25.561	0	1	4.9	23754000	1696700	1	4.9	65929000	4709200	2	8.9	70417000	5029800
tr|B5Z7C5|B5Z7C5_HELPG	tr|B5Z7C5|B5Z7C5_HELPG	>tr|B5Z7C5|B5Z7C5_HELPG Signal recognition particle receptor FtsY OS=Helicobacter pylori (strain G27) OX=563041 GN=ftsY PE=3 SV=1	1	3	32.666	0	1	5.8	32360000	1244600	1	5.8	16596000	638290	2	15	78568000	3021800
tr|B5Z7D6|B5Z7D6_HELPG	tr|B5Z7D6|B5Z7D6_HELPG	>tr|B5Z7D6|B5Z7D6_HELPG NMO domain-containing protein OS=Helicobacter pylori (strain G27) OX=563041 GN=HPG27_730 PE=4 SV=1	1	7	39.591	0	6	19.8	181830000	6494000	7	24	294690000	10525000	7	24	512680000	18310000
tr|B5Z7D7|B5Z7D7_HELPG	tr|B5Z7D7|B5Z7D7_HELPG	>tr|B5Z7D7|B5Z7D7_HELPG Tyrosine--tRNA ligase OS=Helicobacter pylori (strain G27) OX=563041 GN=tyrS PE=1 SV=1	1	9	45.641	0	3	10.4	188620000	6287200	5	18.4	264150000	8805000	6	20.4	294180000	9806000
tr|B5Z7E0|B5Z7E0_HELPG	tr|B5Z7E0|B5Z7E0_HELPG	>tr|B5Z7E0|B5Z7E0_HELPG Uridylate kinase OS=Helicobacter pylori (strain G27) OX=563041 GN=pyrH PE=3 SV=1	1	5	26.2	0	4	20.8	162110000	12470000	3	16.2	77866000	5989700	2	12.5	152180000	11706000
tr|B5Z7E2|B5Z7E2_HELPG	tr|B5Z7E2|B5Z7E2_HELPG	>tr|B5Z7E2|B5Z7E2_HELPG Aconitate hydratase B OS=Helicobacter pylori (strain G27) OX=563041 GN=HPG27_736 PE=3 SV=1	1	29	92.784	0	22	30.4	2408900000	41533000	22	30.4	2612200000	45039000	23	26.9	4175700000	71996000
tr|B5Z7E4|B5Z7E4_HELPG	tr|B5Z7E4|B5Z7E4_HELPG	>tr|B5Z7E4|B5Z7E4_HELPG Uncharacterized protein OS=Helicobacter pylori (strain G27) OX=563041 GN=HPG27_738 PE=4 SV=1	1	11	49.787	0	8	28.7	306330000	10211000	7	24.8	362250000	12075000	8	30.1	583940000	19465000
tr|B5Z7E5|B5Z7E5_HELPG	tr|B5Z7E5|B5Z7E5_HELPG	>tr|B5Z7E5|B5Z7E5_HELPG Outer membrane protein OS=Helicobacter pylori (strain G27) OX=563041 GN=hofE PE=4 SV=1	1	4	52.077	0	2	5.1	51830000	1619700	2	5.1	48476000	1514900	3	8.6	96665000	3020800
tr|B5Z7F0|B5Z7F0_HELPG	tr|B5Z7F0|B5Z7F0_HELPG	>tr|B5Z7F0|B5Z7F0_HELPG Outer membrane protein OS=Helicobacter pylori (strain G27) OX=563041 GN=hofF PE=4 SV=1	1	18	56.959	0	17	39.5	1801900000	56309000	18	39.9	2054200000	64193000	16	36.9	2727900000	85247000
tr|B5Z7L1|B5Z7L1_HELPG;tr|B5Z7F2|B5Z7F2_HELPG	tr|B5Z7L1|B5Z7L1_HELPG;tr|B5Z7F2|B5Z7F2_HELPG	>tr|B5Z7L1|B5Z7L1_HELPG HP0790-like protein OS=Helicobacter pylori (strain G27) OX=563041 GN=HPG27_805 PE=3 SV=1;>tr|B5Z7F2|B5Z7F2_HELPG HP0790-like protein OS=Helicobacter pylori (strain G27) OX=563041 GN=HPG27_746 PE=3 SV=1	2	2	49.747	0	1	4.9	14175000	506240	1	4.9	33085000	1181600	2	9.1	42701000	1525000
tr|B5Z7F3|B5Z7F3_HELPG	tr|B5Z7F3|B5Z7F3_HELPG	>tr|B5Z7F3|B5Z7F3_HELPG Cadmium-transporting ATPase OS=Helicobacter pylori (strain G27) OX=563041 GN=HPG27_747 PE=3 SV=1	1	5	74.843	0	0	0	0	0	0	0	0	0	1	2.5	210170	5003.9
tr|B5Z7F9|B5Z7F9_HELPG	tr|B5Z7F9|B5Z7F9_HELPG	>tr|B5Z7F9|B5Z7F9_HELPG Neuraminyllactose-binding hemagglutinin OS=Helicobacter pylori (strain G27) OX=563041 GN=HPG27_753 PE=4 SV=1	1	12	29.083	0	10	35.8	2684600000	122030000	10	35.8	2063000000	93774000	10	40.4	4100800000	186400000
tr|B5Z7G4|B5Z7G4_HELPG	tr|B5Z7G4|B5Z7G4_HELPG	>tr|B5Z7G4|B5Z7G4_HELPG GTP cyclohydrolase-2 OS=Helicobacter pylori (strain G27) OX=563041 GN=ribA PE=3 SV=1	1	5	23.887	0	4	22.3	86483000	4551800	1	3.3	10859000	571520	2	7.6	35550000	1871100
[truncated: 388 more rows]

## Sheet: PresentBismuth_AbsentControl
General information
[truncated: 34 more rows]

## Sheet: PresentControl_AbsentBismuth
General information
[truncated: 16 more rows]

## Sheet: MoreBismuth_ThanControl
General information							Statistic information
[truncated: 89 more rows]

## Sheet: MoreControl_ThanBismuth
General information							Statistic information
[truncated: 16 more rows]

[truncated: 3 more sheets: FoldChange<2, NonSignif_with_FoldChange>2, without_enough_values]
