# Supplementary material for: Bacterial Membrane Vesicles as a Novel Strategy for Extrusion of Antimicrobial Bismuth Drug in Helicobacter pylori
Source: mBio. 2022 Sep 26;13(5):e01633-22. doi: 10.1128/mbio.01633-22 (PMC9601102; doi:10.1128/mbio.01633-22)
Supplement: DATA SET S2 [file mbio.01633-22-s0010.xlsx]

## Sheet: moreControl_KEGG
KEGG Pathway	Enrichment p-value	Nb prot	Nb prot in background	Associated proteins
hpy00240:Pyrimidine metabolism	0.00688849	4	15	B5Z8L0 ;B5Z8Q2 ;B5Z6E2 ;B5ZA32 ;
hpy02030:Bacterial chemotaxis	0.0269474	2	5	B5Z6Y7 ;B5Z860 ;
hpy02020:Two-component system	0.101974	2	10	B5Z6Y7 ;B5Z860 ;
hpy00261:Monobactam biosynthesis	0.108338	1	2	B5Z8M4 ;
hpy01100:Metabolic pathways	0.124357	8	93	B5Z6S9 ;B5Z7J5 ;B5Z8Q2 ;B5Z6E2 ;B5Z6W9 ;B5Z8L4 ;B5Z8M4 ;B5ZA32 ;
hpy00640:Propanoate metabolism	0.158171	1	3	B5Z6S9 ;
hpy00061:Fatty acid biosynthesis	0.205314	1	4	B5Z6S9 ;
hpy01212:Fatty acid metabolism	0.205314	1	4	B5Z6S9 ;
hpy03440:Homologous recombition	0.205314	1	4	B5ZAF5 ;
hpy00780:Biotin metabolism	0.205314	1	4	B5Z6W9 ;
hpy01130:Biosynthesis of antibiotics	0.228957	3	30	B5Z6S9 ;B5Z8L4 ;B5Z8M4 ;
hpy00260:Glycine, serine and threonine metabolism	0.249905	1	5	B5Z8M4 ;
hpy00300:Lysine biosynthesis	0.249905	1	5	B5Z8M4 ;
hpy01210:2-Oxocarboxylic acid metabolism	0.249905	1	5	B5Z8M4 ;
hpy00230:Purine metabolism	0.264483	2	18	B5Z8L0 ;B5Z8L4 ;
hpy00620:Pyruvate metabolism	0.292079	1	6	B5Z6S9 ;
hpy00270:Cysteine and methionine metabolism	0.292079	1	6	B5Z8M4 ;
hpy03018:R degradation	0.331962	1	7	B5Z8L0 ;
hpy01120:Microbial metabolism in diverse environments	0.509542	2	30	B5Z6S9 ;B5Z8M4 ;
hpy01110:Biosynthesis of secondary metabolites	0.526845	3	49	B5Z6S9 ;B5Z8L4 ;B5Z8M4 ;
hpy00970:Aminoacyl-tR biosynthesis	0.689131	1	20	B5Z7J5 ;
hpy01200:Carbon metabolism	0.707153	1	21	B5Z6S9 ;
hpy01230:Biosynthesis of amino acids	0.707153	1	21	B5Z8M4 ;

## Sheet: moreBismuth_KEGG
KEGG Pathway	Enrichment p-value	Nb prot	Nb prot in background	Associated proteins
hpy03010:Ribosome	4.34861e-07	21	33	B5Z684 ;B5Z8E3 ;B5Z8J2 ;B5Z8U1 ;B5Z8U3 ;B5Z8V1 ;B5Z8V2 ;B5Z8V3 ;B5Z8V4 ;B5Z8V5 ;B5Z8V7 ;B5Z8W0 ;B5Z8W1 ;B5Z8W2 ;B5Z8W4 ;B5Z8W6 ;B5Z9B5 ;B5Z9Q4 ;B5ZA62 ;B5Z8J1 ;B5Z8W7 ;
hpy00970:Aminoacyl-tR biosynthesis	0.0266627	9	20	B5Z6Y8 ;B5Z716 ;B5Z7P5 ;B5Z848 ;B5Z943 ;B5ZA05 ;B5Z849 ;B5Z8E9 ;B5Z8P8 ;
hpy00480:Glutathione metabolism	0.0429087	3	4	B5Z6U1 ;B5Z7J7 ;B5Z896 ;
hpy00330:Arginine and proline metabolism	0.0556106	2	2	B5Z7J7 ;B5ZA60 ;
hpy00860:Porphyrin and chlorophyll metabolism	0.0575304	4	7	B5Z716 ;B5ZA04 ;B5Z738 ;B5Z9T7 ;
hpy01230:Biosynthesis of amino acids	0.0958695	8	21	B5Z6N2 ;B5Z8P5 ;B5Z694 ;B5Z6E4 ;B5Z7S5 ;B5Z8S3 ;B5Z8Z2 ;B5Z9N8 ;
hpy00400:Phenylalanine, tyrosine and tryptophan biosynthesis	0.140858	2	3	B5Z8P5 ;B5Z8S3 ;
hpy03018:R degradation	0.215087	3	7	B5Z6D1 ;B5Z6S3 ;B5ZA14 ;
hpy00790:Folate biosynthesis	0.236581	1	1	B5Z711 ;
hpy00410:beta-Alanine metabolism	0.236581	1	1	B5Z7J7 ;
hpy01503:Cationic antimicrobial peptide (CAMP) resistance	0.236581	1	1	B5Z919 ;
hpy00360:Phenylalanine metabolism	0.236581	1	1	B5ZA60 ;
hpy00643:Styrene degradation	0.236581	1	1	B5ZA60 ;
hpy01040:Biosynthesis of unsaturated fatty acids	0.236581	1	1	B5Z6T2 ;
hpy00920:Sulfur metabolism	0.236581	1	1	B5Z9N8 ;
hpy03060:Protein export	0.238807	2	4	B5Z6U7 ;B5Z8E8 ;
hpy00650:Butanoate metabolism	0.238807	2	4	B5Z757 ;B5Z9W3 ;
hpy01110:Biosynthesis of secondary metabolites	0.245639	14	49	B5Z6N2 ;B5Z716 ;B5Z8P5 ;B5ZA04 ;B5Z694 ;B5Z6E4 ;B5Z738 ;B5Z7S5 ;B5Z896 ;B5Z8S3 ;B5Z8Z2 ;B5Z9N8 ;B5Z9T7 ;B5Z9W3 ;
hpy01120:Microbial metabolism in diverse environments	0.260469	9	30	B5Z6N2 ;B5ZA60 ;B5Z694 ;B5Z6E4 ;B5Z7S5 ;B5Z896 ;B5Z8Z2 ;B5Z9N8 ;B5Z9W3 ;
hpy01100:Metabolic pathways	0.338295	24	93	B5Z6N2 ;B5Z6U1 ;B5Z711 ;B5Z716 ;B5Z7J7 ;B5Z7L8 ;B5Z879 ;B5Z8P5 ;B5Z919 ;B5Z9L2 ;B5ZA04 ;B5Z694 ;B5Z6E4 ;B5Z6T2 ;B5Z738 ;B5Z7S5 ;B5Z896 ;B5Z8N2 ;B5Z8S3 ;B5Z8Z2 ;B5Z979 ;B5Z9N8 ;B5Z9T7 ;B5Z9W3 ;
hpy00540:Lipopolysaccharide biosynthesis	0.338785	2	5	B5Z7L8 ;B5Z919 ;
hpy00260:Glycine, serine and threonine metabolism	0.338785	2	5	B5Z6E4 ;B5Z8S3 ;
hpy01200:Carbon metabolism	0.375403	6	21	B5Z694 ;B5Z7S5 ;B5Z896 ;B5Z8Z2 ;B5Z9N8 ;B5Z9W3 ;
hpy01130:Biosynthesis of antibiotics	0.416233	8	30	B5Z6N2 ;B5Z8P5 ;B5Z694 ;B5Z7S5 ;B5Z896 ;B5Z8Z2 ;B5Z9N8 ;B5Z9W3 ;
hpy00261:Monobactam biosynthesis	0.41755	1	2	B5Z6N2 ;
hpy00750:Vitamin B6 metabolism	0.41755	1	2	B5Z9L2 ;
hpy00380:Tryptophan metabolism	0.41755	1	2	B5ZA60 ;
hpy00072:Synthesis and degradation of ketone bodies	0.41755	1	2	B5Z757 ;
hpy00270:Cysteine and methionine metabolism	0.434396	2	6	B5Z7J7 ;B5Z9N8 ;
hpy00020:Citrate cycle (TCA cycle)	0.434396	2	6	B5Z694 ;B5Z9W3 ;
hpy00010:Glycolysis / Gluconeogenesis	0.522119	2	7	B5Z7S5 ;B5Z8Z2 ;
hpy00280:Valine, leucine and isoleucine degradation	0.555897	1	3	B5Z757 ;
hpy00450:Selenocompound metabolism	0.555897	1	3	B5Z7J0 ;
hpy03030:D replication	0.555897	1	3	B5Z979 ;
hpy03430:Mismatch repair	0.555897	1	3	B5Z979 ;
hpy00630:Glyoxylate and dicarboxylate metabolism	0.661593	1	4	B5Z694 ;
hpy00061:Fatty acid biosynthesis	0.661593	1	4	B5Z6T2 ;
hpy00780:Biotin metabolism	0.661593	1	4	B5Z6T2 ;
hpy01212:Fatty acid metabolism	0.661593	1	4	B5Z6T2 ;
hpy03070:Bacterial secretion system	0.661593	1	4	B5Z8E8 ;
hpy03440:Homologous recombition	0.661593	1	4	B5Z979 ;
hpy00240:Pyrimidine metabolism	0.729658	3	15	B5Z879 ;B5Z8N2 ;B5Z979 ;
hpy00300:Lysine biosynthesis	0.742296	1	5	B5Z6N2 ;
hpy01210:2-Oxocarboxylic acid metabolism	0.742296	1	5	B5Z694 ;
hpy00030:Pentose phosphate pathway	0.742296	1	5	B5Z896 ;
hpy00190:Oxidative phosphorylation	0.803876	1	6	B5Z9W3 ;
hpy00620:Pyruvate metabolism	0.803876	1	6	B5Z9W3 ;
hpy00250:Alanine, aspartate and glutamate metabolism	0.850835	1	7	B5Z8N2 ;
hpy02020:Two-component system	0.934625	1	10	B5Z9W3 ;
hpy00230:Purine metabolism	0.95186	2	18	B5Z979 ;B5ZA44 ;

## Sheet: moreControl_GOMF
GO MF	Enrichment p-value	Nb prot	Nb prot in background	Associated proteins
GO:0004871	0.0167442	2	4	B5Z6Y7 ;B5Z860 ;
GO:0050567	0.055666	1	1	B5Z7J5 ;
GO:0004654	0.055666	1	1	B5Z8L0 ;
GO:0000175	0.055666	1	1	B5Z8L0 ;
GO:0004588	0.055666	1	1	B5Z8Q2 ;
GO:0035596	0.055666	1	1	B5ZA35 ;
GO:0035597	0.055666	1	1	B5ZA35 ;
GO:0009378	0.055666	1	1	B5ZAF5 ;
GO:0004590	0.055666	1	1	B5Z6E2 ;
GO:0008710	0.055666	1	1	B5Z6W9 ;
GO:0019829	0.055666	1	1	B5Z7F3 ;
GO:0008551	0.055666	1	1	B5Z7F3 ;
GO:0016463	0.055666	1	1	B5Z7F3 ;
GO:0015086	0.055666	1	1	B5Z7F3 ;
GO:0005385	0.055666	1	1	B5Z7F3 ;
GO:0004637	0.055666	1	1	B5Z8L4 ;
GO:0004072	0.055666	1	1	B5Z8M4 ;
GO:0004314	0.055666	1	1	B5Z9M3 ;
GO:0008707	0.055666	1	1	B5ZA64 ;
GO:0016743	0.108338	1	2	B5Z6S9 ;
GO:0016787	0.139667	2	12	B5Z7J5 ;B5ZAF5 ;
GO:0016740	0.139667	2	12	B5ZA35 ;B5Z6W9 ;
GO:0003989	0.158171	1	3	B5Z6S9 ;
GO:0016597	0.158171	1	3	B5Z8M4 ;
GO:0016810	0.158171	1	3	B5ZA32 ;
GO:0005524	0.226276	6	75	B5Z6S9 ;B5Z7J5 ;B5ZAF5 ;B5Z7F3 ;B5Z8L4 ;B5Z8M4 ;
GO:0016829	0.249905	1	5	B5ZA70 ;
GO:0005506	0.292079	1	6	B5ZA35 ;
GO:0003755	0.292079	1	6	B5Z7X9 ;
GO:0000287	0.307363	2	20	B5Z8L0 ;B5Z8Q2 ;
GO:0008800	0.331962	1	7	B5Z6Z9 ;
GO:0030170	0.369674	1	8	B5Z6W9 ;
GO:0003723	0.529463	1	13	B5Z8L0 ;
GO:0051539	0.581754	1	15	B5ZA35 ;
GO:0046872	0.63611	3	57	B5ZA35 ;B5Z7F3 ;B5Z8L4 ;
GO:0003677	0.755375	1	24	B5ZAF5 ;

## Sheet: moreBismuth_GOMF
GO MF	Enrichment p-value	Nb prot	Nb prot in background	Associated proteins
GO:0003735	9.12861e-07	21	34	B5Z684 ;B5Z8E3 ;B5Z8J2 ;B5Z8U1 ;B5Z8U3 ;B5Z8V1 ;B5Z8V2 ;B5Z8V3 ;B5Z8V4 ;B5Z8V5 ;B5Z8V7 ;B5Z8W0 ;B5Z8W1 ;B5Z8W2 ;B5Z8W4 ;B5Z8W6 ;B5Z9B5 ;B5Z9Q4 ;B5ZA62 ;B5Z8J1 ;B5Z8W7 ;
GO:0019843	1.65392e-06	17	25	B5Z8J2 ;B5Z8U3 ;B5Z8V1 ;B5Z8V2 ;B5Z8V3 ;B5Z8V4 ;B5Z8V5 ;B5Z8V7 ;B5Z8W0 ;B5Z8W1 ;B5Z8W2 ;B5Z8W4 ;B5Z8W6 ;B5Z9Q4 ;B5ZA62 ;B5Z8J1 ;B5Z8W7 ;
GO:0008270	0.00439647	9	16	B5Z711 ;B5Z7P5 ;B5Z8V4 ;B5Z943 ;B5Z7R0 ;B5Z7V3 ;B5Z899 ;B5Z8I0 ;B5Z9T7 ;
GO:0000049	0.0179461	8	16	B5Z716 ;B5Z848 ;B5Z8J2 ;B5Z8V5 ;B5Z8W0 ;B5Z943 ;B5Z849 ;B5Z8J1 ;
GO:0009055	0.0301191	4	6	B5Z8R1 ;B5Z980 ;B5Z9S1 ;B5Z9W3 ;
GO:0004177	0.0556106	2	2	B5Z6U1 ;B5Z6F7 ;
GO:0004826	0.0556106	2	2	B5Z848 ;B5Z849 ;
GO:0008097	0.0556106	2	2	B5Z8V1 ;B5Z9B5 ;
GO:0071949	0.0556106	2	2	B5Z6N1 ;B5Z8L7 ;
GO:0004386	0.0556106	2	2	B5Z6S3 ;B5ZA14 ;
GO:0050661	0.0575304	4	7	B5Z6N2 ;B5Z8P5 ;B5Z7S5 ;B5Z896 ;
GO:0003729	0.0888408	3	5	B5Z684 ;B5Z8W1 ;B5Z8J1 ;
GO:0002161	0.0888408	3	5	B5Z943 ;B5ZA05 ;B5Z8E9 ;
GO:0020037	0.0888408	3	5	B5Z6K9 ;B5Z980 ;B5Z9S1 ;
GO:0051082	0.0943782	4	8	B5Z672 ;B5Z6D1 ;B5Z6D2 ;B5Z6H0 ;
GO:0016740	0.128556	5	12	B5Z8W4 ;B5Z6Z6 ;B5Z7T3 ;B5Z9N8 ;B5Z9R6 ;
GO:0016787	0.128556	5	12	B5Z6S3 ;B5Z7Q0 ;B5Z9X6 ;B5ZA14 ;B5ZA44 ;
GO:0008483	0.140858	2	3	B5Z742 ;B5Z846 ;
GO:0051536	0.140858	2	3	B5Z8L7 ;B5Z9X6 ;
GO:0003723	0.170791	5	13	B5Z8V5 ;B5Z8W4 ;B5Z6S3 ;B5Z7V9 ;B5ZA14 ;
GO:0005524	0.206651	21	75	B5Z6D1 ;B5Z6D2 ;B5Z6E3 ;B5Z6Y8 ;B5Z711 ;B5Z716 ;B5Z7L8 ;B5Z7P5 ;B5Z848 ;B5Z943 ;B5ZA05 ;B5Z6E4 ;B5Z6S3 ;B5Z7V3 ;B5Z849 ;B5Z8E9 ;B5Z8N2 ;B5Z8P8 ;B5Z8Z2 ;B5Z9X6 ;B5ZA14 ;
GO:0004592	0.236581	1	1	B5Z6E3 ;
GO:0008839	0.236581	1	1	B5Z6N2 ;
GO:0016726	0.236581	1	1	B5Z6N2 ;
GO:0070006	0.236581	1	1	B5Z6U1 ;
GO:0008235	0.236581	1	1	B5Z6U1 ;
GO:0050560	0.236581	1	1	B5Z6Y8 ;
GO:0004815	0.236581	1	1	B5Z6Y8 ;
GO:0016879	0.236581	1	1	B5Z711 ;
GO:0004766	0.236581	1	1	B5Z7J7 ;
GO:0033786	0.236581	1	1	B5Z7L8 ;
GO:0033785	0.236581	1	1	B5Z7L8 ;
GO:0016773	0.236581	1	1	B5Z7L8 ;
GO:0004817	0.236581	1	1	B5Z7P5 ;
GO:0008829	0.236581	1	1	B5Z879 ;
GO:0004764	0.236581	1	1	B5Z8P5 ;
GO:0008780	0.236581	1	1	B5Z919 ;
GO:0004822	0.236581	1	1	B5Z943 ;
GO:0033856	0.236581	1	1	B5Z9L2 ;
GO:0004418	0.236581	1	1	B5ZA04 ;
GO:0004827	0.236581	1	1	B5ZA05 ;
GO:0004040	0.236581	1	1	B5ZA60 ;
GO:0043864	0.236581	1	1	B5ZA60 ;
GO:0016811	0.236581	1	1	B5ZA60 ;
GO:0052589	0.236581	1	1	B5Z686 ;
GO:0008924	0.236581	1	1	B5Z686 ;
GO:0004108	0.236581	1	1	B5Z694 ;
GO:0046912	0.236581	1	1	B5Z694 ;
GO:0004668	0.236581	1	1	B5Z6B4 ;
GO:0047632	0.236581	1	1	B5Z6B4 ;
GO:0004413	0.236581	1	1	B5Z6E4 ;
GO:0008237	0.236581	1	1	B5Z6F7 ;
GO:0008270	0.236581	1	1	B5Z6G7 ;
GO:0008891	0.236581	1	1	B5Z6N1 ;
GO:0052853	0.236581	1	1	B5Z6N1 ;
GO:0052854	0.236581	1	1	B5Z6N1 ;
GO:0052852	0.236581	1	1	B5Z6N1 ;
GO:0008186	0.236581	1	1	B5Z6S3 ;
GO:0004316	0.236581	1	1	B5Z6T2 ;
GO:0010285	0.236581	1	1	B5Z6Z6 ;
GO:0009016	0.236581	1	1	B5Z6Z6 ;
GO:0102573	0.236581	1	1	B5Z727 ;
GO:0046992	0.236581	1	1	B5Z729 ;
GO:0016765	0.236581	1	1	B5Z729 ;
GO:0051989	0.236581	1	1	B5Z738 ;
GO:0003985	0.236581	1	1	B5Z756 ;
GO:0008641	0.236581	1	1	B5Z7B8 ;
GO:0018580	0.236581	1	1	B5Z7D6 ;
GO:0003997	0.236581	1	1	B5Z7D6 ;
GO:0051213	0.236581	1	1	B5Z7D6 ;
GO:0034017	0.236581	1	1	B5Z7D6 ;
GO:0016790	0.236581	1	1	B5Z7Q0 ;
GO:0047617	0.236581	1	1	B5Z7Q0 ;
GO:0036042	0.236581	1	1	B5Z7Q0 ;
GO:0004161	0.236581	1	1	B5Z7T3 ;
GO:0004311	0.236581	1	1	B5Z7T3 ;
GO:0004337	0.236581	1	1	B5Z7T3 ;
GO:0004345	0.236581	1	1	B5Z896 ;
GO:0008106	0.236581	1	1	B5Z899 ;
GO:0008312	0.236581	1	1	B5Z8E8 ;
GO:0004832	0.236581	1	1	B5Z8E9 ;
GO:0004089	0.236581	1	1	B5Z8I0 ;
GO:0004458	0.236581	1	1	B5Z8L7 ;
GO:0004830	0.236581	1	1	B5Z8P8 ;
GO:0004834	0.236581	1	1	B5Z8S3 ;
GO:0003993	0.236581	1	1	B5Z8T6 ;
GO:0004618	0.236581	1	1	B5Z8Z2 ;
GO:0004130	0.236581	1	1	B5Z980 ;
GO:0016987	0.236581	1	1	B5Z9M1 ;
GO:0004124	0.236581	1	1	B5Z9N8 ;
GO:0015129	0.236581	1	1	B5Z9R6 ;
GO:0004655	0.236581	1	1	B5Z9T7 ;
GO:0000104	0.236581	1	1	B5Z9W3 ;
GO:0033744	0.236581	1	1	B5Z9Z2 ;
GO:0033743	0.236581	1	1	B5Z9Z2 ;
GO:0008113	0.236581	1	1	B5Z9Z2 ;
GO:0003724	0.236581	1	1	B5ZA14 ;
GO:0033592	0.236581	1	1	B5ZA14 ;
GO:0004309	0.236581	1	1	B5ZA44 ;
GO:0008894	0.236581	1	1	B5ZA44 ;
GO:0004733	0.236581	1	1	B5ZA85 ;
GO:0070967	0.236581	1	1	B5ZA85 ;
GO:0016627	0.236581	1	1	B5ZA85 ;
GO:0042802	0.238807	2	4	B5Z6D2 ;B5Z6G7 ;
GO:0003676	0.238807	2	4	B5Z6Y8 ;B5ZA14 ;
GO:0003700	0.238807	2	4	B5Z6G7 ;B5Z9M1 ;
GO:0051539	0.267864	5	15	B5Z727 ;B5Z729 ;B5Z738 ;B5Z8R1 ;B5Z9X6 ;
GO:0051287	0.287512	3	8	B5Z6N2 ;B5Z6T2 ;B5Z7S5 ;
GO:0030170	0.287512	3	8	B5Z6Z6 ;B5Z742 ;B5Z9N8 ;
GO:0003677	0.331176	7	24	B5Z6G7 ;B5Z6H0 ;B5Z6H3 ;B5Z913 ;B5Z979 ;B5Z9M1 ;B5Z9P7 ;
GO:0016829	0.338785	2	5	B5Z846 ;B5Z9K2 ;
GO:0046872	0.361082	15	57	B5Z6D2 ;B5Z6F7 ;B5Z6G7 ;B5Z6K9 ;B5Z738 ;B5Z8C2 ;B5Z8L7 ;B5Z8R1 ;B5Z969 ;B5Z980 ;B5Z9P7 ;B5Z9S1 ;B5Z9T7 ;B5Z9X6 ;B5ZA85 ;
GO:0051087	0.41755	1	2	B5Z6D2 ;
GO:0004818	0.41755	1	2	B5Z716 ;
GO:0004519	0.41755	1	2	B5Z6B4 ;
GO:0001216	0.41755	1	2	B5Z6G7 ;
GO:0001217	0.41755	1	2	B5Z6G7 ;
GO:0043565	0.41755	1	2	B5Z6G7 ;
GO:0000976	0.41755	1	2	B5Z6G7 ;
GO:0004096	0.41755	1	2	B5Z6K9 ;
GO:0008236	0.41755	1	2	B5Z6U7 ;
GO:0004109	0.41755	1	2	B5Z738 ;
GO:0016747	0.41755	1	2	B5Z756 ;
GO:0008410	0.41755	1	2	B5Z757 ;
GO:0008260	0.41755	1	2	B5Z757 ;
GO:0008775	0.41755	1	2	B5Z757 ;
GO:0004791	0.41755	1	2	B5Z7J0 ;
GO:0004365	0.41755	1	2	B5Z7S5 ;
GO:0016743	0.41755	1	2	B5Z7V3 ;
GO:0009982	0.41755	1	2	B5Z7V9 ;
GO:0031071	0.41755	1	2	B5Z846 ;
GO:0003756	0.41755	1	2	B5Z874 ;
GO:0004088	0.41755	1	2	B5Z8N2 ;
GO:0050136	0.41755	1	2	B5Z8R1 ;
GO:0043531	0.41755	1	2	B5Z8Z2 ;
GO:0004601	0.41755	1	2	B5Z980 ;
GO:0016798	0.41755	1	2	B5Z9K2 ;
GO:0003917	0.41755	1	2	B5Z9P7 ;
GO:0003743	0.41755	1	2	B5Z9Q2 ;
GO:0050660	0.41755	1	2	B5Z9W3 ;
GO:0102040	0.41755	1	2	B5Z9W3 ;
GO:0016462	0.41755	1	2	B5ZA44 ;
GO:0010181	0.41755	1	2	B5ZA85 ;
GO:0016491	0.431317	4	14	B5Z899 ;B5Z8L7 ;B5Z8R0 ;B5Z9W3 ;
GO:0016887	0.434188	3	10	B5Z6D1 ;B5Z6D2 ;B5Z9X6 ;
GO:0005506	0.434396	2	6	B5Z727 ;B5Z729 ;
GO:0003755	0.434396	2	6	B5Z8C2 ;B5Z960 ;
GO:0016151	0.522119	2	7	B5Z672 ;B5Z7R0 ;
GO:0003824	0.522119	2	7	B5Z846 ;B5Z8A7 ;
GO:0070180	0.555897	1	3	B5Z8V7 ;
GO:0003774	0.555897	1	3	B5Z6G4 ;
GO:0004252	0.555897	1	3	B5Z6U7 ;
GO:0016620	0.555897	1	3	B5Z7S5 ;
GO:0003989	0.555897	1	3	B5Z7V3 ;
GO:0030976	0.555897	1	3	B5Z8A7 ;
GO:0019164	0.555897	1	3	B5Z8A7 ;
GO:0003899	0.555897	1	3	B5Z8J4 ;
GO:0008408	0.555897	1	3	B5Z979 ;
GO:0003887	0.555897	1	3	B5Z979 ;
GO:0003924	0.568664	3	12	B5Z7R0 ;B5Z8E8 ;B5Z969 ;
GO:0030145	0.661593	1	4	B5Z6U1 ;
GO:0008170	0.661593	1	4	B5Z913 ;
GO:0009007	0.661593	1	4	B5Z913 ;
GO:0043022	0.742296	1	5	B5Z9Q2 ;
GO:0005525	0.771685	3	16	B5Z7R0 ;B5Z8E8 ;B5Z969 ;
GO:0000166	0.803876	1	6	B5Z879 ;
GO:0008233	0.803876	1	6	B5Z6F7 ;
GO:0008800	0.850835	1	7	B5Z6P2 ;
GO:0000287	0.88983	3	20	B5Z848 ;B5Z849 ;B5Z9P7 ;

## Sheet: moreControl_GOCC
GO CC	Enrichment p-value	Nb prot	Nb prot in background	Associated proteins
GO:0030956	0.055666	1	1	B5Z7J5 ;
GO:0009317	0.108338	1	2	B5Z6S9 ;
GO:0032153	0.108338	1	2	B5Z7Y0 ;
GO:0009898	0.108338	1	2	B5Z7Y0 ;
GO:0005829	0.130867	6	64	B5Z8L0 ;B5ZA35 ;B5Z6E2 ;B5Z860 ;B5Z8K0 ;B5Z8M4 ;
GO:0043190	0.158171	1	3	B5ZA64 ;
GO:0005622	0.249905	1	5	B5Z6Y7 ;
GO:0042597	0.292079	1	6	B5ZA70 ;
GO:0005576	0.501007	1	12	B5Z6Z9 ;
GO:0009279	0.55635	1	14	B5Z7S1 ;
GO:0016021	0.596574	2	35	B5Z7F3 ;B5Z7X9 ;
GO:0005886	0.755375	1	24	B5Z7F3 ;
GO:0005737	0.994519	2	115	B5Z8L0 ;B5ZA35 ;

## Sheet: moreBismuth_GOCC
GO CC	Enrichment p-value	Nb prot	Nb prot in background	Associated proteins
GO:0022625	1.23111e-06	13	16	B5Z684 ;B5Z8E3 ;B5Z8U1 ;B5Z8V1 ;B5Z8V2 ;B5Z8V5 ;B5Z8V7 ;B5Z8W0 ;B5Z8W2 ;B5Z8W4 ;B5Z9B5 ;B5Z9Q4 ;B5Z8W7 ;
GO:0005840	1.68053e-05	17	28	B5Z684 ;B5Z8E3 ;B5Z8J2 ;B5Z8U1 ;B5Z8V1 ;B5Z8V2 ;B5Z8V3 ;B5Z8V4 ;B5Z8V5 ;B5Z8W0 ;B5Z8W1 ;B5Z8W6 ;B5Z9B5 ;B5Z9Q4 ;B5ZA62 ;B5Z8J1 ;B5Z8W7 ;
GO:0015935	0.0206826	5	8	B5Z8J2 ;B5Z8U3 ;B5Z8V4 ;B5Z8W1 ;B5Z8J1 ;
GO:0005737	0.0207097	36	115	B5Z672 ;B5Z6D1 ;B5Z6D2 ;B5Z6E3 ;B5Z6N2 ;B5Z6U1 ;B5Z6Y8 ;B5Z716 ;B5Z7J7 ;B5Z7P5 ;B5Z848 ;B5Z919 ;B5Z943 ;B5Z9L2 ;B5ZA04 ;B5ZA05 ;B5Z694 ;B5Z6E4 ;B5Z6G7 ;B5Z738 ;B5Z7J0 ;B5Z7S5 ;B5Z849 ;B5Z8C2 ;B5Z8E9 ;B5Z8P8 ;B5Z8S3 ;B5Z8Z2 ;B5Z969 ;B5Z979 ;B5Z9M1 ;B5Z9N8 ;B5Z9Q2 ;B5Z9Z2 ;B5ZA14 ;B5ZA85 ;
GO:0015934	0.0575304	4	7	B5Z8U1 ;B5Z8V7 ;B5Z8W2 ;B5Z8W4 ;
GO:0005829	0.145479	19	64	B5Z6N2 ;B5Z716 ;B5Z7J7 ;B5Z7P5 ;B5Z8P5 ;B5Z943 ;B5Z9L2 ;B5ZA05 ;B5Z6F7 ;B5Z6G7 ;B5Z7Q0 ;B5Z7S5 ;B5Z8E9 ;B5Z8P8 ;B5Z8Z2 ;B5Z969 ;B5Z9Q2 ;B5Z9T7 ;B5ZA14 ;
GO:1990220	0.236581	1	1	B5Z6D1 ;
GO:0009339	0.236581	1	1	B5Z6N1 ;
GO:0009328	0.236581	1	1	B5Z849 ;
GO:0048500	0.236581	1	1	B5Z8E8 ;
GO:0005786	0.236581	1	1	B5Z8E8 ;
GO:0005887	0.338785	2	5	B5Z6U7 ;B5Z9R6 ;
GO:0022627	0.361449	3	9	B5Z8V3 ;B5Z8W1 ;B5Z8J1 ;
GO:0032993	0.41755	1	2	B5Z6G7 ;
GO:0009317	0.41755	1	2	B5Z7V3 ;
GO:0030694	0.41755	1	2	B5Z9J0 ;
GO:0005694	0.555897	1	3	B5Z9P7 ;
GO:0042597	0.803876	1	6	B5Z980 ;
GO:0009425	0.850835	1	7	B5Z6G4 ;
GO:0016021	0.947369	5	35	B5Z6L1 ;B5Z6U7 ;B5Z7B8 ;B5Z9S1 ;B5ZA15 ;
GO:0005886	0.950349	3	24	B5Z6G4 ;B5Z6U7 ;B5Z9W3 ;
GO:0009279	0.978431	1	14	B5Z8T6 ;

## Sheet: moreControl_GOBP
GO BP	Enrichment p-value	Nb prot	Nb prot in background	Associated proteins
GO:0044205	0.0167442	2	4	B5Z8Q2 ;B5Z6E2 ;
GO:0006402	0.055666	1	1	B5Z8L0 ;
GO:0006401	0.055666	1	1	B5Z8L0 ;
GO:0006222	0.055666	1	1	B5Z8Q2 ;
GO:0035600	0.055666	1	1	B5ZA35 ;
GO:0030001	0.055666	1	1	B5Z7F3 ;
GO:0006354	0.055666	1	1	B5Z8K0 ;
GO:0032784	0.055666	1	1	B5Z8K0 ;
GO:0009113	0.055666	1	1	B5Z8L4 ;
GO:0009090	0.055666	1	1	B5Z8M4 ;
GO:0006221	0.055666	1	1	B5ZA32 ;
GO:0006935	0.101974	2	10	B5Z6Y7 ;B5Z860 ;
GO:0006396	0.108338	1	2	B5Z8L0 ;
GO:0019856	0.108338	1	2	B5Z8Q2 ;
GO:0006310	0.108338	1	2	B5ZAF5 ;
GO:0009432	0.108338	1	2	B5ZAF5 ;
GO:0006207	0.108338	1	2	B5Z6E2 ;
GO:0009102	0.108338	1	2	B5Z6W9 ;
GO:0043093	0.108338	1	2	B5Z7Y0 ;
GO:0031564	0.108338	1	2	B5Z8K0 ;
GO:0006189	0.108338	1	2	B5Z8L4 ;
GO:0055085	0.108338	1	2	B5ZA64 ;
GO:2001295	0.158171	1	3	B5Z6S9 ;
GO:0009116	0.158171	1	3	B5Z8Q2 ;
GO:0006353	0.158171	1	3	B5Z8K0 ;
GO:0009089	0.158171	1	3	B5Z8M4 ;
GO:0019877	0.158171	1	3	B5Z8M4 ;
GO:0006400	0.205314	1	4	B5ZA35 ;
GO:0006281	0.205314	1	4	B5ZAF5 ;
GO:0009058	0.205314	1	4	B5Z6W9 ;
GO:0007165	0.205314	1	4	B5Z860 ;
GO:0009088	0.205314	1	4	B5Z8M4 ;
GO:0000160	0.331962	1	7	B5Z6Y7 ;
GO:0006633	0.369674	1	8	B5Z6S9 ;
GO:0046677	0.405329	1	9	B5Z6Z9 ;
GO:0051301	0.470895	1	11	B5Z7Y0 ;
GO:0006412	0.874799	1	35	B5Z7J5 ;

## Sheet: moreBismuth_GOBP
GO BP	Enrichment p-value	Nb prot	Nb prot in background	Associated proteins
GO:0006412	1.83115e-06	21	35	B5Z684 ;B5Z8E3 ;B5Z8J2 ;B5Z8U1 ;B5Z8U3 ;B5Z8V1 ;B5Z8V2 ;B5Z8V3 ;B5Z8V4 ;B5Z8V5 ;B5Z8V7 ;B5Z8W0 ;B5Z8W1 ;B5Z8W2 ;B5Z8W4 ;B5Z8W6 ;B5Z9B5 ;B5Z9Q4 ;B5ZA62 ;B5Z8J1 ;B5Z8W7 ;
GO:0006457	0.0250611	6	11	B5Z672 ;B5Z6D1 ;B5Z6D2 ;B5Z6H0 ;B5Z8C2 ;B5Z960 ;
GO:0008652	0.0429087	3	4	B5Z8P5 ;B5Z8S3 ;B5Z9N8 ;
GO:0006461	0.0556106	2	2	B5Z672 ;B5Z7R0 ;
GO:0051085	0.0556106	2	2	B5Z6D1 ;B5Z6D2 ;
GO:0006432	0.0556106	2	2	B5Z848 ;B5Z849 ;
GO:0002181	0.0556106	2	2	B5Z8V2 ;B5Z8W4 ;
GO:0006782	0.0888408	3	5	B5ZA04 ;B5Z738 ;B5Z9T7 ;
GO:0000027	0.140858	2	3	B5Z9Q4 ;B5ZA14 ;
GO:0006783	0.140858	2	3	B5ZA04 ;B5Z9T7 ;
GO:0006979	0.140858	2	3	B5Z6K9 ;B5Z9Z2 ;
GO:0009234	0.140858	2	3	B5Z727 ;B5Z729 ;
GO:0006006	0.140858	2	3	B5Z7S5 ;B5Z896 ;
GO:0065003	0.236581	1	1	B5Z672 ;
GO:0019627	0.236581	1	1	B5Z672 ;
GO:0018307	0.236581	1	1	B5Z672 ;
GO:0017148	0.236581	1	1	B5Z684 ;
GO:0042026	0.236581	1	1	B5Z6D1 ;
GO:0015940	0.236581	1	1	B5Z6E3 ;
GO:0006422	0.236581	1	1	B5Z6Y8 ;
GO:0006418	0.236581	1	1	B5Z6Y8 ;
GO:0008295	0.236581	1	1	B5Z7J7 ;
GO:0006596	0.236581	1	1	B5Z7J7 ;
GO:0097171	0.236581	1	1	B5Z7L8 ;
GO:0009244	0.236581	1	1	B5Z7L8 ;
GO:0006423	0.236581	1	1	B5Z7P5 ;
GO:0006226	0.236581	1	1	B5Z879 ;
GO:0006229	0.236581	1	1	B5Z879 ;
GO:0009220	0.236581	1	1	B5Z879 ;
GO:0015949	0.236581	1	1	B5Z879 ;
GO:0019632	0.236581	1	1	B5Z8P5 ;
GO:0045903	0.236581	1	1	B5Z8U3 ;
GO:0042255	0.236581	1	1	B5Z8W2 ;
GO:0006428	0.236581	1	1	B5Z943 ;
GO:0008615	0.236581	1	1	B5Z9L2 ;
GO:0018160	0.236581	1	1	B5ZA04 ;
GO:0006433	0.236581	1	1	B5ZA05 ;
GO:0009446	0.236581	1	1	B5Z6B4 ;
GO:1900705	0.236581	1	1	B5Z6G7 ;
GO:1900376	0.236581	1	1	B5Z6G7 ;
GO:0006465	0.236581	1	1	B5Z6U7 ;
GO:0019430	0.236581	1	1	B5Z7J0 ;
GO:0006637	0.236581	1	1	B5Z7Q0 ;
GO:0006631	0.236581	1	1	B5Z7Q0 ;
GO:0051604	0.236581	1	1	B5Z7R0 ;
GO:0008299	0.236581	1	1	B5Z7T3 ;
GO:0001522	0.236581	1	1	B5Z7V9 ;
GO:0000455	0.236581	1	1	B5Z7V9 ;
GO:0006438	0.236581	1	1	B5Z8E9 ;
GO:0006436	0.236581	1	1	B5Z8P8 ;
GO:0000162	0.236581	1	1	B5Z8S3 ;
GO:0001123	0.236581	1	1	B5Z9M1 ;
GO:0006535	0.236581	1	1	B5Z9N8 ;
GO:0009061	0.236581	1	1	B5Z9W3 ;
GO:0006464	0.236581	1	1	B5Z9Z2 ;
GO:0030091	0.236581	1	1	B5Z9Z2 ;
GO:0006793	0.236581	1	1	B5ZA44 ;
GO:0009058	0.238807	2	4	B5Z6Z6 ;B5Z742 ;
GO:0008152	0.238807	2	4	B5Z757 ;B5Z9K2 ;
GO:0006355	0.338785	2	5	B5Z6G7 ;B5Z6S3 ;
GO:0006096	0.338785	2	5	B5Z7S5 ;B5Z8Z2 ;
GO:0009408	0.41755	1	2	B5Z6D1 ;
GO:0008616	0.41755	1	2	B5Z711 ;
GO:0006424	0.41755	1	2	B5Z716 ;
GO:0009423	0.41755	1	2	B5Z8P5 ;
GO:0045893	0.41755	1	2	B5Z6G7 ;
GO:0006098	0.41755	1	2	B5Z896 ;
GO:0006614	0.41755	1	2	B5Z8E8 ;
GO:0000028	0.41755	1	2	B5Z8J1 ;
GO:0006207	0.41755	1	2	B5Z8N2 ;
GO:0006526	0.41755	1	2	B5Z8N2 ;
GO:0030488	0.41755	1	2	B5Z969 ;
GO:0002098	0.41755	1	2	B5Z969 ;
GO:0032790	0.41755	1	2	B5Z9Q2 ;
GO:0016226	0.41755	1	2	B5Z9X6 ;
GO:0006099	0.522119	2	7	B5Z686 ;B5Z694 ;
GO:0019877	0.555897	1	3	B5Z6N2 ;
GO:0009089	0.555897	1	3	B5Z6N2 ;
GO:0009073	0.555897	1	3	B5Z8P5 ;
GO:0045892	0.555897	1	3	B5Z6G7 ;
GO:0006353	0.555897	1	3	B5Z6S3 ;
GO:0006779	0.555897	1	3	B5Z738 ;
GO:2001295	0.555897	1	3	B5Z7V3 ;
GO:0006633	0.600322	2	8	B5Z6T2 ;B5Z7V3 ;
GO:0009245	0.661593	1	4	B5Z919 ;
GO:0009088	0.661593	1	4	B5Z6E4 ;
GO:0071281	0.661593	1	4	B5Z6G7 ;
GO:0008033	0.661593	1	4	B5Z849 ;
GO:0044205	0.661593	1	4	B5Z8N2 ;
GO:0006541	0.661593	1	4	B5Z8N2 ;
GO:0006400	0.661593	1	4	B5Z969 ;
GO:0006265	0.661593	1	4	B5Z9P7 ;
GO:0046677	0.668571	2	9	B5Z8J2 ;B5Z6P2 ;
GO:0006807	0.742296	1	5	B5ZA60 ;
GO:0006351	0.742296	1	5	B5Z6G7 ;
GO:0006094	0.742296	1	5	B5Z8Z2 ;
GO:0006260	0.742296	1	5	B5Z979 ;
GO:0000160	0.850835	1	7	B5Z6H3 ;
GO:0009405	0.853048	2	13	B5Z672 ;B5ZA85 ;
GO:0071973	0.853048	2	13	B5Z6G4 ;B5Z9J0 ;
GO:0006935	0.934625	1	10	B5Z6G4 ;
